# Supplementary material for: Proteostasis collapse, a hallmark of aging, hinders the chaperone-Start network and arrests cells in G1
Source: eLife. 2019 Sep 13;8:e48240. doi: 10.7554/eLife.48240 (PMC6744273; doi:10.7554/eLife.48240)
Supplement: Figure 1—source data 1. [file elife-48240-fig1-data1.xlsx]

## Sheet: Figure 1B
Interdivision time vs generation number before last budding
Generation #		-50	-49	-48	-47	-46	-45	-44	-43	-42	-41	-40	-39	-38	-37	-36	-35	-34	-33	-32	-31	-30	-29	-28	-27	-26	-25	-24	-23	-22	-21	-20	-19	-18	-17	-16	-15	-14	-13	-12	-11	-10	-9	-8	-7	-6	-5	-4	-3
Mean	min	65	85	75	75	65	80	73.3333	73.3333	72.5	80	80	74	76	76	83	83.0769	82.8571	84.7059	86.1111	88.5714	95	90.3704	91.4815	97.3333	92.973	95.3659	93.3333	96.5385	96.7925	96.6071	92.8814	97.1186	92.1311	95.0769	94.2029	96.4789	93.8356	95.3425	97.1233	101.622	98.8	97.4667	99.3333	106.533	98.5526	111.711	123.026	139.211
N		2	2	2	2	2	2	3	3	4	5	6	5	5	5	10	13	14	17	18	21	26	27	27	30	37	41	45	52	53	56	59	59	61	65	69	71	73	73	73	74	75	75	75	75	76	76	76	76
CL (0.05)	min	9.79982	9.79982	9.79982	9.79982	9.79982	19.5996	6.53321	6.53321	4.89991	16.3982	8.76523	9.99389	17.0866	4.80091	12.0644	7.4879	9.9449	8.42303	7.78504	8.79499	10.4986	11.7654	12.2316	13.1875	7.15939	7.40654	8.09793	6.74165	8.59134	7.67712	7.34133	8.11138	9.21032	6.49084	9.36323	7.84477	5.70463	9.26371	9.50819	11.7154	8.59748	6.24904	8.32236	7.79997	7.19157	11.4954	18.4885	15.4492
Cell #
1																										80	130	100	90	60	180	200	80	70	70	70	80	90	90	80	160	100	130	140	120	160	170	140	230
2																																										80	80	70	80	70	70	60	70
3																								90	60	70	60	70	50	80	60	70	80	60	70	60	80	80	180	70	70	70	100	80	70	100	150	100	180
4																										110	160	90	100	110	120	80	130	100	110	90	90	100	80	70	80	90	80	80	90	80	80	70	70
5																70	80	80	70	60	60	100	60	60	60	80	70	30	80	80	80	80	90	80	80	60	90	70	70	70	70	80	70	80	80	90	100	140	210
6																	90	60	80	80	70	50	90	70	60	80	80	70	80	70	130	70	110	70	70	60	60	120	80	70	70	60	90	80	80	70	70	90	80
7																			140		100	110	100	90	100	90	90	70	80	110	70	90	110	50	90	80	100	80	80	100	90	80	190	100	90	90	80	100	130
8																						150	110				110	130	130	100	80	110	70	90	100	110	90	90	110	110	80	80	80	90	100	80	100	80	120
9																										120	110	100	90	70	40	70	90	90	80	90	100	70	80	70	80	70	80	70	90	80	100	70	190
10																							120	20				110	110	100	90	100	90	80	110	100	110	90	80	90	100	110	90	120	200	80	90	90	80
11																																									70	80	60	150	90	60	70	80	130
12																										100	80	60	90	60	70	80	220	100	100	120	80	100	70	130	80	80	100	90	100	90	80	80	120
14																			80	80	80	60	60	80	90	90	80	70	80	80	90	70	80	80	80	80	90	70	90	70	80	90	80	80	90	90	110	100	140
15																					100	80	100	50	120	100	100	100	90	90	70	90	90	70	80	80	80	100	80	100	70	80	100	80	90	90	80	70	80
16																											100	120	110	100	100	90	80	100	100	110	90	90	80	90	110	100	80	100	90	120	100	330	170
17																				80	110	80	100					180	100	140	110	140	130	130	120	60	120	110	90	100	120	170	60	100	220	120	140	150	180
18																												90	90	80	90	70	90	90	80	80	80	80	90	80	80	80	80	120	160	70	190	300	330
19																																					80	70	310	120	100	100	100	80	190	130	110	140	160
20																									130	80	80	80	70	80	70	60	130	120	90	100	80	90	80	90	80	70	80	90	100	110	120	240	390
21																																					60	100	60	110	60	80	70	60	70	80	90	120	100
22																																70	80	80	110	80	100	60	80	80	210	170	130	110	110	120	160	680	220
23												80	80	70	70	80	70	80	70	130	60	100	110		170	120	100	120	120	110	120	140	90	70	90	90	80	90	80	80	90	70	90	80	90	120	120	100	130
24																																100	90	110	130	240	290	230	160	140	380	190	140	130	160	140	350	160	170
25																						80	90	130					120	260	190	170	150	130	140	120	130	100	110	100	90	90	100	110	80	90	110	100	120
26																										110	60	70	110	140	80	70	90	180	90	120	110	100	80	70	110	100	90	80	90	80	110	70	280
27																																		70	70	70	110	130	70	70	90	90	100	100	90	80	110	90	180
28																												90	80	130	120	110	60	110	80	90	90	80	90	100	100	90	80	80	100	80	80	80	90
29																																														80	60	80	90
30																															110	70	180	100	90	110	110	100	120	110	110	110	90	90	90	90	60	100	100
31																						150	130	140	110	100	110	110	110	100	110	120	100	100	100	110	110	80	80	90	90	70	80	90	160	80	80	160	100
32																				120	100	130	70	100	90	90	90	80	90	90	80	100	80	80	90	70	80	90	90	80	90	70	80	80	70	80	70	80	80
33																									80	70	120	60	60	70	60	60	70	70	60	60	60	80	70	80	80	70	80	90	170	130	100	90	80
34																																				50	100	60	90	70	90	60	70	60	70	90	110	140	390
35																																				80	70	70	70	170	70	210	130	120	80	110	120	100	90
36																	100	50	100	90	90	100	90	80	80	100	100	100	100	80	90	100	100	70	100	80	190	90	80	90	100	80	90	90	90	100	110	100	160
37																																			80	70	70	80	70	80	80	80	80	80	90	170	100	80	100
38																									80	70	70	70	80	80	130	70	70	90	80	90	80	80	80	80	130	40	80	80	80	90	70	80	90
39		70	80	70	80	60	90	70	70	70	60	60	90	70		70	80	80	70	80	70	100	60	80	60	80	60	90	180	80	70	110	80	100	70	90	80	90	70	90	70	100	90	170	90	80	90	90	110
40																													120	80	70	80	60	70	70	80	70	80	80	80	330	270	150	330	150	100	110	90	100
41																																						100	70	70	70	60	70	80	70	80	80	130	100
42																																				270	140	110	100	120	100	120	150	150	150	130	100	160	150
43																															90	60	70	80	70	70	60	70	60	80	90	90	80	70	80	100	80	70	110
44																											90	60	110	140	100	100	90	100	90	80	90	90	80	170	90	70	70	80	80	70	80	70	70
45																								140	90	80	120	120	100	90	90	90	90	110	100	90	80	80	100	90	80	80	90	80	90	80	100	260	70
46																			80	70	70	70	70	120	80	90	110	110	120	110	100	160	210	320	200	140	160	120	140	140	140	150	130	110	100	120	110	130	150
47																																						100	70	80	50	70	70	60	70	60	110	70	320
48		60	90	80	70	70	70	80	80	70	70	90	70		80	100	70	90	80	80	100	90	60	80	70	80	90	70	90	70	90	80	80	90	90	70	80	90	100	70	100	100	110	100	140	170	360	180	250
49																													180	120	110	110	110	120	130	100	120	110	100	90	90	200	120	100	130	80	100	80	100
50																90	100	70	100	90	90	90	100	100	100	120	120	110	90	100	90	80	90	80	90	90	110	100	100	110	120	120	80	110	100	100	160	200	130
51																		110	100	80	90	100	100	80	90	100	90	110	100	90	80	90	100	70	90	80	90	90	80	90	90	90	70	110	90	80	110	90	160
52														60		70	90	90	70	90	100	150	90	70	90	100	70	90	60	80	70	70	90	60	80	90	90	80	90	80	80	90	100	90	120	90	130	120	90
53																									140	130	160	100	130	140	110	120	110	90	120	90	120	120	120	120	210	120	120	100	110	100	90	100	70
54																																			80	70	80	110	100	390	100	100	160	110	110	80	90	110	110
55								70	70	80	100	80	60			130	110	120	80	70	100	80	70	100	170	70	70	80	80	110	80	70	110	70	80	80	110	80	110	90	80	120	110	100	120	40	100	110	140
56																													110	120	90	90	90	110	140	120	100	80	40	100	90	90	80	90	100	70	100	90	120
57																											110	110	120	90	90	110	90	110	110	100	90	110	230	120	130	120	120	90	100	90	90	90	70
58																																			150	260	140	150	90	120	100	90	100	90	90	110	110	120	110
59																													80	90	70	70	80	70	70	80	80	80	80	80	70	80	90	70	100	170	90	90	110
60																	70	70	70	80	50	80	50	80	70	80	90	90	100	140	90	60	90	70	90	120	90	90	90	80	110	80	110	180	180	140	150	150	170
61																										80	90	80	70	70	170	120	120	70	90	90	90	80	80	80	70	90	70	90	90	80	90	100	130
62																														80	90	70	60	90	60	80	80	70	80	70	80	80	70	90	90	90	70	90	70
63																																		60	100	70	60	70	60	70	60	80	90	80	70	80	130	90	180
64											100	90		110	80	80	70	100	90	100	100	90	80	90	100	70	120	110	90	80	80	70	80	70	70	60	80	90	70	90	150	100	100	150	200	90	100	90	140
65																						80	70	60	90	70	90	70	70	70	70	90	80	110	130	100	100	110	90	90	70	90	90	70	90	90	70	70	90
66																					100	70	80	90	90	90	100	70	100	80	100	70	100	100	100	110	100	100	100	100	90	110	130	130	150	150	150	150	170
67																													80	90	80	70	70	80	90	60	70	110	100	80	80	90	80	80	80	80	100	120	150
68															80	70	80	90	80	90	140	130	210	130	220	180	120	140	100	110	100	120	110	100	110	100	140	100	100	90	120	130	140	130	120	230	100	110	130
69																																70	90	80	90	80	80	70	70	150	70	70	90	110	90	90	110	120	180
70																								180	70	100	100	160	90	110	80	120	130	90	90	70	150	140	230	90	90	100	190	90	130	40	180	170	90
71																																				70	90	150	90	90	90	90	100	90	90	170	100	170	120
72																																			80	70	80	70	80	70	70	60	140	70	100	90	240	110	120
73																										110	60	70	100	110	110	90	100	100	90	90	80	90	100	100	140	90	90	80	90	90	80	80	100
74																													90	80	140	70	60	80	80	100	80	80	100	80	100	90	70	80	80	90	80	70	110
75																															160	130	120	90	190	120	100	100	110	100	110	120	110	140	110	90	80	100	90
76																						70	90	80	70	70	70	110	60	70	100	90	70	70	80	80	70	70	100	80	100	170	80	70	90	80	110	120	120
77										70	70	80	70	70	70	70	70	70	80	80	80	80	80	80	90	80	80	80	90	60	100	100	70	70	70	100	80	100	80	90	80	100	90	100	130	130	140	150	150
[truncated: 3 more columns]

## Sheet: Figure 1C,D
Phase duration in last cycles before death
Cycle #			n-3				n-2				n-1
Cycle phase			G1 (T1)	G1 (T2)	S/G2/M		G1 (T1)	G1 (T2)	S/G2/M		G1 (T1)	G1 (T2)	S/G2/M
Mean	r.u.		3.11397	1.07887	0.828622		3.99234	1.15248	1.16891		10.6164	1.41667	1.88714
CL(0.05)	r.u.		0.346927	0.206968	0.105693		0.65049	0.193736	0.213521		2.04929	0.182236	0.2353
Mean	min		49.5122	20.7143	55.4348		63.4783	22.1277	78.2		168.8	27.2	126.25
Sdev	min		18.021	13.1396	24.4683		35.7906	13.0111	51.5352		117.554	12.6233	55.6442
N			41	42	46		46	47	50		50	50	48
Cell #
1			40	10	70		20	30	60		170	20	250
2			100	10	40		40	10	10		210	40	150
3			40	10	60		80	20	60		310	20	200
4			40	20	40		40	10	20		40	20	120
5			50	10	70		180	40	80		140	10	90
6			50	10	40		70	10	110		50	20	120
7					50		50	20	320		140	40	330
8			60	20	40		70	20	90		240	40
9			70	20	80		60	20	50		110	30	100
10			20	40	40		50	40	60		50	40
11			40	20	60		50	30	70		160	20	90
12					120		30	20	110		320	30	90
13			30	20	40		40	40	50		140	10	130
14			40	40	80		90	20	80		210	40	90
15			40	30	50		50	30	50		60	40	240
16			30	20	70		80	0	100		250	10	140
17			50	20	40		50	40	70		210	30	100
18			30	20	30		60	0	110		110	20	140
19			50	30	100		40	30	60		50	40	170
20			40	30	50		60	20	60		200	30	60
21			50	20	110		60	10	60		270	20	210
22			40	20	40		90	10	100		90	10	210
23			70	20	70		50	10	90		60	40	160
24			50	0	70		70	30	50		290	10	70
25			50	50	10		70	20	80		270	10	100
26			70	30	100		70	20	20		180	30	80
27			70	0	60		60	40	70		100	40	150
28			40	20	30		70	30	40		80	30	110
29									160		470	40	140
30			70	0	20		70	50	40		70	40	80
31			40	20	30		80	20	60		80	30	100
32									70		480	0	120
33				20	30		150	30	180		130	10	170
34					80		190	30	90		230	50	40
35			40	30	50		60	40	120		180	30	150
36								20	190		280	20	110
37			30	20	50		60	50	40		160	50	40
38			90	20	30		30	20	40		50	30	140
39									70		230	40	80
40					30		40	30	80		90	50	80
41			40	60	100		50	10	20		180	40	80
42			60	10	50		20	30	50		60	30	80
43			50	20	40		50	20	30		60	10	110
44			30	30	60		20	10	70		70	20	160
45			70	20	70		110	10	130		110	20	120
46			40	10	30		40	10	80		40	30	150
47			30	20	60		90	10	30		170	20	120
48			70	20	70		30	20	100		570	10	90
49			80	-10	50		50	-10	80		80	20	90
50			30	40	40		30	20	50		140	30	110

## Sheet: Figure 1E,F
Whi5-GFP nuclear levels vs time relative to last budding
Time	min	-600	-590	-580	-570	-560	-550	-540	-530	-520	-510	-500	-490	-480	-470	-460	-450	-440	-430	-420	-410	-400	-390	-380	-370	-360	-350	-340	-330	-320	-310	-300	-290	-280	-270	-260	-250	-240	-230	-220	-210	-200	-190	-180	-170	-160	-150	-140	-130
Mean	r.u.	1.20873	1.38165	1.27738	1.35926	1.51669	1.41067	1.70648	1.4745	1.37349	1.38319	1.27001	1.34357	1.51232	1.42549	1.1982	1.50993	1.57537	1.67181	1.77961	1.74565	1.81783	1.59186	1.57566	1.45465	1.45017	1.6493	1.47174	1.55064	1.62185	1.64055	1.61527	1.59285	1.625	1.7305	1.69744	1.75053	1.82921	1.97872	2.03298	2.14513	2.00118	1.83485	2.00488	1.95445	2.15969	2.09957	2.06355	2.18521
N		47	48	48	48	48	48	48	48	48	48	48	48	48	48	48	48	48	48	48	48	50	50	50	50	50	50	50	50	50	50	50	50	50	50	49	49	49	50	50	50	50	50	50	50	50	50	50	50
CL(0.05)	r.u.	0.338355	0.439941	0.284968	0.309087	0.423041	0.377737	0.542508	0.425233	0.375164	0.359791	0.271736	0.316196	0.47512	0.329417	0.316549	0.33266	0.335027	0.399183	0.42979	0.418148	0.414399	0.377124	0.428192	0.428459	0.387056	0.448546	0.335665	0.359879	0.436642	0.388817	0.406492	0.385719	0.381032	0.425428	0.452853	0.425059	0.461824	0.482534	0.469673	0.458144	0.408496	0.41363	0.459423	0.438872	0.427209	0.432833	0.45761	0.431773
% survival		100	100	100	100	100	100	100	100	100	100	100	100	100	100	100	100	100	100	100	100	100	100	100	100	100	100	100	100	100	100	100	100	100	100	100	100	100	100	100	100	100	100	100	100	100	100	100	100
r.u. = nuclear to cytoplasmic concentration ratios
Cell #
1		0.974184	0.469649	0.896954	0.722071	1.01538	0.674865	0.539395	0.936846	1.19186	1.21442	0.689821	1.10577	0.993776	0.695608	0.651346	0.863101	0.920833	0.945132	1.48391	1.23472	1.26804	0.855964	1.13194	0.868001	1.35522	1.4354	0.982325	1.16922	1.10357	1.02229	0.894824	1.29253	1.14346	1.16515	1.03891	1.07651	1.0469	0.892029	0.999728	0.907331	0.961113	0.992353	0.815018	2.50232	4.11955	4.71836	4.35656	3.02792
2		0.990683	1.03742	1.12805	1.21983	5.62353	3.10904	1.3921	1.93814	2.6403	3.78643	2.12813	1.98835	2.52954	2.25492	1.44157	5.78458	3.95256	5.09939	3.49981	4.93686	5.00614	4.39635	3.27288	1.97082	1.07304	1.60523	1.54655	1.69843	0.967109	0.968085	0.942563	0.999084	1.60036	0.79744	0.247274	0.0136409	3.1774	3.28397	5.02119	2.79578	1.29082	0.351985	0.804864	1.1688	1.10162	0.790411	1.18006	1.12061
3		0.802949	0.590261	2.9699	1.44958	0.390957	1.10316	1.16755	1.19574	0.861461	0.59542	0.958125	1.64919	5.69235	3.40722	4.27822	4.33135	4.23946	3.92387	3.5636	0.957744	0.666336	0.480281	0.735067	0.654044	0.37704	0.316799	0.193617	0.00481671	0.226567	3.11201	3.54047	4.45934	4.14232	4.54175	5.37592	5.63207	4.39872	6.17395	4.97025	5.47756	3.75687	4.27193	3.05436	2.56987	1.88779	2.12036	2.12971	3.46783
4		0.73954	2.42841	1.10729	0.959608	0.267112	0.748099	0.867971	1.06552	1.20386	1.57551	1.42273	5.05896	1.55694	1.14528	1.23876	1.09357	0.778767	1.35271	0.791409	1.05163	0.818753	0.60682	0.55282	0.758785	0.0656027	6.13409	0.864645	1.97477	0.863353	1.43958	0.447891	1.12446	1.40907	1.06875	0.708969	0.739282	0.29142	-0.010336	-0.12031	0.790382	1.71491	0.106539	0.363506	0.207969	0.79564	0.773668	1.00914	1.32992
5		0.978766	0.869901	0.871595	0.947711	0.84897	1.18266	1.46092	1.06812	0.977731	1.05538	1.0476	0.920414	1.35009	1.24369	1.11303	1.16148	4.69296	5.37127	7.24021	6.11081	5.68532	6.47497	8.35096	7.20109	6.74028	7.05801	5.44765	6.47127	5.20619	5.23707	5.33478	5.22031	4.68529	3.74355	3.78813	3.91353	3.81357	4.60821	3.10231	3.75367	3.59959	2.72413	1.64734	1.03909	1.03813	1.22608	1.19872	2.84678
6		1.82113	1.501	1.36981	1.51543	0.923946	1.28912	1.04455	1.38619	1.09027	1.53511	1.49941	1.13347	0.668573	1.38858	1.1437	0.876575	1.42156	1.37924	1.47943	1.49263	1.07297	1.33142	1.41212	1.44242	0.542417	1.06921	0.705066	1.54891	2.12082	1.4313	1.35564	1.30406	1.67461	1.41267	1.44802	1.14724	1.8178	1.54246	1.90151	1.74888	1.65802	0.826209	1.07188	1.31034	1.21662	1.41102	1.01671	1.01989
7		1.21733	1.02276	1.06253	0.911869	0.918807	1.15547	1.01494	0.834967	0.640615	0.851239	0.93045	0.880473	1.29043	1.08364	0.745151	1.1253	0.545485	0.60281	0.745901	0.736428	0.75508	0.765213	0.874101	0.468633	0.695592	0.849511	0.854059	0.675628	0.955072	0.852502	1.04506	0.704899	0.659829	0.997557	0.494004	0.861672	0.848403	0.966467	0.933916	0.906209	1.16328	0.750547	0.672575	0.612272	2.94728	3.22319	3.66232	3.69225
8			0.882654	0.456908	1.14922	0.468599	1.27563	2.73834	0.758288	0.306159	0.608976	0.378978	0.692541	0.815006	0.983982	0.613921	1.10327	1.1911	1.64588	0.950731	1.59478	0.979595	0.400483	0.765585	0.786811	1.38058	1.13232	1.4291	1.0521	1.43343	1.00908	1.17094	0.917475	0.881093	0.706708	0.742941	3.58059	4.06127	4.40692	3.82707	3.71934	3.94364	3.73495	3.93106	3.68737	4.3905	2.30961	3.4721	4.10089
9		1.39484	1.10038	1.79758	1.64121	1.22799	1.79157	1.37829	1.3319	0.802146	0.94799	1.22683	1.14729	1.07876	0.973638	0.913808	0.94649	1.24637	1.44056	3.63667	3.98243	3.21538	1.97066	1.29955	1.0614	1.07525	1.23428	1.30634	1.11511	1.54517	1.87734	1.19641	1.15884	1.0013	0.710531	0.830202	0.73578	3.36812	3.08914	1.34811	0.965213	1.03023	1.48519	1.54613	2.14785	1.67548	1.15477	0.853666	1.15993
10		-0.10717	2.10346	-0.356098	0.896943	0.395236	0.403752	0.93538	1.30548	3.01393	0.966693	1.26843	0.214493	0.128223	0.778022	0.4004	0.598948	1.76303	2.04833	-0.220101	0.0708855	0.755303	1.50161	1.64509	1.42348	0.486976	0.980458	0.638158	2.30752	0.256876	0.253877	1.19541	0.697563	0.938456	0.839429	0.605618	0.88017	0.51616	1.78096	2.77954	2.52569	1.57075	0.453375	0.464604	0.436952	0.677187	0.628166	0.642435	1.02609
11	in panel E	1.22094	2.26627	1.32387	1.69353	1.00537	1.02146	0.537573	0.428218	0.415858	2.84041	1.52298	1.01074	0.708421	0.882428	1.37247	1.34422	1.39868	2.98001	4.04414	1.26258	1.46629	1.15013	0.973472	1.46378	1.06907	1.09144	0.86924	1.11294	0.981479	3.58704	2.70091	1.36756	0.793241	1.18673	1.007	1.41407	1.1561	0.840029	1.59758	1.00172	1.56099	1.88446	0.953382	3.13529	4.72499	4.40366	4.24711	4.66961
12		1.16825	0.941481	0.70605	0.923406	0.754816	0.648398	0.692688	0.297748	0.1152	-0.149194	2.21834	2.00635	0.0747908	0.426305	0.752083	0.701589	1.30054	0.77482	0.750934	0.695331	0.930727	0.910238	0.98059	0.723166	0.971018	0.886751	0.957224	3.19446	3.80121	3.54244	5.12841	4.92304	4.58895	3.78919	2.59477	2.1603	1.91986	2.27726	2.37358	2.54696	2.68265	2.24114	3.28232	4.28574	4.22196	3.5576	5.39936	5.75125
13		1.00018	0.884527	0.952793	1.18544	1.59799	0.848378	1.92219	0.796298	1.07487	1.06821	2.37031	0.804929	2.2665	0.787429	0.749827	1.47612	1.05141	0.562074	0.570835	1.04084	0.790492	0.628904	0.825661	-0.000405797	1.48888	1.91942	0.455845	0.544743	0.0766729	0.590979	0.560344	0.288376	0.830559	0.686111	2.6953	1.83518	1.31556	1.36489	1.24985	0.940974	1.40601	1.03968	1.29061	1.26739	0.821444	0.707056	0.444169	0.900068
14		0.872649	0.725661	1.23346	0.963695	0.495679	0.348247	0.95638	0.907787	0.67002	0.866191	0.741093	0.930235	0.518251	0.652555	0.823852	1.71956	2.97203	2.39351	2.38565	2.3644	3.40573	2.15334	2.03438	2.19687	1.3422	0.948385	1.51268	0.948147	1.22013	1.33523	1.28617	1.10239	0.902638	0.600933	0.48587	1.24445	2.81099	3.89271	2.41306	1.11656	1.57173	1.28509	1.2719	1.16798	0.884321	1.40184	1.67986	3.58818
15		0.913395	1.92494	0.808536	0.613277	0.812529	0.648455	0.758237	1.02521	0.952718	1.13554	0.629082	0.97538	0.679233	1.33624	1.52465	0.897313	0.706819	0.831464	0.683788	1.27606	1.19504	0.709069	0.680121	0.756004	0.976345	0.74716	0.785093	0.654832	1.04074	2.22173	0.848679	0.818195	0.747695	0.886274	1.17309	0.673897	1.0113	0.577073	2.42165	3.36218	2.79012	1.44546	0.953698	0.992503	0.831165	1.03247	0.470515	0.67438
16		1.50082	1.25578	1.42059	1.43493	1.15043	2.83979	2.83694	1.06359	1.48007	1.09011	1.0823	1.05511	1.10832	1.37117	1.32374	1.52809	2.15847	5.04747	4.79342	3.04868	2.69366	2.54286	2.42382	2.61093	1.03591	1.28088	1.67649	1.21776	1.47524	2.13621	1.41898	1.6578	1.53933	1.85089	1.01222	1.05977	5.86735	5.58804	4.5021	5.68142	6.02478	4.20257	4.77673	2.77092	3.62762	3.03343	2.81156	2.70732
17		2.06193	2.0589	1.86274	0.963526	0.990791	0.944736	1.10765	0.755975	0.883306	0.695783	1.11264	1.37343	3.57759	2.05423	1.19665	0.870234	1.20331	1.33586	1.0867	0.792744	1.2472	1.62676	1.587	1.57616	2.95063	1.53662	1.01135	1.03633	1.34724	0.670559	0.751943	1.0211	1.20703	0.973836	0.870372	0.582702	0.495966	1.20615	1.8002	5.5136	4.70048	5.20797	6.05606	6.20599	4.67122	4.78236	4.8721	5.13192
18		0.674087	0.84631	0.916265	1.15303	1.16379	0.497682	1.17631	1.29839	1.08095	0.720115	0.852559	1.11206	0.707655	0.885537	0.73477	0.536725	0.721037	0.891812	0.821097	1.28158	0.91815	1.50499	0.545223	2.11112	1.26212	0.732091	0.817409	1.07381	1.34578	1.26237	0.9952	0.968388	1.09784	2.48176	2.13221	2.06524	1.15275	1.29586	1.14815	1.0301	0.954877	0.953425	0.934538	1.33972	1.11666	1.10712	1.43038	0.832925
19		0.701459	0.380589	0.716913	0.443569	0.165652	0.599842	0.391984	1.72239	0.40665	0.281045	0.268812	0.42522	0.631501	0.253002	0.259386	3.09614	0.808855	0.817753	0.203837	0.275217	0.0763783	0.181991	0.768802	0.629379	1.46242	0.603479	0.63933	0.563384	0.527523	0.370817	0.300701	0.742989	1.15952	0.582174	0.698194	0.56407	0.899817	0.649707	0.720863	0.61423	2.05658	0.862013	0.654162	0.550058	0.975279	1.04609	0.961538	0.892616
20		0.475062	0.902821	0.613787	0.603022	2.98533	0.601184	0.801078	1.01445	0.799158	0.715119	0.743594	0.382463	0.473787	1.83406	0.960917	0.622742	0.467766	0.585099	0.883701	0.746753	0.659766	0.609524	0.489889	0.627054	0.656722	2.34267	1.93392	1.08123	0.248153	0.751071	0.702421	0.816854	1.08196	0.68851	0.744129	0.737816	0.910901	0.594931	0.270642	4.19401	4.38172	3.94172	4.55837	4.50045	4.16853	3.56032	3.65012	3.66388
21		2.55833	2.04946	1.52476	2.15315	1.57683	1.21165	1.47452	1.1372	0.98582	1.36914	0.780981	0.911145	2.02847	0.594761	0.490408	1.31543	1.66406	1.48098	0.830881	0.682304	2.00223	5.69744	3.07362	1.41947	0.902185	1.05618	1.23196	0.8693	0.908055	0.891733	1.03243	1.54199	1.49423	3.12261	2.81418	2.29738	1.14445	2.49114	1.73085	1.89422	1.38521	1.3109	1.16061	1.20585	1.00662	5.70417	5.18355	5.60341
22																						1.22771	1.60611	2.84502	3.02573	0.96328	1.0042	1.10839	0.688179	1.02375	1.1604	0.875	0.611349	0.881883	4.67758	6.93257	4.25383	3.7108	2.01861	0.320548	0.639782	0.753894	1.02828	0.744909	0.39476	0.752294	0.627186	0.570096	0.601222
23		0.667705	0.941404	0.495981	0.551203	0.0823762	0.770566	0.509174	0.790106	0.776414	0.824856	1.95801	0.467647	0.533122	2.7314	1.15385	1.37634	1.47819	3.1449	1.36758	0.539586	1.22174	1.7745	1.48876	1.12178	1.42507	3.15134	0.721165	1.47841	0.947745	0.627965	1.55232	1.03544	1.25179	1.53902	1.81341	1.30912	1.28059	2.33224	3.43258	1.27821	0.926151	1.0103	1.29105	0.99461	1.31922	1.29299	1.41934	1.18585
24		1.22822	1.20329	1.00833	1.14038	0.926362	1.11153	1.31189	1.2175	1.31026	2.37568	0.850577	0.734848	0.587994	0.996421	1.72886	0.58148	3.0469	3.69414	3.04019	2.65899	2.83008	1.51524	0.617836	0.665508	0.432618	0.805626	0.689514	0.443844	0.551971	0.725287	0.505502	1.37679	1.48445	1.34945	0.887656	1.51266	1.37708	3.04107	2.98274	2.49874	3.04277	3.35957	5.18343	5.63325	4.69598	4.21048	4.84919	4.92404
25		0.898152	0.899354	1.18233	0.910231	0.484443	0.868428	2.37271	1.88862	1.02205	0.444264	0.762322	0.341024	0.6518	0.766282	0.927963	0.858739	0.933296	1.10365	1.47173	2.82141	2.43599	1.10775	0.828135	0.944175	0.968282	0.551508	0.719416	0.998157	1.03485	1.18343	1.2029	0.856195	1.27784	1.35801	0.948201	3.35863	3.52335	2.90791	3.38906	3.51547	3.75693	4.164	3.8844	3.92741	4.0693	4.04561	3.93264	3.40831
26		1.51929	0.67854	2.35466	1.64754	1.53299	1.73322	12.3592	1.63728	1.2333	1.6004	2.02288	1.32172	7.08993	1.13008	0.602844	0.949308	1.12183	0.905516	1.97029	1.51875	1.27441	1.34361	1.29491	1.72576	1.56928	2.46132	2.22227	2.2275	1.42337	1.39629	1.79719	2.32642	2.18634	1.93491	1.57218	0.495223	0.547141	0.674382	0.814241	0.926656	0.794274	0.986124	2.23497	2.21272	1.96643	1.49399	1.8134	1.80411
27		0.770149	0.808855	0.835882	0.822923	0.975399	1.64389	4.07134	2.02709	0.745629	1.1121	0.60791	1.88697	1.5565	1.10288	0.433688	0.619684	0.767502	0.566363	3.96608	3.31115	2.56186	2.21422	1.46363	0.384131	0.727229	0.921167	1.36724	0.754699	1.7137	1.10706	1.66649	2.28587	4.68462	3.99483	1.51149	0.856344	1.15313	0.763864	0.772646	0.624544	0.844107	0.999217	1.06479	1.10843	1.20652	1.29075	1.63092	1.49424
28		0.891293	0.984637	0.455043	0.399367	1.92686	0.313694	0.571162	0.818367	0.506598	0.902845	0.309467	1.3631	0.223069	0.563108	0.458489	1.22298	1.25491	0.622224	0.17861	0.958385	3.90522	0.786627	1.11901	1.74288	1.12897	0.97483	0.76751	0.882277	0.78993	4.23206	0.70217	1.48983	1.00982	1.26127	1.52766	1.00102	1.0091	1.01747	3.95378	5.14209	2.84442	2.34271	0.908968	0.916611	0.589401	0.761436	0.538836	1.12821
29		1.20535	1.34931	1.22517	2.11769	1.19538	1.42087	0.952193	1.13451	1.34386	0.968936	0.980317	1.0368	1.45485	1.55476	1.54523	1.76204	1.74414	2.12195	2.61034	3.04668	3.00979	1.78662	1.92448	1.77634	2.12505	1.79673	1.75092	1.73012	2.83223	2.77459	2.46337	1.88223	2.38554	2.25877	1.78843	2.43773	1.96837	2.11942	2.55399	2.0153	2.08012	1.65759	1.70458	1.51916	2.05034	1.90213	2.17245	1.45427
30		0.764635	0.838124	1.21229	1.08599	1.72401	0.760936	0.84536	1.25118	0.567651	1.73214	1.48752	1.08753	0.146496	1.01042	-0.0366586	0.496044	0.514351	1.02387	1.78228	1.99424	1.54327	1.56222	1.41422	1.20561	0.712801	0.931028	0.710715	1.92424	1.03673	1.22687	0.995321	1.37955	0.724951	0.0329033	-0.0431118	0.785963	0.546529	0.88926	2.3613	3.65346	0.020388	-0.184334	-0.102197	0.3197	0.386375	0.190162	0.412785	0.317919
31		1.23432	1.12662	1.41208	0.787834	0.97795	0.543932	1.85366	0.665052	0.918043	1.52423	0.691614	1.20261	1.19516	1.07538	1.04803	1.8797	3.01145	0.723771	1.0567	0.398975	0.78835	1.10848	0.934236	1.44823	0.933593	1.31641	3.31965	2.00016	1.06009	0.759022	0.979602	0.520939	1.24229	0.559095	0.809648	0.95472	0.99717	2.42799	2.85325	1.83048	0.80089	0.500995	0.602242	0.0677166	0.210664	0.427545	0.806547	0.384113
32		0.821608	0.913419	1.29791	1.316	1.24375	1.12232	1.09968	1.14801	1.06041	0.86147	0.881263	0.948705	0.74018	0.688805	0.776697	1.06474	1.09633	1.24973	2.45703	2.68464	3.46342	3.2776	3.18805	3.48814	5.01165	6.16261	5.87025	5.92077	8.91258	7.1261	6.11761	7.92394	7.46327	7.98864	6.30854	7.13107	6.74947	7.68529	8.89956	6.51795	6.35833	5.85868	4.85814	3.79239	3.26723	2.56895	1.64339	1.63385
33		7.14654	10.4741	5.91527	6.68158	7.12	4.22514	4.24539	4.89074	5.92436	5.14838	4.34503	5.37712	7.88535	5.08151	6.13952	4.77016	5.45797	5.47057	5.86078	7.24638	4.57474	3.64366	5.26929	3.65543	4.36994	3.03545	3.64192	4.03479	2.84863	2.40338	2.16875	1.69598	1.38227	1.99628	2.08876	3.02324	2.309	1.91358	2.06166	4.14888	2.19552	2.52277	3.24382	2.04486	2.40598	0.985732	0.190213	1.2078
34		0.726587	0.458495	0.696116	0.592861	5.61864	6.61915	5.09703	5.08691	4.73299	5.75932	3.18006	3.55531	4.27756	4.83172	4.77017	4.61465	4.14394	3.89539	3.19724	2.07082	1.0823	0.26027	0.271466	0.386682	0.378852	0.543409	0.683392	0.506432	0.850662	0.659377	0.429657	0.637328	0.390638	0.607929	0.238828	2.91432	3.70592	4.79436	4.44954	3.95997	3.75259	3.80772	4.03594	4.18361	4.14413	3.86068	4.64959	4.5932
35		0.684377	0.576876	0.921212	0.949192	1.38075	0.719581	0.890391	1.20397	3.59174	1.61503	1.44269	2.02586	1.47219	1.60363	1.3694	1.29044	1.28417	0.762882	1.16877	1.51556	1.77221	3.03587	2.06356	0.642256	1.1857	1.57174	1.48659	1.26064	1.46584	1.37177	1.60037	1.09135	0.908322	0.660737	0.791714	1.06007	0.908191	0.90201	0.791143	0.844272	0.691712	3.4437	6.032	3.84826	3.46242	3.35375	3.18118	3.66512
36		5.35853	5.26556	4.66162	4.85545	5.46669	5.27861	4.14611	5.23801	3.29543	1.21198	1.17818	1.24542	1.27701	1.16636	1.3957	1.13514	1.16919	0.796969	1.12074	1.20147	1.0528	0.962433	0.897314	0.860491	1.09744	0.915107	1.59511	1.73287	0.971696	1.15247	1.43281	1.22782	1.44459	5.5227	6.68672	6.05571	6.84894	5.5419	4.39565	3.90323	4.79885	5.46862	5.75262	5.3003	4.78815	5.61546	5.53879	3.70614
37		0.478142	0.497639	1.04367	0.806289	0.583844	1.88566	0.961592	0.351406	0.814806	0.627411	0.734443	0.41958	0.979979	0.871551	0.39426	2.0532	0.422311	-0.0645172	0.578964	1.10572	1.08919	0.720326	0.669368	1.0299	0.618489	0.875598	3.0398	3.94643	5.03741	2.83858	0.848488	1.06827	0.815249	0.865146	0.803291	0.882821	0.563875	1.10483	0.943353	0.793585	1.0285	0.879553	2.79815	4.38048	5.91189	4.00515	4.66987	4.2572
38		0.388583	0.821181	0.862731	1.42276	2.7336	0.686994	1.26286	0.344405	0.60432	0.813027	0.869166	0.577729	0.200399	5.75262	0.809408	0.974555	0.986691	1.00878	0.965438	0.490728	0.194486	-0.123217	-0.0777646	0.0172541	0.174182	0.83615	0.825185	0.685953	1.04422	-0.0305587	0.256097	1.0177	0.58336	1.17965	0.81679	0.168824	1.52157	-0.00903487	-0.271572	0.119562	0.0864151	0.466394	0.659939	0.332953	3.07463	0.523313	0.00185952	0.35011
39																						7.51464	3.8254	6.18602	8.5065	6.12122	5.57404	2.44394	2.08388	2.20969	1.88633	2.06431	1.39417	1.89498	0.382138	1.08518	0.98519	0.999284	2.02735	0.684642	1.68264	1.88586	0.818739	1.02717	1.3245	3.05044	3.11458	1.81679	2.42791
40		0.405012	1.32914	1.2109	1.96935	1.7223	1.80624	2.83669	2.12355	2.04291	2.35542	0.179761	0.722151	0.70301	0.163333	0.0736951	2.97735	1.46263	0.897012	0.911815	1.33759	0.638445	0.933202	0.880771	1.27962	2.20905	0.658955	0.849808	0.711495	0.844331	0.627237	0.689205	0.993247	0.710043	0.983515	3.53056	0.92523	0.945348	1.45378	1.983	2.25637	1.63548	1.8128	1.55952	2.60793	1.99673	1.89205	1.38802	1.00868
41		0.688232	0.775761	0.543184	0.696131	0.921607	0.996083	0.971047	1.18306	0.901322	0.760613	0.54149	1.07905	1.45595	1.37339	1.07176	0.896699	1.28261	1.22245	1.37835	1.58171	1.56553	1.3515	0.898244	1.19012	1.06381	0.961752	1.31497	0.780759	0.907422	1.2927	0.832921	0.773267	1.28677	1.23474	0.904292	1.14587	0.476095	0.429087	0.767695	0.589379	1.21016	1.46771	1.26799	1.57496	1.21078	1.15511	1.13714	1.5569
42		1.21461	1.1053	1.17158	1.31207	1.61639	1.24972	1.2965	1.09397	1.23863	0.818169	0.53224	1.07692	1.67188	0.987492	0.957966	1.16309	1.09405	0.642666	0.770102	0.507286	1.58296	1.28242	1.00389	0.543813	1.33607	0.184344	0.999421	1.12297	0.759254	0.865703	0.809986	0.619562	1.12556	1.71192	1.47728	1.37824	0.573019	0.896371	0.792921	1.36504	1.44698	1.01434	1.99005	1.21433	1.15662	1.04357	1.14702	1.24064
43		0.587885	2.14192	1.00242	0.959724	1.25343	0.915967	1.13077	1.35468	0.634564	0.139289	0.212174	0.798208	1.25005	1.22385	0.922385	1.29587	1.00607	0.592208	1.08154	0.54881	2.78566	2.89363	3.09646	0.546038	1.23861	1.12905	0.68953	1.20816	1.75075	0.736863	1.03446	1.50762	0.783422	1.90062	1.54741	1.11451	0.861858	0.47603	0.976591	0.779492	1.10722	0.833056	1.14898	0.626493	2.53468	5.09718	3.67081	2.34881
44		0.928822	0.674592	0.644765	1.00097	0.56431	-0.12434	0.675276	0.220774	0.0504275	0.856409	0.712914	0.160237	0.433254	0.682909	0.327318	1.03691	0.608054	0.860608	0.857415	0.875498	0.831438	0.0422013	0.473299	0.238617	0.794817	1.47767	1.18794	0.978605	2.5453	1.40875	1.83445	3.0405	1.2783	1.57771	1.37348	1.08304	0.841068	0.698801	0.768552	1.02069	1.13572	0.457816	1.47738	0.932181	0.541966	0.559008	0.569298	1.32452
45		1.7385	1.37243	1.64322	2.75155	2.2541	4.85597	3.22639	8.64299	6.05676	5.59582	4.82376	2.9008	2.85446	2.14478	2.0075	2.17361	1.51795	1.33916	1.51708	1.02827	1.13719	1.77687	1.02426	1.07569	2.90548	5.01424	4.54815	3.57221	5.15233	4.82453	5.244	2.77048	1.91697	0.893742				0.530111	0.84057	0.976083	0.754546	1.1263	1.09344	1.05812	1.13239	1.05719	0.81053	0.991261
46		1.128	1.11672	1.63403	0.835693	2.13258	0.510191	1.04125	0.601287	1.1289	0.590284	0.50487	3.48401	0.627135	1.58244	1.21303	0.771499	0.931115	1.69508	1.15616	1.76848	1.36548	0.753515	0.978848	0.359746	-0.319185	-0.631331	0.420998	0.156384	0.27714	0.288462	0.590832	0.542253	0.51883	0.804718	0.662971	1.59321	1.07032	0.815249	1.51296	1.5688	0.989184	0.993839	1.90379	0.680764	0.30353	0.231578	0.50407	0.853825
47		0.71135	0.467516	1.43873	3.06215	0.675563	0.863488	0.769942	0.958234	1.46788	0.824634	2.10524	2.38271	1.48514	1.14296	1.12505	1.26737	0.833021	0.671771	1.62328	3.24068	0.646253	0.394466	0.476265	0.966573	1.3391	1.5844	0.984189	1.31829	1.09154	0.999908	5.84049	2.77584	4.25705	3.36853	2.36421	2.86326	1.54935	0.947711	1.18395	1.0234	1.20987	0.83135	0.863598	0.909412	1.66749	1.00295	0.232138	0.787457
48		0.75452	0.842177	0.399895	1.02561	1.08701	2.00452	0.738778	0.75269	0.264581	1.56298	1.75594	1.94776	2.67842	1.60068	1.89722	1.86559	1.89131	2.02633	1.52315	2.49661	1.81429	1.81971	2.12441	1.50877	2.28409	2.10874	1.84318	2.16429	2.05243	1.9548	1.8369	1.59938	1.93886	1.67666	1.75473	1.50406	1.36997	1.95317	1.6074	1.22283	1.69116	1.81448	1.37962	1.78647	1.60881	1.75443	1.34129	1.69425
49		0.623644	0.89098	0.919655	0.757576	0.708936	0.855709	0.722684	0.716838	0.704493	0.395226	0.911052	-0.00091359	-0.315079	0.441573	0.654475	0.703962	0.559651	0.566461	0.676473	0.421855	0.39265	0.242003	0.254356	0.465168	0.864857	1.22486	0.879856	0.947123	1.13791	1.27933	1.03157	1.07449	1.11647	0.928043	0.690396	0.87309	0.713416	0.863438	0.733281	0.717117	1.73163	1.36723	0.925029	0.667089	1.43518	1.04996	1.03538	1.20623
50		1.28697	1.52266	1.74109	1.24241	1.11191	1.13097	0.756766	1.16625	1.39612	1.20268	2.50644	0.570496	0.597401	1.12089	1.01689	0.68259	0.793176	1.19692	0.906386	0.785405	0.981063	1.19699	0.751867	1.18252	0.938467	0.363934	1.04785	0.95754	1.16879	0.585662	0.510588	0.997601	0.726833	0.44325	0.793988	0.893468	-0.513525	0.208222	0.101886	0.156594	0.281086	0.82122	0.445941	0.25818	0.145495	1.1737	0.832295	0.496873
[truncated: 113 more columns]

## Sheet: Figure 1G,H
mCitrine-Cln3-11A nuclear levels vs time relative to last budding
Time	min	-600	-590	-580	-570	-560	-550	-540	-530	-520	-510	-500	-490	-480	-470	-460	-450	-440	-430	-420	-410	-400	-390	-380	-370	-360	-350	-340	-330	-320	-310	-300	-290	-280	-270	-260	-250	-240	-230	-220	-210	-200	-190	-180	-170	-160	-150	-140	-130
Mean	r.u.	4.05892	3.65856	3.87914	4.16306	4.0497	4.16466	4.04568	3.96354	4.1688	4.05304	4.05787	3.57013	3.91282	3.91882	4.04787	3.74942	4.18972	4.26966	4.16054	3.85126	3.60102	3.66244	3.72525	3.91612	3.54913	3.55449	3.73752	4.03036	4.02275	3.7962	3.79073	3.64749	3.45387	3.6361	3.49209	3.38462	3.49242	3.59283	3.72445	3.59609	3.85808	3.77968	3.64226	3.4996	3.68536	3.54135	3.65597	3.78074
N		60	60	60	60	60	60	60	60	60	60	60	60	60	60	60	60	60	60	60	60	60	60	60	60	60	60	60	60	60	60	60	60	60	60	60	60	60	60	60	60	60	60	60	60	60	60	60	59
CL(0.05)	r.u.	0.612834	0.452587	0.556034	0.58611	0.561826	0.485585	0.468323	0.491133	0.699458	0.532962	0.765479	0.411449	0.481424	0.529455	0.621825	0.464149	0.517714	0.595078	0.56331	0.461998	0.524674	0.457551	0.469783	0.720176	0.441881	0.486425	0.552269	0.504865	0.547327	0.507003	0.458986	0.486744	0.43176	0.494744	0.442703	0.371663	0.475967	0.375452	0.525401	0.452247	0.629048	0.464497	0.525439	0.482873	0.712836	0.524726	0.667168	0.454614
r.u. = nuclear to cytoplasmic concentration ratios
Cell #
1		3.91049	3.75613	5.19894	5.05849	5.20145	4.93425	5.86652	4.93254	4.07391	3.12655	2.43125	3.94575	6.54085	5.16018	4.2573	3.70589	4.14577	3.78058	5.68093	5.21275	5.7549	6.30077	6.74972	7.05345	6.72685	5.19098	4.25966	3.5293	3.45214	4.19554	4.38405	7.24208	4.23654	4.18388	6.83738	4.40727	4.30146	4.95898	2.79444	3.01099	4.06579	4.65863	3.67868	3.8826	3.97124	3.89929	3.6567	3.39416
2		6.11203	4.7263	3.9876	3.87252	4.1443	3.15133	4.74625	4.3327	6.85614	5.25912	3.00813	4.28945	5.81681	3.51607	2.94627	3.27553	5.37687	6.04712	4.5162	4.56801	3.19867	3.6305	6.42612	6.76653	8.33493	6.65272	6.166	5.86018	7.00353	6.01711	5.52922	8.67211	4.79939	7.76431	7.5482	5.97908	4.35551	7.27607	8.53883	4.78024	7.79525	8.93793	4.32052	3.94786	4.60802	4.7079	4.02691	4.71018
3	in panel G	8.55956	5.6954	4.57682	4.08458	5.64023	5.23888	5.79084	4.97177	5.59904	3.95477	3.96528	3.86846	5.36609	3.3025	4.1464	4.20253	4.66089	5.73472	4.68591	4.9575	4.42993	4.09969	5.76129	5.46185	4.16342	4.28568	3.76136	2.66585	5.31721	4.90097	5.03392	6.71894	4.85173	6.31149	6.54998	4.76364	4.65474	5.30867	3.96892	2.58607	5.35729	3.97895	2.33721	3.64738	4.90017	5.16052	5.29298	4.56982
4		1.89666	3.45866	3.35965	12.8182	3.35053	6.10713	4.1681	3.75691	3.47786	1.9669	2.39373	1.71507	2.46335	3.5955	4.29078	3.32909	3.73494	2.64764	2.4723	1.46444	2.27393	2.20117	1.57765	1.4528	1.35656	1.04845	1.91152	3.03343	3.0553	4.44977	3.39451	2.86518	2.78143	3.3701	0.398363	3.14868	2.08682	3.91354	2.36188	2.39321	1.87545	2.11741	1.62964	2.13949	2.11975	4.50501	3.63239	5.3459
5		2.50049	1.77899	0.701525	2.04243	3.09041	5.71903	3.44745	5.71676	3.98539	6.35702	5.32751	4.36377	4.63481	9.66391	2.62997	1.74905	3.76806	1.90983	2.97187	3.06559	3.11954	4.1019	3.12528	3.40215	1.47959	0.376012	1.5322	4.82068	3.15627	5.57555	3.55888	1.98678	2.48997	2.67294	1.12041	2.36263	1.01753	2.94386	3.88484	2.84795	2.44333	3.5628	2.4794	2.03069	1.96277	2.06733	1.70114	4.17315
6		1.2133	5.01563	8.94374	4.75855	4.96053	5.62625	6.22416	5.15215	5.3085	4.1429	6.42636	2.33691	3.85252	4.93424	4.82423	4.36005	4.10996	3.867	3.31215	4.29827	6.92547	7.73938	5.92664	5.71385	3.64879	2.60753	2.73206	4.3531	3.42975	3.42371	4.56858	7.08649	4.85731	5.17576	4.52346	3.61533	5.08736	3.88916	3.97873	0.605109	3.7067	4.14075	8.03707	3.38604	6.28208	2.55455	3.22307	3.61552
7		2.76378	3.69186	4.50969	5.32377	4.95704	5.73516	4.48366	4.63626	3.86382	7.3916	4.01674	5.37235	4.109	6.42282	5.91303	3.47972	5.90639	2.95402	4.55232	6.90067	6.05116	6.31537	7.61805	5.15097	4.29222	3.17394	1.77152	3.10709	4.73265	5.98735	6.41375	6.49575	5.11024	7.57721	3.30858	2.7255	3.93578	4.35707	3.63971	4.07484	3.577	3.4671	3.91015	4.31181	3.3444	4.05081	3.59004	4.5636
8		4.69455	2.40931	2.24112	2.09318	1.91413	2.76495	1.8053	0.806723	2.03747	3.33243	4.14522	3.31468	3.27614	3.21158	4.48725	4.23231	1.94529	2.3447	2.33381	1.61734	1.01436	1.39311	1.65165	2.02456	1.96829	1.67733	2.12384	1.96586	2.55295	2.81837	2.91939	2.51169	1.91465	1.91295	2.17357	1.94995	1.89736	3.0464	2.93076	4.48338	3.71922	3.51587	4.38331	4.09108	1.93899	2.74335	3.73807	3.34599
9		3.7921	4.05534	5.11565	3.89234	2.57486	2.8275	5.89457	3.52662	5.38425	8.69301	6.34815	3.75223	6.04925	3.7231	4.04982	3.59718	5.82342	6.04683	5.98298	5.81956	5.37269	3.04083	5.20648	0.905885	4.75185	2.74834	8.87572	6.41302	2.52992	2.45746	3.55877	1.65157	0.601423	1.02612	0.717332	3.14481	4.34495	3.86117	4.06016	4.33525	1.92266	3.13823	3.40981	0.342783	1.00314	1.52117	2.46411	6.2107
10		1.39399	1.27871	1.19348	1.36353	1.02573	1.13158	1.38664	1.24629	3.08924	1.18815	0.870946	1.54692	1.52408	3.12697	2.90334	2.50763	3.10216	1.92979	1.40245	1.49312	0.992118	1.2127	1.46376	1.36616	2.46493	1.00893	1.69113	2.08257	1.09872	1.26295	1.3689	1.8007	1.6584	0.768124	1.49511	1.94651	1.9749	1.7926	1.71023	2.31094	1.98222	1.48448	-0.118001	0.166417	0.239385	0.561193	1.2322	1.11215
11		8.39623	4.08744	5.73796	6.89232	4.58885	3.71546	3.43143	0.773887	4.41688	5.69123	3.39544	4.90497	8.61328	8.65209	4.65313	2.45987	4.53829	11.3374	8.40789	5.72295	8.24884	5.69738	5.13217	4.15843	3.47209	2.37811	2.87005	2.08707	2.45703	3.37683	3.03037	2.30156	6.2906	5.76189	3.30723	2.51429	2.49968	5.35308	7.46236	5.08887	5.13386	4.35091	5.73063	3.52861	2.95647	2.55678	3.69694	2.7321
12		3.48834	5.42596	5.2761	6.49103	8.63067	6.66083	5.69318	4.30778	3.72035	3.43398	8.61064	6.03301	5.52212	8.43928	10.2956	7.93272	7.60359	4.52138	4.70172	3.64929	3.30241	2.46476	3.32156	6.29513	4.5626	5.53302	5.24197	7.60951	6.59807	4.9866	4.93712	6.04401	3.59676	3.92076	1.89537	2.7081	5.40976	4.44295	3.87122	5.35206	6.08326	4.9953	5.14699	5.169	4.44121	3.31124	3.62952	3.67523
13		3.89697	4.09314	4.3413	4.95413	4.91778	4.47651	6.16626	6.43429	4.77165	4.76905	3.9405	4.81323	6.03293	3.25389	3.73073	4.4477	5.0187	4.19983	5.52014	4.77852	4.64835	3.35457	3.48559	4.10199	2.25947	4.25526	3.26484	3.64189	4.74972	4.80159	5.36017	6.20602	4.48221	7.10319	4.08331	2.56428	3.27162	3.10486	1.7787	3.86861	3.35366	4.0873	3.36431	4.81435	4.43521	5.06912	6.34745	3.36445
14		6.07822	2.77127	6.41102	4.51656	7.11531	6.84312	4.64583	6.19391	4.89156	4.39962	3.24277	3.35099	3.71749	5.6586	5.38082	4.8857	4.8587	4.72824	4.67376	6.67293	3.18293	3.0275	2.37691	3.87534	1.75101	5.16598	4.06551	6.26767	7.06199	3.58387	4.48485	4.54524	6.14485	4.44128	3.45262	3.42934	4.83805	6.37087	4.9916	5.97801	5.95161	3.78099	4.83873	2.98406	3.6672	4.4305	7.45605	8.26952
15		1.35407	3.64072	5.16781	4.21137	5.5263	3.75948	4.06214	4.56608	5.19432	2.21045	3.03692	4.87061	3.21749	4.43006	3.98529	0.953762	2.68196	2.15532	2.17427	2.11991	1.5121	2.23363	2.64037	1.56537	1.84328	1.4671	1.12679	2.11447	1.9006	1.33046	0.992328	0.924213	1.21002	0.916727	1.15536	1.14734	1.39019	1.14326	2.89436	2.18002	1.84676	1.6785	1.94459	1.63894	1.40786	1.40289	1.80377	0.770655
16		3.34748	3.50444	4.03686	3.31493	1.65293	1.63448	4.29231	4.54879	5.15982	5.01524	5.81609	5.41037	4.4384	3.57193	5.96724	5.441	4.14861	4.45325	4.73485	4.55244	3.80883	3.26089	3.10211	6.17915	4.09817	6.21233	7.96171	7.78134	4.54223	5.93046	5.31208	5.69103	4.06598	5.23118	5.78328	8.33673	7.98931	6.23133	4.18411	8.45991	5.50484	5.88055	3.01236	8.36443	7.3399	4.41996	4.90602	5.99002
17		9.00929	5.49925	7.52036	5.18262	6.64522	5.37212	4.43502	4.55041	7.11209	5.56581	6.64989	5.19458	4.59594	4.93742	4.80237	6.0731	6.16576	13.0328	5.51572	4.37188	4.98308	5.64584	5.57936	5.17345	4.47	3.12601	8.15241	5.79336	7.49771	9.38139	7.26855	3.66764	4.8591	4.29393	5.75805	2.26268	7.31769	5.95011	7.67006	11.0242	9.34528	5.43525	11.9716	4.20124	3.9123	3.91829	19.1692
18		2.68696	2.02893	3.38096	3.47831	2.4035	3.29029	3.32452	4.19763	4.11777	3.91281	2.76001	3.14748	4.35746	4.16723	7.64934	5.43595	7.47408	6.59618	5.70647	3.37517	2.41202	2.44161	3.17414	5.34588	5.07713	3.43583	3.80028	3.05339	2.28823	3.93048	2.36816	3.97307	4.43411	5.40952	3.66559	3.60184	3.18925	3.03188	4.03505	4.80931	4.24091	6.32982	4.44465	4.10022	2.9867	3.14154	4.02554	5.2655
19		4.55785	3.24331	4.588	4.54374	2.73883	6.3117	3.33036	4.89473	3.38663	5.0067	4.47118	4.61707	7.25578	4.51751	3.09416	6.18872	4.44656	5.32263	5.56312	6.31049	4.96129	5.76141	4.06755	4.37434	2.98365	6.35058	5.41083	7.86069	5.87684	6.4287	5.32679	4.15256	5.08226	3.98369	3.68519	3.25485	3.23057	2.68664	2.39082	3.26283	3.64803	3.3827	3.59409	3.45345	2.32654	2.67817	2.15932	2.59159
20		3.16724	2.81944	2.62556	5.09755	3.14054	1.14299	3.32267	3.6469	4.04482	4.1273	3.69776	3.10203	6.0625	2.37549	4.26164	1.50079	2.99223	3.97501	13.169	4.43586	5.44209	3.80623	3.87606	4.66591	3.89722	3.32112	1.33556	2.06007	2.87627	4.22507	4.08921	4.04385	4.25708	4.82218	3.40171	2.55654	2.5831	3.22997	5.63174	4.77517	4.91414	4.86503	6.02357	6.3573	4.2839	8.75775	5.80722	3.39457
21		2.56261	6.13854	3.20698	4.41951	5.33296	4.70995	5.24236	3.73394	2.79741	2.36405	2.48078	2.16087	2.28883	1.70369	0.999008	2.76119	2.33214	2.49942	2.11221	2.10206	2.28801	2.72016	3.68372	2.81134	2.48987	2.97982	2.51195	2.21439	2.65113	2.21104	3.62865	2.90755	2.95369	2.12213	3.75328	3.89133	2.88568	3.6847	4.04285	3.67279	2.81042	3.96625	2.3074	2.89703	2.06023	2.91569	2.91496	2.81837
22		10.6887	5.80007	11.0162	10.7234	6.50936	6.06119	4.35483	4.58143	3.03554	3.58623	5.09295	6.10844	6.85208	4.75176	6.33505	6.7486	5.17993	4.17083	3.03005	3.00774	3.31331	3.88904	1.80821	20.0466	5.28693	7.10297	5.55053	5.02066	4.48313	4.34865	6.94075	6.75499	3.996	5.05306	5.27686	5.86059	10.8425	5.77211	7.17482	4.60428	3.61999	4.54183	2.28006	4.52103	20.8143	6.61751	7.1462	5.40892
23		1.95692	3.11062	2.92002	2.46631	1.69714	1.56733	2.28235	1.54815	1.89342	2.58372	2.81062	1.80355	4.4764	3.66461	2.37119	2.88095	2.45009	1.87775	3.26415	2.89288	2.99653	5.84824	4.14534	5.0821	7.18791	4.24421	3.28183	2.57098	2.90566	1.98381	1.34162	0.716854	1.74466	1.95203	3.75228	5.04525	3.34483	4.124	2.03463	2.00904	4.012	4.45521	4.69358	6.31593	5.37448	6.43961	5.30273	7.11069
24		4.51257	5.45805	2.38874	3.67223	4.12566	8.31223	9.66129	6.24319	9.54948	6.16796	6.76401	4.39513	6.10508	5.64269	3.83537	5.61503	5.47541	5.69121	7.4982	5.50324	5.4248	5.29009	6.34624	3.52055	4.82367	4.34874	6.07954	5.37748	9.2113	8.07049	9.06455	4.58556	4.05253	2.84036	4.98692	3.23195	3.35175	4.19397	4.12757	5.68678	4.78008	4.58607	4.42815	4.48306	4.13182	3.32481	1.63234	4.61978
25		4.91138	4.30438	4.24555	3.05677	3.83033	3.08254	4.92951	3.67748	3.79445	4.06607	3.97121	3.69639	3.25382	3.17234	2.711	4.03096	4.1039	3.90059	2.63009	3.0083	4.39537	4.18612	3.33397	3.93643	2.70127	2.78769	2.77122	4.05772	3.12398	2.81168	2.74552	2.59211	2.00337	2.21482	2.36605	2.55517	2.95609	2.99385	3.26438	4.03076	2.23523	2.09282	2.76888	2.76897	2.89771	2.51938	2.74333	3.17737
26		8.00057	2.97512	3.26499	2.36408	2.81554	4.15661	4.71812	5.84884	3.22897	5.7019	3.48178	3.07502	3.02997	2.08296	3.03161	3.49008	3.95663	3.46364	3.0538	2.52759	3.26807	3.7517	4.62995	3.0715	4.23234	9.24726	3.94883	4.93073	4.48334	2.90887	3.04031	5.14337	5.83085	3.28795	5.63998	4.70463	4.53434	5.52168	1.6004	4.34165	3.65411	4.93989	6.62635	2.84395	4.5486	3.3723	2.50712	2.88818
27		7.15512	2.99327	9.78198	8.20615	8.20003	9.84035	4.1537	5.8197	3.27424	3.45557	6.97335	2.31079	3.92441	2.5237	3.10977	4.17534	4.80698	5.16476	4.57333	3.68453	5.37963	4.04713	3.12899	5.44238	3.22828	3.26913	4.92014	6.13767	5.50115	3.7242	2.34317	2.93697	1.76921	2.76675	2.19809	3.49359	5.02884	4.55916	3.64537	3.70445	2.96369	6.21514	3.55527	3.81614	3.89089	4.10039	4.11398	4.31643
28		10.9508	5.11478	4.02249	4.46194	5.877	4.60812	5.67023	5.32142	7.79642	8.73405	6.20833	6.91506	5.18125	9.12231	3.46133	5.38309	4.03409	7.61059	8.25271	5.1483	12.1133	5.78828	6.0083	5.83118	3.2503	6.03814	5.43957	7.82271	8.99168	4.33337	4.7322	4.32086	5.6478	6.55517	6.4546	5.10256	3.91684	5.04558	4.91742	4.20481	4.3486	3.70569	4.67295	4.64286	4.65843	7.84278	6.10302	8.37447
29		3.54845	2.33407	2.8008	3.32615	2.61739	4.11475	5.43177	5.80154	4.02655	2.8562	4.15862	2.7832	2.8609	3.69459	4.91468	3.71681	6.18521	8.62683	5.40385	3.65035	3.89339	3.75869	3.11699	2.52445	3.53311	4.29185	4.51099	6.16102	6.02933	4.11691	4.09522	2.75418	3.68765	2.6522	2.29812	2.60152	1.78187	2.03381	2.57473	3.71204	4.3075	0.623919	3.24953	1.65575	3.04756	1.92155	1.92954	1.68746
30		1.74279	2.41694	2.77121	3.1185	3.71743	4.84317	3.6758	5.87437	2.43152	3.61801	2.70621	6.25933	3.97576	5.58298	3.86656	6.34272	3.67374	4.63918	4.57244	5.41917	1.82212	2.86893	2.52621	2.76003	2.35574	1.80248	1.94562	2.17055	1.55024	2.68671	2.69236	3.5819	3.80658	1.87062	3.51429	2.28696	2.6526	1.86587	2.38599	2.56514	1.89677	2.1975	1.07757	1.18202	0.766516	1.17758	0.69326	1.55914
31		4.64541	4.91203	3.27329	1.71087	3.27452	3.52982	4.41064	4.12323	3.76979	5.22996	4.57206	3.30855	4.70886	4.92181	4.24758	4.55669	4.12229	5.53	3.95023	10.391	4.41436	6.17495	4.13402	4.68833	3.46544	3.54634	4.30723	4.57927	7.68916	5.26674	6.10796	3.7526	2.9158	3.23326	4.668	4.10458	3.89812	3.22593	3.74539	2.46814	2.13703	4.33758	2.20481	1.99183	1.57254	1.53016	1.5063	1.46706
32		4.99159	5.19087	6.33308	6.07958	7.69398	5.98221	5.38398	5.48242	3.94334	2.82927	4.9519	8.04075	6.88031	4.75269	7.4516	6.38262	9.42871	5.4585	3.88956	6.1527	4.89018	3.20941	5.23049	4.5094	5.92491	4.59479	5.21545	5.90922	5.81633	4.10009	5.05792	4.77856	3.33692	4.60976	4.6668	4.8629	4.18666	4.85579	8.62837	6.19459	5.72269	3.68359	4.2885	3.39372	3.41358	2.36494	2.90377	2.63655
33		3.92986	3.42147	1.84554	4.06017	3.91831	3.40691	4.96033	4.05394	4.12253	2.39488	2.67428	3.17008	1.69968	3.40281	1.97983	4.07708	3.94017	4.66125	4.61984	5.15846	4.07821	6.19608	5.47676	6.11148	4.13129	5.83953	3.1662	6.38822	5.27379	3.23303	5.07082	2.86023	3.82159	4.07633	3.55146	2.49268	3.81621	2.50407	2.76861	2.69016	2.76238	2.31989	3.75882	3.59244	4.16871	5.82275	3.50058	3.92333
34		1.41163	1.95741	1.95245	0.618377	3.05917	3.14254	0.494753	1.04702	1.32978	0.535208	0.185636	1.89381	0.528372	0.911652	1.91489	2.4397	0.554601	1.92947	1.69303	2.11617	1.05896	1.24339	0.893307	0.565502	2.99295	0.485721	0.530339	2.61326	0.829931	2.44262	1.96238	1.55537	1.85927	5.23491	3.13627	3.32311	4.39526	3.16837	4.54057	3.4512	2.83891	2.22937	4.98562	2.66489	4.43758	2.36473	2.74047	5.56761
35		2.73758	2.30728	1.73131	3.13418	5.40955	4.67711	4.26181	6.13369	5.51229	5.11706	3.99037	3.8143	3.10082	3.64782	3.10045	4.49825	5.86464	5.0406	8.43367	7.05393	4.48578	5.47438	5.19616	6.19171	2.79551	3.60669	6.17613	4.72512	8.77616	7.35912	8.41751	6.30723	7.36181	5.15497	5.91567	4.40679	6.33618	5.45184	8.1919	5.39745	10.4013	5.23415	6.86296	6.8347	5.42435	7.50275	6.48486	5.62631
36		2.93764	3.73557	2.3156	3.37297	3.46676	2.938	2.96378	2.70476	2.46517	2.67649	1.63868	2.35301	2.46267	7.32156	12.4018	8.80922	8.78419	8.76199	3.55591	3.46007	2.34035	3.87498	1.66983	3.78389	3.79954	3.93503	6.75698	5.47756	5.33122	3.63616	5.00016	3.48503	4.52214	5.27955	2.71459	2.36191	3.20165	3.99132	3.6417	4.05352	6.36556	3.87399	4.78593	3.6433	1.98135	1.75507	3.50954	3.76477
37		1.49318	2.02907	2.92618	5.50552	3.18471	4.15882	4.37004	4.35203	3.99355	2.67571	1.53616	1.79557	1.6414	2.33486	2.93009	2.2635	2.95334	2.68011	2.8742	4.60416	1.61448	1.88155	1.37528	1.44202	1.30798	0.203086	0.163848	0.364977	0.852846	0.934661	2.34145	2.29876	3.5735	2.47396	1.97687	3.32151	1.54	2.4965	1.54158	1.93393	0.483443	0.76978	0.509933	0.680637	2.06216	0.66702	1.54526	1.44954
38		1.79288	-0.0427098	1.52746	0.81975	0.726566	2.56834	2.23098	1.5728	2.95801	3.68141	22.3433	1.22072	1.50557	0.709582	1.77506	-0.248873	0.0545889	0.526326	0.784208	1.40603	-0.381894	-0.402542	-0.0946009	0.247963	1.18266	0.959579	-0.219999	-0.324082	0.922032	-0.434848	0.843431	0.359707	2.17438	0.631988	0.612593	4.91269	0.260945	1.6448	1.1269	0.573457	1.33284	1.74679	0.518195	1.3977	2.73731	0.885857	0.398581	1.83487
39		5.47574	7.0933	4.97533	5.24661	4.30871	4.75653	4.6406	4.38544	5.30195	2.75013	4.48203	6.00379	4.98266	5.99261	6.70943	5.93739	5.51535	4.95952	4.53536	4.20266	4.62345	2.85306	3.70669	7.50221	6.82204	5.68589	6.69815	6.41103	5.72545	4.83296	4.13838	3.17361	2.67171	3.66538	5.58662	4.24043	4.41843	4.85186	4.33497	4.41155	4.43504	3.72544	2.74011	5.9707	6.79239	4.59193	4.93905	4.10366
40		0.0531453	0.359903	0.143259	0.167799	0.504538	0.58949	0.148804	0.072595	0.383357	0.400562	0.44595	0.541319	0.51369	0.569625	0.508123	0.283618	0.238331	0.607836	0.161222	0.245588	0.422088	0.273625	0.289266	0.762827	0.439111	0.378952	0.350784	0.744529	0.63955	0.262465	0.672594	0.645944	0.321507	0.449089	0.497742	0.330029	0.261382	0.0539575	0.301994	0.508352	0.280796	0.374335	-0.0200077	0.188688	0.103111	0.0940616	0.297794	0.193416
41		6.96014	2.36622	1.44639	0.737231	2.67987	2.09813	2.46064	1.87583	2.50724	2.07757	2.51023	1.90096	2.00817	1.72685	2.67514	1.74105	2.21817	3.54252	1.72336	1.25677	2.32512	4.13675	3.93562	3.44176	4.01274	3.29657	3.7407	5.76249	3.45671	6.51852	3.01684	3.73554	2.6982	3.70547	1.65922	4.10097	2.22827	2.56156	1.71958	2.41356	1.6466	1.35673	2.62319	1.30962	1.89149	0.26884	2.03679	2.1624
42		2.77719	4.51435	1.79053	1.67548	2.01499	2.34766	2.528	3.24348	3.28783	4.23225	3.11262	4.4238	2.74911	2.20599	2.90642	3.85607	4.38751	3.40292	4.36748	3.481	2.96224	2.39841	2.66815	1.94376	1.90999	3.5464	3.47164	3.37353	2.17218	2.99155	3.0187	1.64625	1.80406	1.2085	2.37627	2.21788	2.84718	3.07282	1.5985	1.84376	2.39753	1.64903	1.39862	1.29307	2.48302	2.19547	2.84931	3.88791
43		3.13551	2.78885	4.39242	4.57512	4.78025	4.31264	2.66884	2.56666	2.386	2.92877	2.0849	3.31802	1.24136	2.19276	1.99463	3.31622	2.84942	4.29904	4.20786	3.59927	3.15912	3.07067	5.88681	2.094	1.91034	4.64586	2.60469	3.25775	2.79254	4.14786	4.35539	2.97697	1.28927	1.90823	2.24477	1.60854	2.62153	2.51484	2.66825	3.88391	4.53897	5.66794	5.02416	3.39292	2.30764	2.591	2.32619	3.26382
44		4.09292	4.83889	5.99654	5.47718	4.1914	4.74768	3.24575	3.1482	4.76305	8.25516	4.93089	5.05684	5.40761	6.60498	9.62476	4.35319	4.09077	4.29984	5.24186	6.02771	2.15112	1.99576	2.34684	2.89943	2.98977	2.41155	3.50606	2.73743	5.46448	2.71395	2.64881	2.53103	4.10357	5.85018	6.06391	6.50591	4.64577	5.76148	5.14946	5.96886	14.7715	9.30918	6.37246	9.20395	7.5469	8.19182	5.50728	8.35352
45		5.14691	6.57165	4.98039	6.51824	4.6574	4.63505	6.24857	6.18339	6.37708	4.98934	3.70586	4.28948	3.02734	3.28596	2.39251	2.45686	2.93772	3.44393	3.01231	4.10285	2.80846	3.73731	3.62124	2.83021	3.48182	3.57096	3.993	2.51638	3.07946	3.39859	2.243	2.12014	2.45084	2.0233	2.42068	2.24872	3.7787	2.20191	2.62077	2.32388	3.83976	2.52501	3.29677	2.7537	2.782	2.93919	3.95061	3.38436
46		7.27737	5.00761	6.89685	5.55024	5.07345	4.22425	4.83555	7.11647	4.30179	3.79907	3.94828	3.71724	5.95247	6.87762	12.2538	4.73531	5.57845	5.39948	5.34335	2.50717	5.74329	5.89078	5.63066	5.50135	6.90332	4.72557	7.72452	2.99212	4.9282	1.54777	4.05371	6.03879	5.31157	5.18523	5.25124	3.57529	5.83437	2.64575	2.04072	2.60159	3.28636	4.95652	3.0054	5.11939	4.08824	4.38452	4.12486	3.308
47		4.93965	4.08563	3.20061	4.2985	4.6071	4.89255	4.16146	4.19141	4.62495	4.49663	4.88589	2.43237	4.16757	2.65828	3.4948	4.36141	3.30156	4.27064	5.54667	3.70942	4.54129	3.90035	5.33008	1.93987	4.84389	5.78884	6.66723	3.83738	5.45552	5.09465	4.76373	3.92183	3.11525	3.44415	3.16461	2.89782	1.80384	2.98348	1.88767	2.24291	0.931795	2.49429	3.45309	2.77099	1.82631	1.89098	2.5343	3.01058
48		3.15264	2.53971	2.59542	2.73063	2.15042	2.00438	2.47694	2.12071	1.65996	2.56446	1.60205	1.76383	1.41031	1.17957	2.21274	1.21309	0.887961	1.20894	1.46723	1.01194	1.01131	1.22289	1.1737	1.53083	1.1853	2.04489	3.27033	3.11899	3.24804	2.87846	3.24243	2.71123	2.74225	2.42028	1.88393	2.7619	2.52027	2.89386	2.63781	2.51375	2.33769	2.3861	2.47921	2.52349	2.10702	2.73637	2.23363	2.11184
49		0.501624	0.688669	1.17892	0.72399	0.269163	1.26073	0.775432	0.241417	0.344664	4.42916	1.68474	1.66908	1.92211	1.56361	1.72969	1.64272	2.3489	1.5163	1.24844	2.29608	1.96557	1.51884	3.42576	2.26374	2.53549	2.29487	1.75878	3.46514	2.58042	3.12091	1.57956	2.0841	2.15226	1.7399	2.4167	2.0232	1.69225	1.83619	2.7153	2.39244	2.58321	2.21367	2.09291	4.67521	4.15655	3.72484	2.25667	3.22653
50		1.99533	1.18169	1.01847	1.55252	1.85285	2.33299	2.18556	3.05485	4.31086	3.02891	2.62412	3.77677	3.18579	2.60267	2.83759	1.49386	2.93594	2.84709	3.21965	1.89785	1.88761	2.38975	3.04984	3.1191	3.10868	3.21971	3.22641	3.06234	2.96614	3.3839	3.01819	1.92783	3.19794	2.04779	2.17779	1.31344	1.40225	1.64876	1.2312	1.27045	0.309431	0.939718	1.34785	2.69988	2.33087	2.00524	2.73975	2.34064
51		3.3633	9.25657	6.26921	5.60486	12.393	7.21306	8.0209	9.96045	20.5789	6.62568	4.667	4.73984	5.57216	2.9834	4.54481	4.11678	4.79048	5.68748	2.54656	3.80433	2.98854	2.90301	2.74231	1.68705	2.18792	1.69766	2.58747	1.68185	1.67181	2.23951	1.94294	1.35836	1.42236	0.903037	2.4389	2.11276	1.93893	2.92061	2.94653	3.57175	3.59445	3.96963	4.03799	3.01315	3.19366	6.60607	3.65816	3.91086
52		4.5011	2.10444	4.67315	7.03198	2.9797	6.56549	1.81468	3.54052	5.55093	4.22318	2.82107	3.91191	5.40352	3.28212	3.577	3.99758	5.46795	4.22524	5.49251	5.35538	3.27501	3.44404	2.37705	3.55707	1.78193	2.01428	0.517885	0.504936	0.25418	1.08623	1.57335	3.37578	3.87412	2.73025	3.87085	3.66451	4.22899	5.03694	4.2877	4.30367	5.87656	6.05282	4.13541	6.11875	3.64635	5.39309	6.65822	4.76097
53		3.71442	3.10197	2.99794	5.20543	1.92345	2.62717	2.55694	3.2007	2.27507	3.46686	3.12895	3.39079	4.67131	2.67444	2.15602	3.35914	2.99979	2.01335	3.26173	3.14029	3.13446	3.41706	2.92719	2.461	7.27519	3.32496	3.31757	6.37798	6.1964	4.09427	4.89665	4.42746	2.12506	4.68251	4.17948	4.00581	4.57969	3.3014	3.29708	3.71507	4.1446	3.47694	4.86861	5.25834	4.69215	4.71227	3.86531	2.78379
54		5.25716	6.65084	4.97209	4.72917	6.82399	4.82539	8.00388	5.79054	5.12076	12.0675	8.51668	4.66291	5.08617	4.30176	1.33507	3.63909	3.57232	3.00934	4.55529	3.25475	2.7422	3.82484	4.68401	3.88522	3.36781	3.95025	4.02823	5.2476	3.60175	3.46364	2.50638	4.18587	2.69656	4.29323	3.43011	4.55914	4.36644	4.8828	3.59118	3.10657	3.70208	4.603	2.7015	3.08405	2.66758	2.82959	3.63701	3.02959
55		3.97396	4.39263	3.97872	4.176	3.88393	4.83639	4.41196	4.46109	3.75557	4.18299	3.03877	2.71209	4.53683	4.33281	3.82141	3.86883	3.87004	3.86472	5.1421	3.18356	3.21532	5.62486	5.93636	4.84867	4.70199	4.90496	3.49425	5.1633	3.50113	3.23517	4.42394	3.82033	3.21117	4.908	4.63872	3.23958	3.50706	3.32468	3.38494	2.27332	3.44952	4.16329	4.96353	5.51226	6.75876	3.72848	4.01523	3.48055
56		0.435721	0.356406	0.584776	0.596884	0.727946	0.45878	0.300087	0.394722	0.0311112	0.222183	0.0695379	0.376417	0.478644	0.928505	1.06464	0.745441	1.07694	1.24493	1.03375	0.964874	1.16023	0.814325	1.46331	1.20988	0.886535	0.971558	1.24718	1.37876	1.53409	1.03598	1.0251	1.23413	1.30349	1.2452	1.8328	1.42694	1.51778	1.71485	2.16656	3.06097	2.0631	2.60413	1.35314	2.25508	2.63924	3.28362	2.69684	2.68939
57		3.23214	3.90448	4.0172	5.26972	4.71812	4.89555	5.54117	4.71388	3.89771	2.66443	3.32468	3.57286	1.60658	2.84588	3.46794	4.76315	10.5602	5.15812	5.99689	2.1583	4.17236	5.98682	3.30819	0.67445	2.33524	5.20637	2.87373	6.19837	4.26693	3.09801	3.61353	3.12219	2.64031	2.73054	4.39112	4.71842	2.24518	2.99031	10.41	3.51388	7.35954	6.17943	5.02407	3.47427	3.59195	3.24312	1.94638	4.72124
58		5.34778	4.78317	3.71782	5.37551	6.19244	6.11245	2.64002	1.82715	3.91955	3.28744	4.18172	4.10616	4.23155	2.69951	3.70481	1.63411	4.10454	6.36378	5.98131	4.54093	6.27117	4.60581	4.34897	5.86864	4.04469	2.09186	3.71354	4.59317	4.79673	8.89444	4.80733	5.49888	8.52022	8.06602	4.37353	4.9471	4.04469	3.24092	5.71647	3.76765	2.67831	5.00683	4.03015	2.16275	1.90757	4.33632	2.59698	5.95057
59		1.0472	1.78002	1.10377	1.84632	1.4932	1.31798	3.27689	0.836045	1.74033	1.63823	1.45268	-0.0510845	0.217424	1.24777	1.1056	1.10393	1.80793	0.771985	1.14517	3.65006	0.880101	0.885948	1.20853	1.01666	2.50794	1.7508	1.80415	2.45409	1.94198	0.78377	1.6609	1.23483	0.588644	0.441742	1.11811	0.683804	-0.0018488	1.30554	1.03782	1.01541	0.340157	1.81118	0.190879	-0.0248896	1.06562	0.180531	0.520686	2.00333
60		4.36516	4.00924	4.5805	5.58769	5.08082	4.68234	4.08487	3.77377	2.59527	3.03318	5.15867	2.83765	4.47413	5.76773	4.04994	4.665	5.43994	4.2255	2.13274	4.01157	5.5914	7.32189	8.58288	6.32921	5.42458	6.4482	8.54344	4.64426	4.49149	6.15202	4.91651	6.80583	6.21019	5.86075	5.16539	4.91564	4.75827	3.7992	4.99061	3.5407	3.77779	6.00762	5.70259	5.33666	6.42796	7.97168	4.73289	5.06094
GFP nuclear levels vs time before last budding
time	min	-600	-590	-580	-570	-560	-550	-540	-530	-520	-510	-500	-490	-480	-470	-460	-450	-440	-430	-420	-410	-400	-390	-380	-370	-360	-350	-340	-330	-320	-310	-300	-290	-280	-270	-260	-250	-240	-230	-220	-210	-200	-190	-180	-170	-160	-150	-140	-130
Mean	r.u.	0.838982	0.798716	0.772834	0.737545	0.828692	0.774193	0.839825	0.868741	0.861954	0.804837	0.797011	0.78529	0.795994	0.827704	0.752981	0.809608	0.806179	0.825531	0.792637	0.807583	0.886665	0.843656	0.898826	0.975933	0.867458	0.882138	0.894924	0.910831	0.841464	0.887634	0.849193	0.850933	0.943874	0.920475	0.949644	1.02781	0.977128	0.930449	0.926495	0.882954	0.94291	1.00376	0.946579	0.953557	0.902702	0.881647	0.872568	0.922867
Sdev	r.u.	0.651183	0.668559	0.614408	0.565521	0.565235	0.630825	0.653899	0.599471	0.631196	0.667297	0.694439	0.679427	0.716152	0.735891	0.644809	0.679286	0.671049	0.645264	0.636176	0.641515	0.649494	0.669324	0.673489	0.637997	0.576652	0.620662	0.62639	0.649845	0.623233	0.609605	0.662769	0.629252	0.652369	0.712813	0.653188	0.633018	0.625893	0.65056	0.608601	0.603822	0.647336	0.598604	0.580203	0.615412	0.632829	0.628044	0.568873	0.590521
N		39	39	39	39	39	39	39	39	39	39	39	39	39	39	39	39	39	39	39	39	39	39	39	39	39	39	39	39	39	39	39	39	39	39	39	39	39	39	40	40	40	40	40	40	40	40	40	39
CL(0.05)	r.u.	0.204371	0.209824	0.192829	0.177486	0.177396	0.197982	0.205223	0.188141	0.198098	0.209428	0.217946	0.213235	0.224761	0.230956	0.20237	0.213191	0.210606	0.202513	0.199661	0.201337	0.203841	0.210064	0.211372	0.200232	0.18098	0.194792	0.19659	0.203951	0.195599	0.191322	0.208007	0.197488	0.204743	0.223713	0.205	0.19867	0.196434	0.204175	0.188604	0.187123	0.200608	0.185506	0.179803	0.190715	0.196112	0.194629	0.176292	0.185332
r.u. = nuclear to cytoplasmic concentration ratios
Cell #
2		1.5551	1.42172	1.39678	1.33841	1.47103	1.61014	1.69065	1.85891	1.6393	1.67075	1.89746	1.73979	1.76407	1.68515	1.6554	1.37832	1.53727	1.1885	1.18409	1.03905	1.14038	1.28796	0.922514	1.13615	0.885157	0.718606	0.837248	1.20874	1.21816	1.06163	1.18897	0.870739	1.05395	0.837525	0.694475	0.798174	1.51646	1.59737	1.53107	1.71101	1.6534	1.60443	1.60822	1.51195	1.58131	1.62805	1.70227	1.59146
3		1.21311	0.87352	1.17885	0.884552	1.13228	1.07199	1.6073	1.56024	1.97818	1.34501	0.925475	1.06587	1.06006	1.62009	0.725277	0.111963	1.10555	1.45445	1.24895	1.2147	1.1986	0.957793	1.31083	1.36584	1.31195	0.9978	1.21967	1.39596	1.42327	1.34335	0.853582	0.955999	0.956572	1.41887	1.48498	1.61667	1.6847	1.59181	1.65952	1.48519	1.88295	1.81731	2.10273	2.17589	1.49429	1.50241	1.20255	0.273269
4		1.01864	0.780752	0.527656	0.341548	0.785267	1.02918	0.913348	0.913348	0.754409	1.13623	1.22073	-0.138612	0.57514	0.821699	0.539524	1.49701	0.33133	1.29163	1.11833	1.01262	0.674852	0.607326	0.381835	0.689555	0.798947	0.895023	0.826868	0.570574	0.370256	0.481415	0.375379	0.255992	0.536708	0.464022	0.249691	0.325665	0.644405	0.737246	0.453869	0.304839	0.664722	0.559573	0.491907	0.439508	0.691361	0.46392	0.544461	0.6931
5		0.573585	0.837908	1.22935	0.785536	1.25484	0.219087	0.839647	0.889119	1.43288	1.04215	1.15294	1.32302	1.26413	1.08068	0.605153	-0.115452	0.135223	0.410624	0.205496	0.589727	0.51992	0.62202	0.545628	0.941265	0.998323	0.452713	0.599027	0.741245	0.863234	1.00792	0.532057	0.582722	0.704568	0.852847	0.662017	0.931605	0.685738	0.694858	0.183147	0.9662	1.36988	1.19264	0.88998	1.10911	1.27063	0.947824	1.19876	1.25475
6		0.708856	0.464755	0.282761	0.11307	0.116476	0.499662	0.399263	0.492943	0.255896	0.292202	0.0176866	0.19018	-0.148309	0.105257	0.439584	0.727109	0.662011	0.728237	0.594355	0.559153	0.596036	-0.20536	0.313327	0.142166	0.249836	0.51908	0.378352	0.615867	0.386187	0.220144	-0.158805	0.0850382	0.425747	0.702572	1.14052	1.18744	0.78733	0.595716	0.482821	0.479503	0.386588	0.17776	0.573757	0.323572	0.825835	0.618721	0.904704	0.469102
7		0.812697	0.997766	0.523722	0.468885	0.470399	0.810687	0.696422	0.725536	0.5778	0.759299	0.840055	0.753175	0.635674	0.752531	0.911704	0.901812	0.89954	1.20151	1.30252	1.50812	1.50129	1.61058	1.25216	1.42128	1.26102	1.19448	1.09028	1.1836	1.12537	1.10822	1.3907	1.64829	1.28289	1.31541	1.80607	1.79471	1.46548	1.33235	1.18351	1.15988	1.14217	1.02615	1.01909	1.17333	1.77725	1.45665	1.20758	1.19749
8		1.23547	1.31537	1.28553	1.52419	1.45616	1.60597	1.12997	1.02434	0.837902	0.702876	0.463979	0.510981	1.08764	0.79118	0.772866	0.539226	1.15425	0.884295	1.32682	0.95859	1.0023	0.952153	1.35438	1.31152	1.1496	1.01352	1.062	0.719829	1.23236	0.977199	0.952171	0.780492	0.718322	0.691661	0.939797	0.882115	1.09723	1.01494	0.83291	0.665319	0.631245	1.18481	1.57382	1.13343	1.09702	1.42255	1.66374	1.19694
9		0.313239	0.250442	0.73313	1.28339	0.856465	0.641523	0.688723	0.950375	0.654759	0.576304	0.653179	1.00206	1.19966	1.04999	0.950285	1.21808	0.940489	0.597485	0.675328	0.993071	0.966629	0.886171	0.634109	0.656078	0.843271	0.867236	0.762927	1.08168	0.676464	1.16072	0.666567	0.553869	0.562344	0.202943	0.0610327	-0.0110078	0.0730456	-0.185833	-0.227903	0.0975075	0.252566	0.413138	0.539574	0.0044268	-0.162921	0.0781847	0.361908	0.938425
10		0.195813	0.345058	0.300801	0.458401	0.577383	0.65879	0.659505	1.03955	0.949117	1.02666	0.755805	0.869326	0.805594	1.21922	0.335195	0.463554	0.77656	0.602185	0.825704	0.900167	1.10863	1.37892	1.29874	1.24093	1.2491	1.06916	0.979219	1.40184	1.30925	1.31056	1.1274	1.22144	1.38781	1.33443	1.16762	1.52861	1.88652	1.44457	1.89979	1.84934	2.03048	1.90876	1.55109	1.50565	2.0939	1.23632	0.492986	0.961845
11		0.635398	0.501511	0.478506	0.457277	0.536963	0.496774	0.701687	0.61189	0.785186	0.516113	0.265077	0.418861	0.16156	0.121286	0.180117	0.507519	0.426945	0.632227	0.709286	0.833223	0.659943	0.580944	0.750986	0.535463	0.600614	0.613034	0.694045	0.730223	0.53644	0.913711	0.408902	0.865373	0.941635	1.69383	1.48846	1.01846	1.13479	1.32192	1.24883	1.03315	1.16794	1.40133	1.0264	1.41759	0.955796	0.843228	1.23121	1.25891
12		1.11742	1.41891	1.32389	1.58476	1.42962	1.72196	1.58865	1.64543	1.67533	1.80466	1.54221	1.59591	1.65124	1.28479	1.23829	1.43463	1.77606	1.31267	1.41597	1.5028	1.67475	1.76766	1.89781	1.40659	1.70451	2.26143	2.12446	2.21802	2.16943	1.97703	1.91487	1.61927	1.75311	2.10061	1.77782	2.02263	1.65335	0.891894	0.499645	0.0836342	-0.0979574	0.267125	0.21979	0.363555	0.484836	0.430835	0.944178	0.703935
13		0.752346	0.488223	0.207446	1.05957	1.09895	1.05463	0.773937	0.264113	0.648898	0.250749	0.166422	0.0149072	0.0731677	0.175721	-0.0256635	0.213244	0.375329	0.24125	0.00545946	-0.0588069	0.158411	0.428181	-0.000788736	0.0300849	-0.129627	0.133546	0.126685	0.189914	-0.310349	0.558828	0.253534	0.643495	0.670703	0.628717	0.777703	0.718586	0.232992	-0.332645	-0.0121975	0.115974	0.0733818	0.312069	0.0911221	-0.129419	-0.173631	-0.235346	0.0743054	0.48225
14		-0.163156	0.188298	0.0809951	0.0427286	0.121099	0.00858921	-0.111514	-0.0527603	-0.0305244	0.124069	0.0672278	0.0238175	0.169127	0.230123	0.759763	1.87217	0.794433	0.411391	0.158843	0.134277	0.151655	0.0442242	0.040815	0.288292	0.021553	0.287627	0.565365	0.182822	0.0425985	0.151655	0.0442242	0.040815	0.288292	0.021553	0.287627	0.565365	0.411391	-0.149731	0.262608	0.162188	0.0929367	0.125168	-0.132623	0.148257	-0.0891915	0.0493395	0.0619856	0.0329535
15		0.849655	0.958246	0.961521	0.845271	1.0024	0.875181	0.459729	0.632285	0.698587	0.541573	0.928393	0.981938	0.955711	0.565684	0.61769	0.815552	1.1146	0.951337	0.978711	0.37095	0.357879	-0.210625	0.0546072	0.667036	1.06063	1.11767	1.5607	1.00758	1.27401	0.701044	0.856263	0.952818	1.10658	1.08639	1.1293	1.08546	1.03025	1.00055	1.08768	1.44569	1.1515	1.35491	1.46954	1.45218	1.54943	1.72563	1.85644	1.9335
16		-0.516073	-0.536307	-0.392438	-0.232842	-0.161463	-0.210582	-0.334351	-0.335451	-0.183071	-0.141178	-0.159734	0.10697	-0.0211383	0.293078	0.181925	-0.0178503	-0.0597928	-0.28139	0.142306	0.162257	0.0564151	0.00094874	0.137409	0.173989	0.0231161	-0.117697	0.240246	0.00960578	-0.142677	0.373186	0.310268	-0.30365	-0.159577	-0.126342	0.200496	-0.0287019	-0.314698	-0.217038	-0.108928	0.076409	0.268885	0.106195	0.129753	-0.278257	-0.19549	0.115996	0.270861	-0.391775
17		0.341294	0.22167	-0.165723	0.0558492	-0.0739657	-0.345342	-0.231128	-0.514648	-0.259029	-0.345956	-0.441406	-0.464876	-0.614641	-0.554556	-0.549955	-0.47577	-0.27519	-0.0936757	-0.339067	-0.268053	-0.222453	-0.17722	-0.34291	-0.229286	-0.264463	0.0791175	0.237706	0.372809	0.234355	0.167433	0.225619	0.426051	0.726144	0.187139	0.189322	0.105522	0.0874981	0.353345	0.340913	0.36474	0.174194	0.303066	0.58152	0.721117	0.215867	0.211046	0.300256
18		0.184671	0.22959	0.375434	0.146442	0.267865	0.184671	0.335547	0.221807	0.162593	0.167697	0.261008	0.538859	0.284447	0.763695	0.776265	0.947802	0.748381	0.747947	0.609418	0.825768	0.817504	0.702222	0.751757	0.723624	1.158	1.01673	0.792056	0.872798	0.764367	1.00341	0.772066	0.892497	0.961201	1.4115	1.32757	0.966191	1.24563	0.961894	0.884629	0.806321	0.981992	0.877247	0.754487	0.869923	0.766481	1.19221	0.975888	0.948515
19		1.52427	0.984571	0.935611	1.01326	1.06564	1.04882	1.128	1.5204	1.35884	1.38964	1.75757	1.65119	1.60935	1.5979	1.80863	1.86147	2.00883	1.94625	2.0106	2.01158	2.1022	1.92156	2.11142	1.98459	1.84463	1.64584	1.58916	1.6413	1.15527	1.09569	0.868094	1.08749	1.16659	1.151	1.0815	1.23488	1.12507	1.22197	1.081	1.0812	1.27957	1.49267	1.19495	1.23692	1.2106	1.58044	1.31145	1.38592
20		1.71985	1.85042	1.85663	1.92247	2.03887	2.1277	2.17313	2.06745	2.03621	2.07031	2.22671	2.00673	2.12526	2.17169	1.77183	1.29476	0.952508	1.03666	1.23743	1.11265	1.19061	1.20006	1.1589	1.52536	1.5906	1.57195	1.50642	1.95448	1.50432	1.85622	2.01455	2.1159	1.72083	1.98476	1.65666	1.88536	1.57038	1.93354	1.69139	1.80139	1.57991	1.56313	1.42002	1.69803	1.55149	1.79776	1.93897	1.87265
21		1.53208	1.53465	1.44428	1.49071	1.52541	1.69529	1.84355	1.78329	1.83488	1.88234	2.10838	2.09196	2.25388	2.26105	2.16176	2.18933	2.27521	2.21959	2.26517	2.32329	2.28964	2.16887	2.17119	1.95515	1.63012	1.76177	1.43591	1.26955	1.14102	1.16217	1.19453	1.25551	1.35045	1.42114	1.55566	1.32235	1.2691	1.13197	1.3717	1.3077	1.3621	1.37482	1.29408	1.1923	1.27006	1.24424	1.34536	1.38771
22		1.42294	-0.0480761	0.150112	1.12823	0.659115	0.529599	0.782354	0.779038	0.537054	-0.00667385	-0.0444511	0.276871	0.383075	0.344073	0.869364	0.863438	1.07453	1.19637	0.445813	0.149726	0.126706	0.482507	0.934263	1.06886	1.17109	1.03596	0.438719	0.428152	0.923576	0.795322	1.06017	1.05199	0.822598	0.818523	1.1978	1.39275	1.49788	0.785792	1.11351	1.13474	1.37183	1.77389	1.53865	1.92635	1.40896	1.29858	1.22624	1.00679
23		1.81397	1.91691	1.92643	1.80911	1.70307	1.45801	1.83934	1.18065	1.08219	1.12118	1.14542	1.11827	1.05269	1.09456	1.04789	0.950571	0.950051	1.02399	0.87011	1.34173	1.74053	1.72437	1.59524	2.04178	1.70694	2.03653	1.75703	1.77078	1.8161	1.95189	2.13696	2.14929	1.81598	1.97596	1.62321	1.46485	1.58921	1.55498	1.38985	1.26384	1.52768	1.56657	1.11336	1.32627	1.36799	1.40863	1.54807	1.49531
24		1.84797	1.58666	1.42886	1.48227	1.30482	1.67081	1.70329	1.75067	1.69708	1.91791	1.72855	1.65118	1.5004	2.11212	1.75067	1.69708	1.91791	1.72855	1.65118	1.5004	1.58666	1.42886	1.48227	1.30482	1.75618	1.85391	1.76477	1.88179	1.75618	1.74147	1.77303	1.71902	1.85425	2.0532	1.97712	1.90824	1.96999	1.9595	1.87303	2.03069	1.89239	1.97592	1.99403	1.85738	1.92509	2.09186	1.7676	1.78646
25		-0.333901	-0.177923	-0.0121267	-0.168692	-0.0914939	-0.164355	-0.270895	-0.0855854	-0.2074	-0.257464	-0.429315	-0.344845	-0.452328	-0.10012	-0.425953	-0.271123	-0.561056	-0.387582	-0.459932	-0.409238	-0.166966	0.43817	0.590034	0.605382	0.485665	0.594944	0.50614	0.597225	0.47529	0.848791	0.428805	0.873913	0.782399	0.897777	0.993225	1.31363	1.12991	1.52508	1.42401	1.15154	1.02908	1.15698	0.636144	1.15827	0.76461	0.65349	0.644698	1.01797
26		1.17631	1.52401	1.32096	0.759849	1.34642	0.455298	0.816249	1.16794	1.02007	0.945209	1.06372	0.861137	1.07573	0.852965	0.935959	1.11775	0.524055	0.918031	0.677518	0.794985	0.903299	0.826978	1.13787	0.918249	0.911039	0.894047	0.871857	0.879918	0.766615	0.519342	0.82128	0.851477	0.938521	0.744762	1.146	1.05185	1.10156	0.99498	1.35305	1.29067	0.993597	1.26266	0.885594	1.07017	1.16987	0.824456	0.90125	1.13151
27		0.541811	0.282032	0.530534	0.0373407	0.0858437	0.12065	-0.0202151	0.550738	0.340503	0.0495167	0.276498	-0.0579054	0.145345	-0.335288	-0.468218	-0.363835	-0.225097	-0.251751	-0.050569	0.252102	0.635387	0.295428	0.678895	0.638796	0.587058	0.216549	0.208562	-0.405751	-0.20982	-0.273358	-0.412443	-0.424467	-0.507017	-0.528716	-0.550653	-0.646565	-0.631886	-0.422286	0.10048	-0.436307	-0.606701	-0.541347	-0.540637	-0.540154	-0.675692	-0.522299	-0.620074	-0.596348
28		0.540492	0.871142	-0.0726234	0.173658	-0.131555	-0.0805751	0.049528	0.631867	-0.171407	-0.131718	-0.24003	-0.399417	-0.365815	-0.424521	-0.21445	-0.313885	-0.156972	-0.444947	-0.250974	-0.484696	-0.226948	-0.187749	-0.19672	0.145123	0.318006	0.0897318	-0.215385	-0.311562	-0.391605	-0.261021	-0.33213	-0.273046	0.211966	0.335353	0.182408	0.654353	0.638969	0.480139	0.37153	0.247059	0.110934	0.332305	0.0233952	0.500861	0.341964	0.517631	0.170554	-0.0868556
29		1.45509	0.943464	0.784889	0.720628	0.735553	0.581292	1.38301	0.706956	0.910717	1.37587	0.418842	0.879243	0.775906	0.989867	1.0873	1.43018	0.893476	0.816885	0.211649	0.378012	0.483628	0.290503	0.370162	0.402695	0.596488	0.124772	0.61161	1.18726	1.22201	1.26924	0.700745	0.368543	-0.401013	-0.483144	-0.421001	0.629958	0.747913	0.843846	-0.0685494	0.29251	0.228858	0.73747	0.980474	0.966959	0.998729	1.03129	0.811369	0.493171
30		1.86008	1.89834	1.43256	0.470266	0.615829	0.799901	0.660848	0.520284	0.608845	0.602627	0.758349	0.626471	1.15928	0.784531	0.755854	0.59844	-0.0677836	0.220139	0.216207	0.272755	0.343411	0.58699	1.0465	1.0491	1.01951	1.01976	1.29662	1.30469	1.41161	1.4418	1.44763	1.19951	1.2418	1.38943	1.1543	1.23115	1.05887	1.09435	1.16765	1.3153	1.36199	1.14218	0.97502	1.19607	1.22397	1.28298	1.05472	1.32102
31		0.679738	0.30459	0.741435	1.09272	1.57718	1.71207	2.04472	1.42102	1.64704	1.64701	1.97427	1.69431	1.45986	1.65411	1.46526	0.391584	1.14406	1.54119	1.01496	0.956002	0.951	0.679455	-0.0517698	0.319285	0.145912	0.16542	0.527951	0.530653	0.545252	-0.00708807	0.0797685	0.199054	0.265559	0.540091	0.906732	1.42088	1.19724	1.03004	1.51286	0.829578	0.938823	1.11367	0.941114	0.52903	0.891961	0.920166	0.785051	0.61842
32		1.3651	1.15083	0.881368	0.411043	0.604983	0.524264	0.412367	1.00738	0.855694	0.801261	1.05279	1.24434	1.81478	1.56417	0.766516	1.20757	1.09452	1.33763	1.20842	1.55785	1.61428	1.55235	1.63885	1.28428	1.31209	1.76116	1.73182	1.24671	0.598852	0.883468	0.85592	0.79041	0.906713	0.812994	0.628385	1.43113	1.41214	1.11081	1.23844	0.344174	1.17497	1.28981	1.37528	1.67855	1.2379	1.67163	0.796329	1.0734
33		0.456303	0.421323	0.765298	0.634171	0.927089	1.06872	0.836383	1.56368	1.56921	1.00531	0.704374	1.05336	0.667127	0.552079	0.857148	0.815766	1.31882	0.961988	1.10694	1.22705	1.31765	1.26061	0.96862	2.03304	0.355996	1.13473	0.938345	1.34014	1.01938	1.30406	1.55536	0.681239	1.82255	0.182733	0.406885	1.13788	1.117	0.943711	1.09877	1.23136	0.848985	0.637517	0.597206	0.390121	0.81229	0.831375	0.699275	1.48887
34		0.288178	0.2663	0.399691	0.572212	0.76119	0.762395	0.703117	0.602278	0.682842	0.230895	0.503449	0.892757	0.916153	1.12939	0.968805	0.613915	0.482312	0.127699	0.559235	0.860578	1.19222	1.40605	1.40846	0.934042	0.303351	0.107175	0.155737	0.519757	0.776813	0.694368	0.984201	1.22595	1.47571	0.748301	0.537638	0.18398	0.439366	0.519757	0.776813	0.694368	0.984201	1.22595	1.47571	0.748301	0.537638	0.18398	0.691733	1.29629
35		0.544591	0.728985	0.902274	0.630017	0.785522	0.0350115	0.279525	0.579567	0.718882	0.827013	0.666098	1.18025	0.0933597	-0.366142	0.0939958	0.409518	0.681473	0.770952	0.93101	0.981017	0.637519	-0.0138031	0.521395	0.559506	0.505346	0.88704	0.369019	0.151241	-0.17403	0.0127116	0.24374	0.559724	0.630237	0.705538	0.631844	0.7923	-0.0609793	-0.0112144	0.170135	0.186079	0.250206	0.591544	0.753264	0.784566	-0.0443093	0.12916	0.50303	0.719058
36		0.459668	0.854799	0.787815	0.867265	0.856725	0.677001	0.792685	0.606169	0.534555	0.355164	0.954157	0.957952	1.24139	1.21694	1.24602	1.64601	1.36163	1.61302	1.76804	1.26465	1.74669	1.94754	1.91746	2.25809	1.67677	1.47845	1.7161	1.8396	1.58432	1.49836	1.52551	1.37106	1.76293	2.06173	1.83735	1.76794	1.59926	1.79246	1.63644	1.61739	1.95283	1.7727	1.36723	1.19981	1.38094	1.38573	1.39996	1.36393
37		0.432175	0.304635	0.320628	0.413336	1.11099	0.347482	0.795811	1.34438	0.521161	1.19457	0.634765	0.524147	0.49308	1.04281	0.0446331	0.502448	0.407851	0.347658	0.585405	-0.0293522	-0.0107696	0.796365	0.882087	1.02748	0.588771	0.35296	0.53678	0.787287	0.624179	0.54434	0.551004	0.401778	0.0847027	0.172931	0.28575	0.18725	0.220909	0.385537	0.740189	0.509075	0.747135	0.829182	0.970528	0.995732	1.02586	0.382311	0.838495	1.02783
38		1.64138	1.5913	1.71129	1.13001	1.46536	1.46077	1.50542	0.960036	1.5165	1.23595	1.45908	1.36341	1.39756	1.35705	1.34904	1.52371	1.73902	1.39756	1.35705	1.34904	1.52371	1.3357	2.00633	2.13436	1.38264	1.6896	2.45671	1.74101	1.56507	2.03794	2.27221	2.11196	2.53961	2.07372	2.0859	2.26747	1.68031	1.99956	1.63119	1.69459	1.66546	1.49934	1.40384	1.28611	1.1338	1.36319	0.829783	0.952242
39		-0.446105	-0.488807	-0.194352	-0.0981893	0.1822	0.251483	0.437505	0.617853	0.629518	0.0891741	0.871687	-0.00657482	0.0417857	-0.228073	0.510761	0.221589	0.00906857	0.427154	0.318059	0.532397	0.929002	0.182307	0.214719	0.338596	0.28292	0.439391	-0.0342772	-0.203312	0.679884	0.182507	0.521669	0.734282	1.29399	1.56532	1.61998	1.01821	0.84187	1.25252	1.68688	1.30007	1.76417	1.30591	1.29237	1.04856	1.13404	0.128876	-0.156714	-0.0744906
40		1.37023	2.09233	1.77073	1.11553	0.848498	1.17898	1.05005	0.677819	1.31504	1.57436	0.936032	0.829301	0.752747	1.00367	0.870028	1.16952	1.17359	1.368	1.077	1.27558	1.30773	1.34559	1.16483	1.03222	0.738176	0.42261	0.635564	0.86839	0.854065	0.802014	1.11417	1.04455	1.11472	0.451445	1.11491	0.927402	1.27182	1.50723	0.776523	0.901694	0.906131	1.09793	1.24911	1.39939	0.601162	0.560954	0.6176	0.939708
[truncated: 113 more columns]

## Sheet: Figure 1-figure supplement 1C
Budding volume vs time relative to last budding
Time	min	-600	-590	-580	-570	-560	-550	-540	-530	-520	-510	-500	-490	-480	-470	-460	-450	-440	-430	-420	-410	-400	-390	-380	-370	-360	-350	-340	-330	-320	-310	-300	-290	-280	-270	-260	-250	-240	-230	-220	-210	-200	-190	-180	-170	-160	-150	-140	-130
Mean	fl	92.8519	90.6833	91.4598	91.9571	91.1906	93.4063	95.1327	95.8931	95.8467	97.0787	96.374	94.6629	97.2552	98.6279	97.4896	97.7658	96.1158	97.6363	98.219	99.6083	101.751	101.291	104.174	105.633	106.212	105.845	108.254	108.346	108.125	107.902	108.674	109.579	108.143	110.368	109.94	109.139	110.295	110.641	109.817	112.188	111.972	113.889	114.471	117.025	118.335	117.159	117.881	120.125
N		47	48	48	48	48	48	48	48	48	48	48	48	48	48	48	48	48	48	48	48	50	50	50	50	50	50	50	50	50	50	50	50	50	50	50	50	50	50	50	50	50	50	50	50	50	50	50	50
CL (0.05)	fl	10.6428	10.287	10.5637	9.84522	9.37017	9.84267	10.2025	10.3903	10.5537	10.8613	10.6797	10.5599	10.7503	10.1882	10.1426	10.062	10.19	9.95082	9.99226	10.0767	10.2706	10.2251	10.7277	10.7109	11.2699	11.242	12.2207	12.6183	12.0693	11.3461	11.7874	11.4077	11.4231	12.0604	12.308	11.8814	12.504	12.7841	11.5386	12.112	11.7734	12.047	11.9712	11.9601	11.8284	11.6114	12.0399	11.9351
Cell #
1		107.36	109.31	113.58	115.55	109.62	100.56	97.93	88	109.01	107.82	109.59	117.66	116.77	113.26	106.51	110.88	108.3	109.93	110.88	115.59	107.16	109.21	111.52	112.78	114.43	117.14	110.31	114.78	118.54	109.36	107.53	97.51	100.93	122.5	120.67	109.09	106.61	109.41	111.04	111.55	107.34	107.33	96.21	119.28	118.97	119.96	119.95	122.82
2		109.47	111.31	102.72	106.75	109.22	112.27	135.42	138.46	136.85	147.38	143.4	141.73	128.87	125.64	115.53	105.54	114	112.29	111.36	114.27	118.29	126.39	121.5	124.59	126.3	139.53	131.3	124.69	126.46	131.08	134.47	126.25	131.37	124.56	123.38	132.55	130.71	121.29	131.4	147.09	123.66	140.33	154.12	151.5	149.63	139.06	139.39	129.3
3		60.14	58.22	59.51	67.15	59.44	72.09	72.55	69.76	69.07	62.26	68.16	65.32	67.16	69.25	65.22	72.66	72.65	74.23	76.47	79.11	76.46	80.81	82.83	83.07	81	77.78	77.2	75.96	76.5	78.43	79.55	81.08	82.07	83.51	82	80.31	88.93	87.21	88.32	87.9	95.56	94.02	96.4	96.99	105.17	105.39	106.43	107.15
4		18.02	18.21	19.18	26.1	22.04	23.07	23.75	23.69	25.72	22.36	25.71	25.59	21.37	25.8	23.44	29.33	24.39	27.98	31.74	31.96	30.48	33.51	34.53	31.43	29.27	32.35	35.36	45.7	37.93	43.63	36.59	35.82	35.15	37.61	37.85	33.87	34.28	29.65	31.91	30.19	33.17	30.41	38.77	41.86	44.42	40.01	42.42	39.46
5		184.96	184.25	186.6	186.3	156.04	176.65	194.41	196.99	195.87	192.38	194	188.88	191.33	193.71	195.46	209.67	209.27	206.61	205.62	204.44	186.79	189.28	196.5	210.18	209.66	211.01	213.5	217.8	221.15	224.39	226.7	232.77	235.83	236.97	233.49	231.49	248.76	244.38	214.04	214.96	220.46	221.51	239.75	240.89	213.22	217.74	223.93	229
6		85.48	72.82	81.26	84.16	81.18	79.48	70.89	80.63	74.82	77.45	69.04	75.55	81.35	81.41	75.07	77.7	80.74	82.18	80.55	82.31	82.01	91.22	90.92	100.08	86.97	89.18	86.26	87.8	87.65	85.83	95.93	97.36	98.77	96.6	95.6	92.15	91.84	95.92	95.58	95.63	100.53	100.54	100.56	100.75	102.66	102.92	97.55	95.62
7		78.57	70.95	77.46	74.98	72.63	78.61	78.36	77.89	77.95	78.53	79.64	72.37	81.18	78.85	74.91	83.67	76.36	75.5	77.11	80.01	78.22	79.21	80.58	77.96	76.3	85.62	87.16	88.26	90.38	93.06	93.69	83.79	91.17	93.22	82.7	93.49	95.18	95.93	95.73	95.76	95.6	94.58	83.71	82.13	93.56	84.16	86.07	89
8			66.62	63.81	71.77	68.19	68.44	66.69	73.91	66.81	68.3	70.23	69.28	67.39	71.68	71.93	67.62	69.12	71.62	87.46	103.22	101.48	83.33	83.47	76.9	77.79	77.13	78.92	81.89	83.56	83.91	83.12	77.23	77.76	79.26	85.72	84.98	81.05	83.68	83.51	78.72	85.04	83.24	86.96	95.4	96.54	97.59	107.68	102.69
9		113.68	108.27	105.32	104.58	102.73	102.61	104.16	101.29	100.68	100.59	102.12	102.04	101.84	102.83	102.34	102.78	102	101.97	100.12	104.06	106.27	109.7	110.24	118.2	118.19	119.67	119.04	118.42	118.55	116.21	115.53	115.14	107.79	106.1	99.3	101.96	103.69	106.79	109.03	112.49	117.05	120.07	121	115.57	118.24	121.38	122.23	119.39
10		66.94	76.48	69.71	83.93	74.05	73.57	104.66	101.28	101.02	97.18	108.22	72.84	71.37	75.65	76.22	68.59	72.47	74.25	76.36	77.14	83.28	99.49	115.2	119.84	78.09	78.24	78.23	78.06	84.8	87.25	89.75	85.12	89.34	90.58	83.84	78.98	82.27	86.55	87.3	89.92	95.23	97.6	100.62	103.93	102.49	103.99	108.14	102.61
11		70.19	68.97	69.58	77.62	68.37	69.08	68.63	69.78	71	65.2	91.36	88.97	87.04	75.99	83.62	84.47	76.17	76.57	76.33	78.08	81.02	90.21	90.67	84.93	84.81	76.95	97.48	94.73	87.14	90.03	89.99	92.08	92.99	92.78	94.72	89.27	84.72	102.08	102.94	103.53	105.37	107.26	85.07	87.36	89.44	92.71	101.47	103.45
12		97.61	89.64	82.62	91.95	94.85	94.2	94.73	97.27	89.61	99.68	99.97	99.13	99.91	115.17	113.19	107.08	112.53	110.42	111.19	103.89	105.88	104.44	103.02	102.74	103	105.53	113.68	103.28	106.29	114.24	110.17	107.78	109.41	110.65	112.86	113.23	117.11	117.52	119.12	122.13	124.1	127.18	126.71	128.24	130.64	131.09	133.96	134.06
13		89.79	90.22	90.24	92.42	92.81	86.75	97.47	89.94	98.58	87.87	96.73	88.75	89.99	90.72	94.61	95.02	95.31	84.63	85.19	95.79	86.45	84.52	86.13	86.82	87.85	88.72	99.03	91.34	94.56	96.14	98.38	99.1	100.63	98.73	99.77	90.97	104.48	103.85	102.71	104.91	104.1	103.62	100.09	113.67	104.11	100.76	98.78	98.6
14		87.87	88.75	88.76	92.24	91.52	88.62	90.48	90.4	93.69	95.95	119.85	101	97.8	84.41	104.76	97.7	91.22	99.26	99.2	98.74	100.97	97.89	98.6	98.51	114.6	115.21	108.51	109.56	111.09	118.57	110.44	112.96	107.82	117.98	116.77	119.33	118.96	119.05	118.62	119.81	120.59	121.88	123.1	122.87	118.43	126.24	125.19	123.6
15		46.8	48.63	50.01	46.56	48.12	43.47	40.93	48.45	42.07	44.17	51.37	58.18	51.74	58.79	58.84	52.8	50.73	56.37	49.55	51.27	52.65	58.27	58.18	57.69	63.56	56.84	55.3	54.02	53.86	54.75	56.73	58.35	58.9	59.13	65.27	60.94	62.64	57.27	59.62	58.5	65.46	70.63	72.33	71.2	72.3	73.25	64.1	69.32
16		75.44	74.01	73.36	70.04	68.55	67.76	68.4	71.59	83.61	83.22	78.47	79.18	79.32	78.32	78.48	73.95	75.28	87.8	71.31	71.91	94.3	96.99	98.46	101.62	90.29	99.82	100.31	91.92	93.38	94.22	83.58	106.15	90.08	107.63	85.53	79.37	79.64	83.56	85.74	87.26	117.56	114.18	117.37	119.36	128.27	125.63	114.3	113.86
17		55.93	51.89	51.5	52.75	49.56	45.82	47.39	55.18	54.39	54.3	54.63	55	57.98	47.87	59.65	56.31	58.58	59.56	60.95	60.6	55.7	59.67	64.34	57.04	57.07	52.02	63.27	62.05	63.91	59.32	51.74	56.62	58.23	53.66	61.78	56.36	57.64	57.48	60.41	60.07	55.39	58.77	58.81	70.13	61.94	71.36	65.87	67.44
18		150.56	153.26	153.88	152.49	139.2	152.67	155.38	156.18	142.66	144.15	137.16	142.25	143.6	146.9	148.58	149.13	144.86	155.73	156.11	155.39	153.93	152.74	153.42	155.54	141.31	157.27	159.83	162.87	162	161.69	159.42	155.99	153.73	152.96	152.01	156.76	157.76	172.83	172.23	173.38	157.81	155.92	157.85	174.72	154.29	165.71	165.82	160.51
19		75.22	72.6	69.77	63.85	64.29	67.1	70.7	72.05	73.85	70.75	62.29	62	78.49	71.54	68.15	74.11	71.53	77.82	76.28	75.39	73.7	69.53	72.43	75.57	77.86	79.97	80.63	80.78	76.21	79.06	77.53	77.9	71.75	73.36	82.27	83.17	73.63	73.76	75.75	76.35	75.86	83.03	83.86	91.81	87.7	87.63	117.1	116.53
20		64.26	56.65	54.85	54.42	54.62	55.07	59.72	58.78	58.92	57.85	58.88	60.94	61.76	63.94	66.83	62.98	65.68	65.28	65.57	66.32	67.04	68.07	66.69	75.89	78.33	78.3	80.46	79.61	81.37	83.56	77.61	79.17	80.86	74.14	69.03	77.73	78.89	75.67	76.17	79.21	80.74	80.89	84.22	85.04	89.72	92.71	96.35	100.28
21		97.19	89.23	88.88	89.55	99.3	97.47	94.89	105.32	102.13	101.48	80.29	74.94	89.52	83.79	85.66	91.54	89.41	86.61	83.93	83.67	78.76	82.64	83.6	94.31	94.25	93.43	85.63	88.05	87.73	88.37	98.77	86.19	95.22	83.93	86.79	89.89	92.32	94.75	96.84	111.91	122.29	116.86	105.11	105.61	106.68	108.69	112.69	114.62
22																						115.11	117.17	118.62	120.64	122.08	125.03	121.62	121.74	120.37	118.65	120.94	120.8	118.01	117.37	130.91	128.15	130.71	129.26	131.11	132.94	132.77	144	143.2	143.88	141.77	139.92	137.36	130.47
23		68.59	68.7	66.98	64.76	64.41	67.04	66.37	66.18	65.52	71.93	73.18	72.47	72.26	84.41	75.11	76.16	68.65	67.24	73.51	65.65	72.51	65.08	68.06	67.45	69.54	68.51	66.1	66.22	72.13	66.98	69.67	68.01	78.37	75.25	75.06	75.34	76.86	79.23	77.97	69.87	68.83	73.61	72.24	71.44	79.26	77.44	75.65	76.41
24		78.36	75.84	75.56	75.63	87.6	90.35	91.07	101.36	90.54	127.79	95.87	92.13	93.7	88.85	90.95	90.58	90.21	76.85	97.41	89.63	89.25	97.11	105.11	102.66	105.85	104.08	106.82	104.69	95.14	103.29	102.09	107.11	105.06	106.26	109.36	109.77	107.57	109.2	100.43	108.48	105.92	112.3	113.68	105.34	107.54	117.97	113.15	111.36
25		158.07	153.98	154.84	133.25	123.99	118.92	117.99	123.65	112.45	137.95	140.56	143.53	144.31	132.38	128.95	125.84	124.32	124.62	124.22	125.46	124.05	127.3	131.48	136.43	125.79	122.02	126.9	129.3	133.31	123.36	120.11	124.86	137.86	136.49	134.38	136.54	138.46	139.62	141.19	157.66	158.82	174.05	175.91	154.35	183.25	166.07	161.35	165.13
26		73.47	64.05	64.83	67.03	85.79	88.07	114.73	70.41	65.1	74.35	75.18	74.86	100.71	77.57	73.14	68.49	69.34	72.22	67.59	77.78	91.03	86.85	89.91	93.01	87.01	88.95	92.73	92.6	95.39	94.41	102.02	102.67	102.23	93.3	69.01	70.99	61	59.86	60.66	60.54	54.36	55.92	81.17	81.95	83.92	76.8	69.38	92.93
27		137.31	133.94	132.25	131.87	131.65	137.94	120.49	121.19	123.22	126.1	126.83	128.21	126.38	129.63	121.32	124.85	119.19	123.25	118.63	132.15	134.62	126.66	140.97	128.16	136.94	124.79	135.32	122.07	132.14	118.77	126.36	128.22	124.93	126.43	129.46	129.41	136.55	135.56	146.4	141.94	135.97	138.68	137.98	136.87	137.06	127.94	138.66	138.05
28		79.46	88.82	76.51	86.25	89.01	90.04	91.72	91.25	90.51	85.42	85.69	84.55	74.19	92.12	84.82	117.36	111.57	81.33	83.13	86.21	88.53	81.21	92.43	95.16	98.69	95.54	82.32	81.84	82.51	80.09	80.53	88.57	90.11	90.81	93.19	82.22	85.49	77.06	71.24	79.56	75.46	86.63	83.55	93.09	89.69	87.52	87.99	88.72
29		155.99	152.48	152.44	148.76	140.15	151.03	143.44	145.64	146.42	143.51	138.09	137.32	174.12	156.55	156.84	158.44	158.85	160.66	162.55	165.69	184.24	181.54	176.41	178.93	178.32	178.2	180.23	183.56	184.3	188.91	193.49	156.36	156.77	148.15	150.1	166.21	167.35	166.28	167.22	167.47	164.89	165.62	158.4	161.29	165.65	166.98	158.12	160.94
30		60.17	69.09	67.18	66.53	67.16	60.72	66.37	101.98	77.92	96.32	89.56	53.26	52.63	80.81	63.35	68.27	56.84	106.81	107.31	99.48	102.34	91.2	86.57	81.18	76	72.4	64.91	67.38	69.35	70.85	69.58	102.7	66.63	59.32	50.48	46.28	78.68	68.63	58.87	61.27	56.88	65.34	79.03	79.35	80.41	78.47	70.25	76.65
31		152.17	133.54	143.26	99.47	113.31	114.07	114.2	102.17	114.92	104.7	106.83	107.53	112.71	118.53	117.79	108.19	117.43	117.99	129.86	119.01	126.99	115.74	134.59	118.68	125.17	127.87	127.69	115.2	112.93	123.43	121.72	120.97	120.08	122.31	122.79	124.26	126.9	126.14	128.22	127.71	130.54	133.79	124.73	137.36	184.31	139.49	136.19	140.85
32		121.35	125.55	126.93	129.38	132.05	134.26	132.58	132.39	133.26	132.98	125.33	126.16	124.47	124.1	124.05	120.84	133.69	132.02	131.45	133.48	133.45	134.41	155.81	152.38	151.69	149.57	146.75	146.97	159.56	156.42	157.4	158.66	160.22	170.8	165.75	165.77	164.01	163.26	173.3	173	174.6	173.38	175.67	176.69	178.75	191.94	187.3	203.15
33		106.54	107.82	106.76	110.27	114.57	119.17	123.55	126.99	137.86	139.3	139.92	110.63	110.41	104.74	105.92	117.78	131.28	141.42	141.16	151.62	150.14	142.05	181.07	179.84	190.62	201.05	211.68	226.02	227.21	154.91	175.44	187.84	170.02	192.72	213.34	189.65	182.88	192.58	185.91	213.65	144.12	143.96	145.55	150.05	154.54	157.95	160.22	140.04
34		106.51	93.07	93.17	92.66	94.6	96.36	98.64	100.57	99.77	107.85	108.53	117.99	112.29	109.65	116.23	115.8	113.23	122.41	122.56	124.74	127.82	127.18	125.33	125.97	125.28	125.62	126.39	127.72	126.78	124.72	121.95	121.23	113.37	117.29	119.59	122.01	119.94	120.7	122.47	123.34	127.64	129.77	129.82	134.74	134.41	135.62	136.04	151.95
35		144.57	139.45	151.11	149.53	150.3	149.84	147.88	147.44	146.33	146.18	157.48	157.76	156.11	156.12	153.8	152.4	143.72	144.86	143.88	142.91	141.05	141.51	135.65	140.81	153.84	146.42	159.9	160.85	159.76	149.07	149.01	147.96	147.82	148.84	148.32	147.63	147.04	146.51	144.36	144.13	154.6	155.67	143.09	145.38	147.48	149.77	163.57	165.77
36		173.98	177.3	180.33	177.94	182.33	187.79	193.92	205.62	207.8	211.18	214.32	214.22	214.67	211.75	213.84	198.38	190.66	178.76	182.29	185.5	232.02	229.44	224.45	221.82	222.17	218.54	257.44	267.91	210.74	221.88	224.3	220.54	221.06	223.6	226.37	217.05	257.05	261.55	211.22	213.6	237.91	242.28	244.07	247.67	247.29	244.17	260.06	258.9
37		113.3	112.26	109.63	109.98	103.41	104.58	101.04	114.21	113.41	110.06	101.03	110.48	119.12	119.17	107.24	102.77	109.6	113.01	114.21	114.16	109.63	120.3	119.34	113.95	116.63	115.89	114.88	125.69	120.29	123.91	127.66	131.01	128.73	129.5	127.11	121.59	122.72	125.03	122.32	122.13	124.29	114.08	124.47	124.53	126.51	128.22	129.82	130.48
38		66.85	60.86	63.17	63.99	63.81	64.84	66.38	73.98	60.45	53.88	47.5	48.75	49.14	98.14	95.11	86.14	72.09	60.56	52.83	53.51	60.67	50.7	49.69	69.44	61.95	68.73	68.45	60.05	59.2	57.5	63.52	69.22	64.08	63.06	53.92	66.41	64.05	62.74	63.73	64.11	69.21	66.18	64.01	70.87	65.67	67.03	68.47	74.19
39																						88	91.11	94.33	96.28	97.68	100.49	118.53	107.61	106.59	94.92	100.1	104.16	93.94	104.99	109.73	102.68	107.85	109.04	110.27	110.88	103.46	107.26	110.01	103.06	103.72	92.76	105.78	110.9
40		83.49	104.25	97.32	120.86	122.27	122.07	119.66	131.07	144.39	139.73	84.58	91.57	92.41	87.25	90.37	102.52	94.14	113.87	109.21	110.37	97.87	98.26	90.55	110.4	111.73	108.03	96.28	96.17	115.33	110.12	110.85	109.78	105.18	107.7	102.17	114.2	109.89	111.37	121.74	135.71	138.65	139.32	137.53	137.6	135.69	136.04	136.1	139.03
41		40.21	40.68	41.15	46.96	47.74	47.9	42.89	44.63	44.49	44.98	46.25	58.94	58.09	57.18	57.81	56.69	51.13	51.11	52.76	59.18	59.69	59.27	58.79	58.69	59.68	59.58	60.2	61.16	62.16	62.62	64.03	64.15	63.49	58.71	61.39	64.01	58.04	56.87	50.33	47.16	50.09	51.85	58.88	61.76	65.55	66.59	68.97	69.21
42		114.96	106.47	108.16	110.1	118.08	122.46	121.75	111.17	109.98	98.35	110.71	101.69	113.16	122.44	122.05	108.86	118.1	107.46	105.26	103.32	124.87	114.42	124.14	123.62	164.81	111.76	120.1	112.57	102.78	126.55	123.28	137.19	140.04	151.23	142.25	144.09	107.89	119.3	108.93	120.39	122.23	125.74	129.79	121.81	126.17	118.8	116.01	152.15
43		99.14	87.18	110.48	102.19	105.4	99.43	101.19	100.89	103.84	102.66	114.7	118.05	117.37	118.59	105.73	104.56	98.14	101.11	100.23	100.72	93.93	95.49	89.76	111.37	109.46	119.71	121.86	121.99	111.36	121.48	120.44	117.27	114.21	161.19	155.94	155.61	152.66	142.08	140.58	145.33	147.15	139.79	156.92	154.23	157.52	148.29	166.05	156.75
44		99.67	101.77	104.52	103.08	92.39	103.22	100.76	94.11	92.78	105.79	92.01	91.85	93.2	113.43	97.23	100.87	104.18	92.89	102.57	95.22	106.16	93.04	109.18	102.26	117.33	121.2	135.78	134.98	160.51	161.21	161.04	160.45	157.78	156.08	157.68	143.35	141.23	134.19	132.61	129.07	124.54	123.58	110.41	122.04	121.15	122.24	109.45	117.72
45		83.68	82.93	86.18	87.57	87.99	98.93	101.43	103.01	114.21	115.66	117.23	119.52	120.87	123.38	125.72	127.82	90.37	93.34	93.21	92.32	93.36	91.69	80	87.61	77.45	76.37	75.67	75.46	76.61	79.07	81.58	93.09	92.57	93.05	84.72	87.81	81.33	83.28	84.42	92.97	84.99	87.04	86.62	88.68	88.27	83.34	77.54	86.86
46		59.43	59.06	59.21	60.98	53.72	62.56	62.49	61.92	63.24	56.38	56.56	49.95	58.27	58.82	57.08	57.08	56.74	65.18	63.44	71.25	69.99	62.04	61.11	61.42	61.57	61.22	67.94	61.11	59.91	55.38	50.24	53.02	50.22	44.59	53.39	67.86	68.65	66.24	73.12	67.62	67.56	66.97	63.16	66.91	67.4	67.37	67.23	66.04
47		45.97	42.8	42.78	50.52	46.55	57.13	53.66	48.22	54.44	50.44	48.25	51.99	54.11	55.14	55.31	50.7	47.3	50.89	53.78	49.08	49.45	54.62	56.59	52.97	53.64	61.06	53.42	59.93	55.13	62.75	58.26	66.23	58.16	64.8	73.42	67.94	77.45	70.88	79.66	78.61	80.42	73.14	74.91	81.53	80.83	80.74	69.82	77.44
48		41.79	48.36	48.71	49.72	64.35	73.93	67.28	58.44	59.97	62.02	67.91	75.55	88.08	83.74	92.72	96.66	107.04	105.32	106.51	129.59	119.23	134.99	137.93	136.52	150.33	155	157.61	162.93	168.63	173.16	176.8	178.14	180.63	180.77	186.58	184.16	182.01	187.05	188.54	186.81	188.84	205.06	190.19	207.72	202.54	203.94	196.32	197.96
49		98.05	97.29	106.38	103.74	100.78	99.06	99.79	93.29	96.4	91.53	96.78	95.86	105.26	107.56	109.52	109.86	107.52	118.7	117.01	104.99	105.36	102.62	101.83	100.2	99.29	90.5	93.23	101.64	103.05	107.34	119.88	116.84	109.36	109.8	108.48	96.29	96.91	97.26	101.18	100.15	100.32	99.48	100.3	107.83	107.55	105.81	105.03	114.4
50		65.48	64.97	67.63	65.76	67.41	66.43	67.56	64.25	63.11	63.87	63.96	67.4	64.43	66.57	68.5	71.32	67.63	66.05	64.66	65.02	75.37	64.41	66.15	68.1	69.14	62.39	60.52	70.37	60.04	70.24	64.21	57.52	66.42	68.13	70.74	73.76	72.47	72.67	74.85	72.01	70.62	70.12	75.64	64.92	64.43	70.73	72.77	72.49
[truncated: 73 more columns]

## Sheet: Figure 1-figure supplement 1D
Budding volume vs generation number before last budding
Generation #		-50	-49	-48	-47	-46	-45	-44	-43	-42	-41	-40	-39	-38	-37	-36	-35	-34	-33	-32	-31	-30	-29	-28	-27	-26	-25	-24	-23	-22	-21	-20	-19	-18	-17	-16	-15	-14	-13	-12	-11	-10	-9	-8	-7	-6	-5	-4	-3
Mean	fl	40.115	49.895	52.165	58.495	65.56	50.64	65.35	53.595	57.262	58.8	58.4167	64.46	65.82	65.098	61.1608	63.726	60.2833	62.1865	62.5232	62.7239	64.6493	66.8526	66.0117	63.8105	65.5878	67.3813	69.8523	71.3606	72.9307	76.5851	77.0532	78.3357	80.5852	80.9028	82.5701	82.8126	89.0164	90.8904	95.197	97.3348	100.971	105.226	112.172	115.704	119.361	123.079	130.721	138.142
N		2	2	2	2	2	3	3	4	5	6	6	7	9	10	13	15	18	20	22	28	28	31	35	42	45	46	52	53	56	59	59	61	65	69	71	73	73	73	74	75	75	75	75	76	76	76	76	76
CL (0.05)	fl	19.3938	38.6211	35.4263	28.6449	27.6551	28.7348	24.6851	20.5004	19.0745	20.3634	20.4118	21.9218	16.2462	15.9896	16.1512	14.7693	12.4805	14.9826	12.4915	9.56919	9.47802	10.4063	11.5227	9.03102	9.2605	9.09735	8.6261	8.6131	8.75311	8.98953	8.86435	8.14906	8.62153	8.71618	8.73906	8.03522	8.92324	8.45641	9.14121	9.01601	8.58829	9.18521	9.43257	9.87672	10.15	10.8916	10.6181	12.4815
Cell #
1																									46.2	62.6	41.22	57.07	74.63	67.97	76.43	79.68	77.35	94.63	87.98	96.34	87.55	95.99	95.5	97.68	109.12	88.93	96.67	104.18	130.33	92.76	126.96	150.01	123.13
2																																									31.78	43.49	41.72	40.19	40.15	49.82	38.18	44.26	51.57
3																							44.43	49.26	55.75	64.58	56.61	57.94	71.83	73.54	88.58	82.97	85.52	84.44	95.45	94.75	84.47	107.72	116.99	130.43	132.61	128.44	130.08	128.44	163.15	150.72	128.98	147.45	179.79
4																									38.36	23.04	39.4	35.69	43.05	43.78	52.5	51.85	53.26	56.04	51.42	50.91	57.25	55.34	55.09	66.12	54.65	64.73	68.41	72.71	79.32	85.08	82.86	82.69	103.48
5														40.49	47.41	71.32	68.26	74.4	83.7	80.37	84.84	90.45	103.23	101.2	107.84	105.84	124	131.27	135.49	135.64	142.76	157.05	151.07	140.93	131.8	157.48	155.57	156.76	147.42	163.23	151.3	170.71	176.86	174.88	192.59	182.96	177.83	211.13	252.79
6																33.63	52.23	48.18	38.75	47.7	41.25	52.58	62.46	62.56	60.38	58	64.32	68.13	72.41	71.44	81.04	74.86	86.72	109.58	99.4	96.09	97.68	107.59	119.23	110.98	117.45	119.02	122.93	141.7	122.36	155.98	159.04	150.45	150.16
7																		61.85	52.74	60.08	58.32	65.68	75.84	70.68	64.39	82.24	48.11	72.75	71.42	89.45	87.64	89.79	88.66	74.81	67.89	92.16	85.54	105.36	97.87	105.98	107.73	111.66	127.77	109.9	124.41	151.1	144.7	151.5	161.53
8																		40.16	43.24	54.74	70.51	64.89	64.39	59.08	48.2	72.8	72.89	77.73	82.93	87.43	73.31	88.1	71.3	77.68	80.78	70.25	85.75	87.37	113.97	94.64	107.83	99.95	135.58	131.17	141.69	140.3	122.37	118.25	143.43
9																					38.42	61.87	76.18	74.89	82.24	75.38	78.99	73.7	108.27	131.04	117.54	113.61	126.7	126.66	116.31	156.07	167.49	142.34	155.89	156.23	154.76	154.92	132.76	166.08	181.24	162.47	181.9	172.51	310.48
10																					53.43	49.44	44.52	58.57	59.94	50.68	62.66	72.25	75.84	72.68	78.34	68.18	71.53	76.35	78.3	68.37	73.35	85.32	93.35	95.58	96.49	84.48	97.2	135.58	172.53	136.06	116.25	124.09	117.19
11																																								62.56	47.43	50.76	63.81	88.05	106.29	88.65	82.14	89.71	84.32
12																									47.78	61.41	46.19	72.2	83.38	82.22	97.06	120.14	100.8	120.38	156.65	153.37	120.72	111.52	153.56	127.71	141.51	120.07	148.48	163.68	144.41	150.67	167.89	161.6	189.3
14																	57.8	46.92	52.71	54.2	85.85	62.16	63.36	57.68	66.23	55.6	65.05	101.6	66.3	71.58	93.83	79.44	80.02	92.36	96	104.34	124.58	120.25	106.62	110.93	104.85	111.15	129.37	128.44	121.14	173.24	157.45	157.54	189.76
15																				30.79	53.05	48.1	46.34	41.88	59.16	51.77	48.84	50.35	62.58	62.98	61.59	71.84	89.91	75.91	72.87	81.69	72.87	95.63	85.25	101.97	104.51	114.13	100.68	115.13	132.36	128.04	103.19	128.1	127.14
16																										35.43	44.64	51.4	44.18	30.49	59.89	43.55	50.8	61	70.22	51.08	50.4	52.48	44.28	63.53	78.26	85.85	84.7	98.62	91.67	82.54	118.19	117.95	127.52
17																			32.97	39.5	56.25	55.24	51.69	61.58	74.12	66.26	73.45	65.79	72.87	82.67	84.6	86.97	85.06	93.15	99.97	92.13	99.44	100.86	115.26	120.37	132.69	128.35	121.72	135.31	142.2	164.18	151.65	157.04	166.68
18																									24.98	44.06	56.42	86.24	80.57	98.26	70.86	77.78	81.6	79.71	93.25	84.09	103.05	99.94	99.02	103.89	110.96	107.04	110.92	124.66	129.28	137.47	159.53	169.37	175.63
19																																				46.42	50.39	54.46	88.12	81.55	71.15	89.78	97.2	94.66	85.23	122.28	100.63	110.47	115.61
20																								38.57	41.88	47.18	50.9	46.94	57.44	60.76	69.95	72.74	71.11	72.32	78.08	74.58	74.09	80.27	90.08	74.94	75.87	78.03	85.95	96.91	104.84	105.56	111.3	123.04	142.39
21																																				27.53	40.03	49.01	40.94	54.21	51.13	49.25	57.21	66.13	69.02	62.45	69.43	71.89	73.6
22																															44.65	44.62	49.07	44.53	52.9	61.13	52.89	71.25	64.55	61.59	64.49	62.61	68.81	82.05	79.29	82.64	78.85	170.33	167.93
23											40.6	37.2	61.97	78.73	57.65	52.5	70.7	68.78	65.93	73.64	74.92	79.67	96.07	91.18	85.58	90.53	98.39	120.88	111.29	120.12	141.09	137.2	144.52	126.22	128.95	139.47	136.58	134.04	140.18	158.37	183.38	168.84	187.44	180.2	180.03	188.99	206.48	235.03	229.59
24																															46.89	47.13	45.08	63.84	39.4	54.84	83.24	57.28	62.29	72.33	73.84	88.5	89.7	132.13	138.46	129.75	138.84	193.01	211.24
25																					46.32	50.48	55.03	53.55	60.53	77.1	59.73	83.99	86.51	81.89	91	89.17	90.46	116.77	119.42	130.18	139.65	126.09	109.26	103.67	132.24	133.04	133.65	119.53	141.27	149.88	120.11	145.39	149.17
26																									38.34	45.76	45.75	59.29	45.94	60.45	61.7	61.69	81.59	80.27	76.25	82.69	79.38	103.86	91.62	92.52	80.01	89.38	95.74	120.91	134.33	117.75	118.95	128.96	123.57
27																																	45.28	47.86	58.33	56.43	53.72	86.94	80.35	71.2	95.38	93.66	96.49	101.5	90.36	121	89	102.75	108.63
28																											38.96	53.63	44.11	47.59	57.73	52.39	77.49	60.8	68.57	71.99	66.89	74.25	93.54	97.01	87.49	90.13	95.57	108.51	105.93	96.37	102.91	99.45	126.84
29																																													37.3	49.49	65.71	57.07	61.32
30																														33.18	31.3	39.45	47.19	48.34	46.95	47.24	58.42	63.22	75.11	59.15	68.3	86.11	86.81	98.61	88.51	100.39	99.05	113.06	109.17
31																					32.18	40.48	45.59	46.71	53.06	42.74	39.94	52.93	64.02	48.56	70.78	57.85	54.86	55.52	62.11	59.87	89.68	77.41	85.19	106.53	99.44	113.4	101.29	117.08	128.19	121.79	123.26	116.24	104.19
32																			41.19	41.27	48.99	48.84	57.37	63.62	61.3	67.29	74.12	77.38	80.6	81.82	75.34	97.47	100.85	115.02	113.78	107.75	95.69	109.56	115.85	130.15	130.13	135.09	133.91	140.46	136.37	165.2	181.15	189.72	188.4
33																								49.59	56.65	47.43	56.02	68.53	59.25	76.41	75.55	78.96	77.63	92.4	108.81	106.38	96.19	74.22	100.5	98.16	130.71	118.33	132.64	117.35	149.31	149.92	147.48	182.57	186.08
34																																			41.97	53.98	53.48	52.31	62.78	65.85	61.78	82.02	62.81	78.42	82.18	116.43	96.89	147.23	165.67
35																																			41.24	42.08	54.89	41.61	55.88	62.33	57.14	68.7	61.13	99.48	76.81	82.46	82.59	80.38	94.88
36																36.61	39.05	29.58	35.6	36.73	37.55	42.17	41.07	47.85	47.46	57.63	42.01	54.48	64.39	51.82	48.81	51.58	68.01	74.06	73.32	75.39	87.85	83.78	77.88	81.13	87.79	91.45	101.59	105.46	99.72	100.5	119.6	136.65	121.02
37																																		40.55	50.41	62.65	48.33	65.56	62.06	63.72	73.14	74.15	79.6	81.8	79.85	102.55	99.05	106.11	88.62
38																								23.49	37.54	35.7	46.54	54.88	51.43	48.98	62.64	62.49	56.38	71.45	69.83	63	66.46	73.69	75.17	74.78	68.81	89.96	111.25	117.37	114.98	118.52	132.13	113.76	121.05
39		50.01	69.6	70.24	73.11	79.67	76.89	90.44	83.12	94.13	108.17	107.53	123.2	116.69	132.33	139.38	147.29	143.81	180.27	161.8	161.38	160.77	186.97	224.5	191.39	210.77	205.35	193.54	208.86	214.9	215.59	211.58	206.74	223.07	251.57	247.42	198.78	290.13	243.64	302.08	276.81	274.76	270.29	311.98	287.94	314.34	356.95	293.31	316.6
40																												23.93	36.11	30.24	38.34	43.51	44.1	45.29	50.5	44.31	45.68	62.77	54.93	55.5	58.77	65.98	74.14	75.99	86.52	75.99	81.21	71.83	86.07
41																																					37.16	50.2	57.1	73.9	60.85	66.06	64.22	74.93	72.7	78.31	85.08	96.22	98.17
42																																			27.62	42.59	38.82	37.85	33.4	46.76	37.25	43.94	39.48	46.97	59.5	58.74	59.56	58.3	63.64
43																														49.57	54.26	53.35	49.13	65.4	73.35	72.42	79.06	85.1	100.79	105.23	109.22	125.95	114.03	114.48	117.97	124.22	129.8	131.22	133.21
44																										37.2	47.71	51.73	65.14	65.57	58.09	56.85	62.22	56.84	70.1	88.53	78.25	84.53	80.52	102.14	112.35	125.74	109.72	106.07	98.45	92.35	100.8	113.9	121.26
45																							30.34	35.81	34.68	41.72	45.12	45.21	48.86	54.09	48.46	53.98	57.2	56.46	60.13	67.95	67.29	75.27	79.02	72.42	80.93	87.63	70.03	81.8	93.53	82.49	95.97	113.67	105.81
46																		42.4	46.78	62.58	61.88	48.89	61.53	59.84	74.98	96.06	97.03	89.4	97.03	104.78	131.26	130.09	130.24	150.46	125.01	115.61	127.29	126.12	159.18	164.11	150.68	154.23	148.5	153.48	165.94	160.57	172.1	144.11	162.54
47																																					30.17	38.53	44.09	46.16	42.66	51.06	61.02	62.26	60.91	48.95	59.13	65.9	75.51
48		30.22	30.19	34.09	43.88	51.45	48.83	54.74	51.72	59.87	62.66	56.16	62.73	76.75	66.64	83.39	74.37	84.03	101.13	86.84	89.71	94.03	98.55	116.29	105.53	128.87	111.41	115.71	119.42	128.22	167.97	151.93	132.48	156.84	160.05	155.37	150.23	149.34	157.25	148.41	152.96	171.31	202.82	191.99	213.22	230.41	228.81	220.39	254
49																												23.57	36.04	31.67	33.15	33.95	37.3	48.74	51.22	50.27	58.61	74.53	57.71	71.07	66.74	65.89	76.93	85.85	85.45	72.93	82.35	86.15	97.76
50															47.54	40.78	49.11	47.96	43.82	41.05	62.94	53.8	58.28	55.39	50.16	63.06	61.5	100.12	71.75	81.46	72.91	90.89	105.31	96.15	100.03	112.92	98.73	112.11	107.42	109.78	135.53	108.95	105.16	114.96	127.73	121.22	132.52	130.21	150.78
51																	24.17	34.17	32.77	44.01	41.22	46.68	47.47	47.7	46.02	58.38	56.61	47.59	65.47	66.72	69.7	62.95	78.27	72.09	69.31	67.02	80.55	83.82	81.98	86.23	101.25	97.74	108.68	113.49	113.7	113.67	116.43	124.49	121.04
52													28.33	35.76	41.7	44.11	41.4	42.42	46.74	46.73	53.93	57.75	51.47	50.45	57.76	58.03	61.16	93.71	81.42	78.51	74.8	79.75	80.68	85.88	95.72	89.23	108.15	98.04	88.9	98.58	113.81	124.85	110.69	126.55	126.3	116.01	132.28	169.46	134.25
53																								27.72	33.75	33.78	33.7	43.03	32.92	46.41	57.8	56.28	45.79	57.2	60.26	62.05	69.01	79.11	75.16	70.25	76.03	67.28	79.29	91.31	73.96	91.59	90.34	96.83	97.23
54																																		24.37	39.69	45.38	38.95	57.01	47.47	61.56	71.21	84.38	82.25	78.33	110.19	99.29	96.03	112.26	86.48
55							26.2	50.87	34.51	46.52	45.54	44.52	49.22	57.68	69.77	71.65	67.64	58.08	74.92	80.76	76.3	101.96	85.45	95.57	114.98	93.5	103.51	115.19	112.85	109.49	125.36	117.94	117.38	114.61	109.6	118.12	119.71	133.81	147.88	152.23	143.13	154.53	182.46	185	204.98	188.45	188.23	199.5	210.96
56																												24.38	31.32	28.26	29.23	33.25	34.16	34.99	33.57	38.15	35.12	40.05	33.31	40.8	53.43	57.88	59.5	58.41	56.42	65.33	71.53	64.34	68.83
57																										34.31	37.77	42.86	34.5	57.6	52.2	48.01	51.82	58.25	62.99	58.09	67.1	59.07	67.06	79.55	79.31	78.2	74.06	78.47	80.88	81.46	102.51	107.8	98.06
58																																		15.65	18.18	34.48	36.42	34.06	37.05	40.37	43.09	46.61	51.48	47.96	50.73	63.79	65.04	65.86	62.62
59																												30.09	29.04	49.41	46.67	38.17	53.06	57.37	66.38	63.88	58.03	65.89	70.45	70.76	88.49	100.79	97.15	90.2	102.68	109.36	119.4	129.5	108.09
60																32.73	40.05	45.49	47	53.21	55.35	51.05	69	56.61	67.62	63.47	86.32	83	83.09	100.44	97.98	88.88	85.95	129.37	109.99	110.48	101.82	120.4	122.54	139.94	138.53	134.59	144.25	166.48	162.38	160.27	179.85	181.45	187.13
61																									27.92	38.27	47.8	52.73	39.53	53.34	51.05	52.71	86.68	65.65	92.87	85.48	83.78	87.08	80.97	84.98	90.31	101.21	81.8	80.44	91.19	108.27	86.9	96.13	120.76
62																													40.54	43.44	54.17	53.01	56.08	62.76	65.85	76.39	80.43	74.89	66.69	72	92.97	79.33	83.2	102.57	94.89	93.27	102.12	108.99	110.95
63																																	50.22	56.86	57.36	62.19	73.29	88.79	84	95.77	96.84	100.87	112.75	114.93	131.08	139.84	154.63	147.51	142.2
64										42.84	43.33	44.66	51.66	69.97	66.61	63.53	68.44	67.44	72.33	72.09	78.91	78.13	85.19	82.9	86.5	94.47	112.13	114.72	107.33	106.84	122.01	120.09	116.19	132.24	127.84	136	151.83	147.63	142.33	155.19	154.64	151.7	187.74	166.12	184.58	180.9	199.23	237.39	258.36
65																					57.85	75.51	79.81	67.03	67.91	69.27	76.46	80.73	96.79	79.13	100.96	101.67	85.46	98.78	99.93	113.91	121.28	142.39	115.19	126.96	121.02	123.71	132	119.37	130.54	137.34	136.04	139.17	153.76
66																				39.87	52.31	38.42	50.29	52.69	51.86	53.6	47.26	69.35	53.7	62.58	56.75	58.62	63.14	64.07	71.48	72.5	73.9	80.39	81.89	79.62	82.06	88.17	93.44	86.16	92.55	102.99	104.07	108.45	121.51
67																												31.57	42.19	35.89	40.88	44.2	47.21	50.45	59.66	56.98	64.26	51.59	53.89	58.75	58.93	62.87	66.37	66.69	73.57	74.7	74.87	83.98	90.78
68														45.37	51.18	42.64	58.74	55.27	57.58	53.06	62.11	58.86	63.08	82.08	83.77	91.15	89.66	85.98	84.4	84.67	93.49	88.77	83.79	86.34	98.29	95.32	103.32	104.07	106.69	106.13	120.75	116.7	117.04	122.55	117.98	132.99	146.48	121.66	136.82
69																															34.6	36.06	43.75	44.73	43.9	48.81	48.29	67.17	57.99	61.97	69.69	77.01	75.02	77.94	79.8	85.2	81.82	99.41	110.59
70																							34.25	60.52	57.78	84.47	85.67	81.86	91.25	89.67	100.29	101.43	99.33	110.23	118.81	109.26	115.65	140.57	126.47	133.06	134.01	127.72	142.36	147.74	152.06	129.28	148.83	190.86	194.39
71																																			35.17	41.52	40.17	53.91	63.68	60.72	66.91	66.03	64.75	63.64	72.92	76.77	86.78	97.51	96.31
72																																		51.06	57.61	54.56	55.1	56.83	64.76	74.07	71.46	79.19	78.24	100.69	96.59	109.16	102.99	115.48	97.73
73																									44.85	32.86	42.73	47.68	59.47	55.29	51.35	53.67	59.51	72.54	62.12	70.43	72.27	77.39	76.08	83.77	65.96	75.07	93.23	92.04	97.56	95.62	92.39	91.12	105.64
74																												35.64	40.14	55.91	66.37	75.3	71.28	76.56	75.5	73.35	82.15	80.64	98.58	94.86	106.04	108.62	108.78	114.78	111.38	117.56	135.18	127.49	124.08
75																														25.34	49.69	49.64	38.97	57.73	50.76	64.74	52.09	59.87	59.47	58.21	58.6	66.47	70.46	67.13	66.46	71.95	85.01	81.86	87.57
76																					30.06	43.21	48.09	41.15	52.04	52.91	60.79	58.37	53.76	66.33	64.85	63.84	71.45	74.05	85.85	71.11	76.3	82.18	99.41	93.13	100.02	126.62	127.39	153.6	126.25	140.17	153.82	140.73	130.17
77									45.03	42.95	52.5	60.43	74.11	70.94	70.15	82.82	96.64	94.16	93.56	114.49	90.44	89.07	95.09	102.22	112.63	94.25	114.7	103.59	108.46	115.6	114.89	117.22	123.77	111.38	115.41	132.94	132.72	141.79	139.41	146.54	140.72	147.1	162.81	162.25	184.96	209.71	214.41	213.6	234.29
[truncated: 3 more columns]

## Sheet: Figure 1-figure supplement 1E
Whi5-GFP cellular concentration vs time relative to last budding
Time	min	-600	-590	-580	-570	-560	-550	-540	-530	-520	-510	-500	-490	-480	-470	-460	-450	-440	-430	-420	-410	-400	-390	-380	-370	-360	-350	-340	-330	-320	-310	-300	-290	-280	-270	-260	-250	-240	-230	-220	-210	-200	-190	-180	-170	-160	-150	-140	-130
Mean	r.u.	0.724913	0.742832	0.74761	0.723482	0.749438	0.744726	0.750337	0.771717	0.785542	0.773972	0.770144	0.76564	0.776801	0.761898	0.790541	0.797865	0.801648	0.800146	0.792735	0.773494	0.761698	0.786718	0.7755	0.765315	0.791833	0.782146	0.765522	0.779489	0.802233	0.789044	0.813008	0.800596	0.805146	0.809832	0.833518	0.850993	0.85303	0.848927	0.868568	0.869602	0.891196	0.893835	0.884507	0.865862	0.898951	0.896828	0.905843	0.904326
N		47	48	48	48	48	48	48	48	48	48	48	48	48	48	48	48	48	48	48	48	50	50	50	50	50	50	50	50	50	50	50	50	50	50	49	49	49	50	50	50	50	50	50	50	50	50	50	50
CL (0.05)	r.u.	0.0860849	0.0801081	0.084771	0.0737676	0.0837782	0.0919903	0.0934039	0.090268	0.0862742	0.0845598	0.0807225	0.0740295	0.0840157	0.0763198	0.0760428	0.0777171	0.0845122	0.07982	0.074775	0.0792275	0.0748076	0.0753826	0.0692888	0.0694953	0.0625971	0.0665316	0.0597448	0.0561945	0.0586836	0.0588218	0.0646981	0.0615621	0.0604134	0.0678678	0.0651146	0.0736209	0.0732511	0.06906	0.0685568	0.0701772	0.0656143	0.0716446	0.071215	0.0712938	0.0647758	0.0634375	0.066304	0.0684931
r.u. = values relative to the mean from first-time mothers
Cell #
1		0.60158	0.668824	0.791608	0.834183	0.73033	0.807388	0.912514	1.01699	0.756715	0.732065	0.682501	0.634046	0.662777	0.880614	0.80319	0.76066	0.817938	0.865569	0.665238	0.669688	0.695878	0.845424	0.831911	0.86568	0.799178	0.864329	0.81166	0.797647	0.825488	0.832997	0.834884	0.806528	0.936272	0.830335	0.997099	1.09879	1.23094	1.00851	0.922205	0.863163	0.917908	0.804534	0.936708	0.84038	0.843476	0.896462	0.898939	0.911759
2		0.620738	0.491533	0.5419	0.506084	0.517618	0.522521	0.380569	0.382127	0.482381	0.396065	0.60795	0.590125	0.486998	0.387375	0.544107	0.55158	0.568709	0.600627	0.567892	0.501831	0.493468	0.492624	0.635386	0.641149	0.704358	0.573101	0.71662	0.666746	0.717637	0.698307	0.527531	0.650762	0.399097	0.550459	0.620877	0.623651	0.643732	0.627237	0.626261	0.606056	0.748908	0.620918	0.671508	0.67982	0.743787	0.825739	0.820357	0.834248
3		0.89971	0.922407	0.980709	0.795056	1.09235	0.896793	0.934628	1.02981	0.999741	1.06008	0.952567	1.03104	0.980899	0.999558	1.03612	0.977447	1.07925	1.0765	0.882997	1.00138	1.05507	0.899285	0.767372	0.779243	1.0326	0.923184	1.01374	0.900063	0.950336	1.0743	1.02373	1.00132	0.940921	1.00375	1.11367	1.10103	0.920048	0.896686	0.979608	1.04327	0.938093	0.946211	0.929945	0.893138	0.788735	0.869366	0.755999	0.871945
4		1.45975	1.55826	1.64319	1.2152	1.39534	1.44915	1.55382	1.73112	1.46199	1.57126	1.45401	1.38814	1.62751	1.39688	1.60509	1.63332	1.9809	1.92868	1.80517	1.64307	1.68109	1.59126	1.47017	1.30888	1.3589	1.04825	1.01493	0.792295	0.975954	0.937532	1.19943	0.897981	0.962788	0.87134	0.985833	1.32644	1.23332	1.30935	0.926865	1.17954	1.01462	0.959926	0.873046	0.891365	1.00842	1.1211	0.947548	0.95479
5		1.11122	1.10692	1.07595	1.02679	1.22756	1.10864	1.05527	1.04874	1.01133	1.03431	1.0314	1.09193	0.991747	0.988815	0.981787	0.826064	1.05795	1.01911	0.909697	1.0201	1.20634	1.06428	0.966911	0.939176	1.0938	1.05048	1.19988	1.09868	1.14486	1.16105	1.11483	1.06034	0.97881	1.0602	1.14268	1.10192	0.998009	0.959343	1.11777	1.09748	1.16291	1.13466	1.04739	1.09543	1.17726	1.18047	1.0958	1.14165
6		0.538394	0.701314	0.454507	0.541804	0.720647	0.724394	0.822221	0.687111	0.760597	0.795786	0.827577	0.816221	0.820266	0.782647	0.812621	0.912177	0.776528	0.695849	0.728252	0.57119	0.722091	0.675151	0.645175	0.640171	0.77671	0.614664	0.721156	0.699474	0.752448	0.821469	0.789563	0.915713	0.811677	0.895492	0.92603	0.848435	0.838784	0.784261	0.817989	0.861608	0.840524	0.865815	0.956211	0.979423	0.968191	0.819002	1.04559	1.09589
7		0.507476	0.634884	0.529578	0.669081	0.712384	0.594664	0.761319	0.653715	0.827917	0.741068	0.726811	0.838756	0.683767	0.837025	0.982944	0.763059	0.925905	0.796258	0.814206	0.830641	0.949607	0.841686	0.956619	0.941217	1.01472	0.98	0.939449	0.857481	0.919272	0.907085	0.909629	1.07673	1.10161	1.12742	1.15948	0.925593	0.994429	1.03165	1.06454	0.946827	1.02019	0.948223	1.22828	1.27228	0.909597	1.01394	1.06507	0.936184
8			1.1856	1.39011	0.954667	0.972308	0.824489	1.12231	1.07896	1.20981	1.24474	1.26562	1.16802	1.23817	1.25688	1.20033	1.24227	1.05632	1.02919	0.566699	0.673849	0.745151	1.15319	1.03481	1.13289	1.21028	1.30478	1.0499	1.10375	1.108	1.03064	1.13958	1.26398	1.16036	1.17891	1.06965	1.35205	1.44574	1.30435	1.50288	1.38367	1.40583	1.71053	1.70052	1.58238	1.34923	1.24245	1.13162	1.38424
9		0.599215	0.635204	0.55167	0.55636	0.632252	0.522159	0.504022	0.579147	0.70502	0.715877	0.668168	0.707014	0.750967	0.704145	0.775111	0.727155	0.741239	0.763652	0.945387	0.801094	0.820967	0.917479	0.779844	0.85429	0.818981	0.851838	0.826981	0.907289	0.881081	0.8354	0.886993	0.910946	0.838808	0.827887	0.964713	0.912415	0.874139	0.889442	0.917884	0.911437	0.894443	0.854374	0.892608	0.78166	0.84827	0.911304	0.961053	0.993031
10		0.903559	0.658575	0.825239	0.597379	0.826985	0.92156	0.494307	0.541823	0.482857	0.531516	0.527073	0.721977	0.82798	0.800555	0.65165	0.730775	0.727982	0.716355	0.749713	0.590529	0.632949	0.340846	0.405594	0.438601	0.818312	0.712654	0.678425	0.766017	0.860373	0.673608	0.741761	0.837522	0.678638	0.817778	0.935295	0.787295	0.745535	0.741549	0.732945	0.849046	0.784242	0.93224	0.868206	0.917118	0.984198	0.904504	0.888537	0.819852
11		0.712888	0.605244	0.633099	0.542366	0.69035	0.854565	0.897454	0.635408	0.452349	0.727056	0.531805	0.497023	0.619641	0.771417	0.678068	0.7039	0.620673	0.736832	0.631942	0.573284	0.698385	0.671588	0.713512	0.72475	0.793019	0.738566	0.569813	0.511488	0.693327	0.751872	0.646481	0.688821	0.727062	0.764403	0.808767	0.911898	1.06964	0.82734	0.788035	0.890243	0.78822	0.667425	1.07586	1.02915	1.17146	1.23359	1.17739	1.19724
12		0.931034	0.962625	1.06312	0.942979	0.88768	0.969553	0.955572	0.87701	1.09509	0.953725	1.1218	1.14443	1.07422	0.921458	0.847841	1.00988	0.895273	1.18559	0.932402	1.06515	0.989618	1.0271	1.01798	0.936466	0.918272	0.850524	0.605054	0.820429	0.866167	0.762989	0.899762	0.932249	0.932114	0.890825	0.851912	0.860802	0.917822	0.990246	0.913082	0.878146	0.889348	0.861885	0.832426	0.976539	1.02968	0.948587	1.05764	0.917954
13		0.605193	0.651554	0.654166	0.535408	0.379526	0.511852	0.431911	0.779729	0.571875	0.652138	0.522018	0.586324	0.626741	0.526636	0.673257	0.690441	0.5364	0.695543	0.681894	0.493358	0.594168	0.636932	0.636769	0.573044	0.648189	0.736725	0.734919	0.857018	0.828526	0.75127	0.746975	0.709539	0.686509	0.755598	0.776626	0.798439	0.777365	0.668316	0.766017	0.836964	0.794135	0.960897	1.00392	0.723261	0.988964	0.905562	0.922837	0.973305
14		0.642618	0.610713	0.654208	0.726413	0.755845	0.697698	0.775302	0.796762	0.779428	0.912889	0.813531	0.769216	0.807899	0.797718	0.507327	0.644025	0.716387	0.666534	0.717806	0.663639	0.751222	0.830808	0.834113	0.797251	0.704745	0.783612	0.904788	0.78982	0.762299	0.552736	0.657992	0.603775	0.701677	0.679394	0.747691	0.70196	0.748365	0.747222	0.77237	0.68546	0.665943	0.751216	0.737342	0.689074	0.827696	0.86042	0.859033	0.974176
15		1.02419	1.0043	1.06681	1.14622	1.20947	1.4438	1.44206	1.24231	1.4131	1.33225	1.14696	1.03479	1.51278	1.19698	1.09549	1.19499	1.23521	1.0588	1.22481	1.2597	1.11421	1.16932	1.14992	1.27291	1.0381	1.31508	1.252	1.32072	1.25348	1.16598	1.16463	1.06391	1.14278	1.19765	1.05427	1.07178	0.994452	1.07744	1.04164	1.12273	1.09366	1.09811	0.966607	1.18413	1.16335	1.07604	1.23066	1.16035
16		0.53123	0.599443	0.452786	0.636198	0.642877	0.736814	0.553482	0.513545	0.665429	0.758219	0.721405	0.798946	0.819522	0.642008	0.6554	0.664974	0.508788	0.600123	1.03715	1.02279	0.666349	0.694323	0.686357	0.572464	0.841436	0.706976	0.726656	0.799936	0.857258	0.672488	0.873473	0.702892	0.803535	0.751635	0.931064	1.07523	1.14075	1.04513	0.994074	0.8585	0.670023	0.716415	0.622818	0.728368	0.758253	0.791144	0.909935	0.796619
17		0.773077	0.94416	0.97622	0.755055	0.97031	0.938225	0.966312	1.03025	1.01857	0.89836	0.807053	0.847261	0.682881	0.910174	0.710431	0.926184	0.946766	0.987453	0.893837	0.885309	0.833488	0.922248	0.623215	0.813358	0.757734	1.00595	0.769853	0.744771	0.805643	1.07939	1.17812	0.958599	0.940572	0.929026	0.75371	0.912996	1.02004	0.739256	0.735198	0.816689	1.0803	1.14218	1.09289	0.876817	1.1744	0.834809	1.00741	1.03437
18		0.658934	0.662698	0.604583	0.645221	0.552693	0.568597	0.586081	0.588227	0.703088	0.686529	0.556642	0.481114	0.595438	0.659209	0.526552	0.605557	0.555738	0.622319	0.756259	0.788787	0.745326	0.738699	0.724908	0.55464	0.600915	0.604421	0.66985	0.632635	0.685027	0.649148	0.598485	0.646606	0.726705	0.635189	0.67749	0.670321	0.791158	0.668309	0.704331	0.697453	0.902648	0.934602	0.77707	0.700437	0.753375	0.693726	0.603039	0.722012
19		0.715877	0.793646	0.804478	0.799771	0.781662	0.800075	0.794477	0.788023	0.704414	0.825405	0.975876	0.933652	0.859749	0.909568	1.12763	0.849582	0.833822	0.815885	1.01335	0.94435	1.17802	1.05016	0.982392	0.977385	0.891118	0.931291	0.953977	1.01376	1.15137	1.15049	1.1626	0.851389	0.997346	0.911812	1.0166	0.878117	1.17569	1.18035	1.05447	1.1734	1.29817	1.02126	1.08646	0.97627	1.10246	1.03151	0.799592	0.75582
20		1.11334	1.0585	1.10094	1.01051	1.03479	1.01629	0.979061	1.08381	1.26322	1.19375	1.15611	1.10115	1.02508	0.992128	1.00557	1.24035	1.10236	1.27878	1.29185	1.23142	1.12802	1.26327	1.22704	0.950975	0.943277	1.00554	1.11031	1.17224	1.10142	1.10145	1.25267	1.28668	1.0762	1.28383	1.23816	1.40583	1.29479	1.45779	1.35713	1.3489	1.47875	1.55419	1.35082	1.44091	1.37308	1.39929	1.34252	1.44758
21		0.300836	0.429191	0.403136	0.382863	0.501961	0.386042	0.464744	0.589265	0.554545	0.683074	0.786796	0.707937	0.546494	0.718281	0.769081	0.817157	0.671056	0.751035	0.759305	0.829782	0.800406	0.775845	0.788761	0.726912	0.726645	0.809473	0.851941	0.829551	0.840926	0.807191	0.680697	0.627577	0.628884	0.668132	0.847075	0.892356	0.910208	0.931606	0.892153	0.7915	0.802571	0.89062	0.915448	0.7046	0.930439	0.803125	0.924133	0.954797
22																						0.706153	0.749032	0.732415	0.791251	0.873133	0.68517	0.803717	0.960523	0.926497	1.01507	0.951639	0.885498	0.922883	1.03565	0.657325	0.876059	0.93917	1.06983	1.09037	1.04526	1.10908	1.03693	0.985454	0.98739	0.974032	0.873049	0.891274	0.854209
23		0.644294	0.580124	0.549301	0.543293	0.370101	0.539399	0.709895	0.674929	0.732068	0.632567	0.503834	0.510864	0.64089	0.304042	0.541054	0.586367	0.591496	0.638347	0.50297	0.58902	0.611266	0.626454	0.655382	0.562137	0.522145	0.490517	0.460337	0.477677	0.471688	0.613876	0.6389	0.636212	0.461187	0.428044	0.375614	0.435505	0.426899	0.367592	0.411473	0.58529	0.760983	0.663753	0.684496	0.708309	0.646025	0.667563	0.651573	0.564931
24		0.60234	0.624513	0.668239	0.69235	0.602423	0.717848	0.626464	0.660893	0.737211	0.303874	0.681945	0.813402	0.706327	0.710144	0.571353	0.635883	0.813607	0.935137	0.791055	0.735634	0.683423	0.612443	0.632954	0.730292	0.747962	0.897813	0.818372	0.889732	0.880684	0.826472	0.847644	0.772829	0.734616	0.742047	0.744208	0.685266	0.674895	0.677431	0.747071	0.875412	0.815794	0.84722	0.867128	1.01014	1.06454	1.15287	1.1301	1.04941
25		0.653668	0.580939	0.590994	0.674056	0.701138	0.694075	0.715981	0.605217	0.59582	0.548576	0.651595	0.661328	0.714949	0.730959	0.797605	0.794307	0.792801	0.836635	0.881749	0.864794	0.938619	0.923072	0.904079	0.7596	0.881263	1.00046	0.849977	0.886525	0.827563	0.79282	1.02766	0.999206	0.935819	0.966951	1.06794	0.976407	1.06803	1.10304	1.07565	0.879322	0.993256	0.888211	1.00771	1.14481	1.03418	1.19127	1.30366	1.32783
26		0.622175	0.744705	0.734391	0.902794	0.712764	0.730037	0.237196	0.817731	0.933583	0.545852	0.675304	0.592996	0.302689	0.707611	0.886799	0.814561	0.744455	0.77013	0.68124	0.630786	0.520466	0.703573	0.650724	0.671135	0.733738	0.540438	0.587329	0.600774	0.668008	0.749968	0.658092	0.641329	0.63193	0.567469	0.728032	0.664391	0.843359	0.857104	1.03769	0.983021	1.17179	1.05486	0.55525	0.692422	0.804501	0.749293	0.823544	0.855737
27		0.3425	0.392858	0.380259	0.363537	0.368967	0.334128	0.321082	0.380077	0.491686	0.389318	0.483506	0.441583	0.450543	0.383705	0.390495	0.386302	0.471248	0.356659	0.455855	0.421505	0.497706	0.572042	0.409346	0.499646	0.433152	0.529388	0.491803	0.61774	0.536581	0.593343	0.458682	0.480501	0.510678	0.550303	0.576137	0.619846	0.578513	0.650103	0.608068	0.641425	0.618654	0.72101	0.728399	0.728277	0.747432	0.732454	0.604047	0.564668
28		0.331583	0.372265	0.422398	0.468567	0.38879	0.344873	0.450613	0.506155	0.530892	0.564198	0.565418	0.496663	0.609536	0.528797	0.663623	0.542353	0.480891	0.600527	0.632457	0.512463	0.424817	0.490356	0.46072	0.435983	0.599278	0.709857	0.666078	0.764688	0.635709	0.599364	0.606844	0.625944	0.77101	0.923028	0.682658	0.914304	0.783221	0.745999	1.02852	0.784532	0.898808	0.761664	0.748951	0.8003	1.01693	0.943498	0.991347	0.853457
29		0.670096	0.641567	0.683984	0.569352	0.630811	0.551318	0.714072	0.606714	0.69344	0.685683	0.699826	0.691797	0.601028	0.540795	0.569785	0.522059	0.620636	0.57406	0.559357	0.497286	0.531984	0.524	0.500904	0.472457	0.520616	0.559613	0.573783	0.517103	0.536045	0.457884	0.496804	0.677765	0.618833	0.669013	0.726914	0.605593	0.673942	0.577973	0.550075	0.599353	0.640583	0.529333	0.591167	0.629759	0.56696	0.53432	0.619582	0.672663
30		0.862889	0.797002	0.796338	1.00041	0.977332	1.19972	0.92924	0.839024	1.04854	0.80069	0.819089	0.990257	1.07522	0.70092	1.01904	0.854565	1.26675	0.54124	0.571987	0.576219	0.596274	0.751975	0.827275	0.914145	0.796766	0.876509	0.675878	0.889422	0.779054	0.62959	0.700851	0.711481	1.085	1.18807	1.30734	1.26441	0.93557	0.925189	1.21017	1.08516	1.09814	1.05516	1.18234	1.09853	1.15784	1.20876	1.35731	1.05673
31		0.449067	0.520594	0.516868	0.664047	0.635772	0.60305	0.469634	0.579478	0.552525	0.654696	0.589932	0.740151	0.610992	0.600778	0.604496	0.654197	0.477517	0.591438	0.522633	0.58736	0.636215	0.672843	0.586653	0.537139	0.600975	0.547253	0.601708	0.530989	0.637128	0.679831	0.736866	0.712574	0.644442	0.646637	0.612675	0.601607	0.601	0.550668	0.649043	0.620824	0.631234	0.728315	0.746509	0.613121	0.585276	0.691421	0.613306	0.612585
32		0.708996	0.694471	0.641663	0.739814	0.689769	0.69708	0.694726	0.811495	0.783191	0.700143	0.74065	0.718081	0.773196	0.736104	0.690376	0.630406	0.551457	0.567018	0.7306	0.571267	0.643029	0.750201	0.606233	0.720196	0.637368	0.626967	0.747356	0.753129	0.605144	0.668082	0.737073	0.606967	0.632049	0.627366	0.693002	0.621271	0.679606	0.672953	0.632614	0.716664	0.714727	0.752215	0.650301	0.681545	0.640299	0.720933	0.704094	0.511278
33		0.109505	0.0969772	0.234705	0.179769	0.177564	0.214505	0.201092	0.207666	0.157045	0.173263	0.171507	0.156173	0.485912	0.545318	0.38649	0.499938	0.667868	0.59043	0.598737	0.459945	0.60385	0.732382	0.557538	0.584257	0.519391	0.630775	0.541581	0.445059	0.560459	0.528415	0.619621	0.643826	0.637973	0.506727	0.525321	0.468627	0.437015	0.430644	0.498312	0.370573	0.722171	0.891081	0.798941	0.689061	0.793124	0.671458	0.573705	0.622463
34		0.789482	0.85221	0.975985	0.887092	0.950926	0.95719	1.01461	0.830699	0.875186	0.876781	0.952819	0.746577	0.956229	0.995397	0.95465	1.05963	1.09741	0.859585	0.854273	0.937359	0.818664	0.972512	0.949851	0.95886	1.05553	0.895379	1.08779	1.0398	0.879536	1.00676	1.06055	0.896677	0.910231	0.827836	0.785844	0.924848	0.932625	0.859025	0.948524	1.01359	0.880011	0.802548	0.840434	0.916786	0.908241	1.02181	0.981466	1.08202
35		0.44603	0.484582	0.530771	0.57081	0.470895	0.560709	0.540892	0.578723	0.681181	0.701788	0.568202	0.512885	0.612642	0.545961	0.689071	0.657018	0.685955	0.749436	0.609718	0.788787	0.803941	0.716913	0.874769	0.929028	0.833485	0.82684	0.7641	0.740327	0.806445	0.872534	0.737598	0.812733	0.859886	0.7584	0.664725	0.698788	0.768645	0.738777	0.802158	0.776595	0.790796	0.800836	0.821683	1.01438	0.95135	1.05832	0.949819	1.0043
36		1.09006	1.08783	1.13788	1.18224	1.0762	1.11174	1.16262	1.0277	0.990502	1.00369	1.08782	1.08458	1.09121	1.11529	1.10644	1.10227	1.04792	1.14399	1.09129	1.16815	0.970565	1.04018	1.08141	1.13199	1.03214	1.12286	0.886559	0.818845	1.22691	1.16564	1.04329	1.06251	1.00107	1.1157	1.01261	1.21281	0.903491	0.990668	1.05263	1.15829	1.28548	1.18603	1.15627	1.16129	1.25112	1.17	1.12623	1.24824
37		0.60101	0.642056	0.577754	0.521317	0.564214	0.435423	0.543625	0.615294	0.554034	0.620799	0.651682	0.659384	0.522878	0.595416	0.779599	0.592173	0.585255	0.52485	0.563456	0.733616	0.740716	0.704791	0.735067	0.58529	0.677684	0.604149	0.712682	0.616307	0.589631	0.556193	0.576871	0.541974	0.579646	0.527994	0.637973	0.611215	0.740838	0.613895	0.610236	0.698199	0.650404	0.634427	0.547187	0.632185	0.575358	0.636369	0.670875	0.610773
38		0.58069	0.671801	0.617533	0.539196	0.506432	0.528964	0.621125	0.532445	0.778651	0.810304	0.824866	0.730239	0.849906	0.358524	0.480905	0.526918	0.682122	0.77224	0.774411	0.908667	0.667918	0.659261	0.907682	0.874045	0.978628	0.793467	0.597965	0.635757	0.68926	0.689351	0.756025	0.716653	0.928904	0.809354	0.827108	0.844322	0.546344	0.759935	0.759413	0.819287	0.763438	0.765143	0.603528	0.563614	0.57074	0.524298	0.648255	0.758585
39																						0.130505	0.0585591	0.0899056	0.127278	0.237557	0.163452	0.513491	0.647484	0.57093	0.546288	0.443197	0.588733	0.488532	0.384814	0.446695	0.445054	0.314263	0.413569	0.465073	0.417827	0.556332	0.598682	0.543025	0.60396	0.665656	0.536747	0.515894	0.602746
40		0.568796	0.564485	0.616612	0.388482	0.386547	0.363766	0.459842	0.409066	0.373845	0.362816	0.589618	0.49781	0.541346	0.667167	0.670036	0.493796	0.420426	0.532267	0.514041	0.48573	0.557103	0.638818	0.635413	0.502968	0.508062	0.53791	0.550447	0.624162	0.55686	0.604269	0.572985	0.471151	0.602454	0.481292	0.673501	0.533324	0.651261	0.690292	0.656925	0.531047	0.513752	0.431663	0.549468	0.435701	0.410324	0.458255	0.437288	0.394849
41		1.51179	1.30046	1.29228	1.32312	1.50988	1.50009	1.615	1.59972	1.49903	1.3829	1.43101	1.095	1.20645	1.11819	1.09378	1.27866	1.11674	1.11167	1.12807	0.955383	1.08936	1.05535	1.11079	1.13469	1.19103	1.01834	0.918911	0.914228	0.946954	0.79556	0.854565	1.12132	1.10363	1.10873	1.03436	0.983935	1.08266	1.19228	1.32887	1.42429	1.1087	1.06735	0.990539	0.964646	1.0701	1.06645	1.06049	0.957946
42		0.597394	0.658141	0.574513	0.583656	0.557839	0.578213	0.503403	0.488217	0.465501	0.647192	0.445682	0.575742	0.498198	0.555647	0.621854	0.678529	0.512877	0.630261	0.646169	0.667448	0.469517	0.583187	0.642004	0.555434	0.474273	0.5809	0.542737	0.558347	0.570344	0.502786	0.482918	0.522985	0.491192	0.463115	0.5771	0.536539	0.719423	0.614651	0.714783	0.568468	0.606116	0.590241	0.550945	0.638307	0.685921	0.675081	0.659765	0.58172
43		0.626741	0.513835	0.620063	0.683184	0.632061	0.578168	0.650368	0.549421	0.569697	0.584611	0.474587	0.618715	0.5533	0.517073	0.581034	0.5146	0.636125	0.573344	0.660078	0.518195	0.476159	0.44471	0.670001	0.413644	0.602787	0.49816	0.545772	0.645407	0.7338	0.558559	0.723596	0.80009	0.763503	0.511028	0.602239	0.71952	0.66059	0.675845	0.666693	0.659034	0.608896	0.694395	0.64088	0.531626	0.582215	0.589528	0.566961	0.664155
44		0.487221	0.479402	0.521423	0.54525	0.538737	0.323742	0.425262	0.576234	0.61016	0.455631	0.508872	0.613525	0.41175	0.436446	0.439951	0.50765	0.464087	0.550959	0.490935	0.393771	0.468162	0.513579	0.45827	0.634506	0.56835	0.486044	0.423992	0.455395	0.354698	0.410211	0.39352	0.348851	0.432021	0.488135	0.468776	0.534505	0.565373	0.678693	0.598132	0.535538	0.607523	0.63967	0.654691	0.533658	0.734129	0.780788	0.735962	0.803441
45		0.373818	0.531898	0.407035	0.378577	0.426468	0.278058	0.364863	0.284416	0.303982	0.303659	0.285919	0.293237	0.287108	0.342797	0.390112	0.400418	0.517981	0.447857	0.557103	0.446822	0.525261	0.460384	0.586606	0.489521	0.65332	0.635813	0.654435	0.637268	0.548499	0.71525	0.717402	0.488731	0.534146	0.635958				0.88589	0.873496	0.831588	0.829418	0.917415	0.900134	0.797392	0.773983	0.758221	0.99334	0.847688
46		0.70865	0.645002	0.496328	0.581588	0.718716	0.513696	0.628001	0.756114	0.616566	0.722035	0.618119	0.671337	0.68521	0.664238	0.73255	0.849853	0.710986	0.513459	0.614225	0.451722	0.56758	0.690873	0.762763	0.699321	0.61915	0.472874	0.293246	0.62014	0.755354	0.697403	0.786118	0.720306	0.732474	0.707491	0.687234	0.504308	0.433799	0.626099	0.618113	0.648699	0.635564	0.517132	0.555831	0.49886	0.572787	0.684459	0.699202	0.81401
47		0.870142	0.77507	0.788763	0.729524	0.922445	0.791455	0.860711	0.911377	0.808646	0.852394	0.849992	0.736172	0.719158	0.718522	0.835016	0.920986	0.846472	0.928505	0.784071	1.04092	0.934199	0.850848	0.810304	0.99157	0.872161	0.981341	0.929005	0.737754	0.817488	0.801855	0.932239	0.829803	0.89617	0.847018	0.800142	0.843267	0.700731	0.9081	0.938492	0.873639	0.951356	1.1331	0.999841	0.695828	0.732303	0.877328	0.858018	0.674786
48		0.872819	0.930584	0.927466	0.806315	0.742027	0.636134	0.672974	0.864115	0.914678	0.900145	0.78211	0.785345	0.596664	0.89731	0.888938	0.784795	0.826669	0.787082	0.87268	0.703685	0.877156	0.790278	0.724101	0.862183	0.770088	0.765382	0.837328	0.768918	0.755097	0.767238	0.782923	0.852464	0.881019	0.918424	0.869883	0.938918	0.965125	0.917129	0.889313	1.00429	0.904898	0.85316	1.05143	0.889133	1.04437	1.03238	1.11498	1.0597
49		1.46837	1.40029	1.29521	1.33176	1.3551	1.5165	1.35935	1.45637	1.34573	1.2605	1.40191	1.42308	1.42484	1.50799	1.49438	1.46215	1.41912	1.35554	1.40962	1.45818	1.34462	1.41711	1.30437	1.31648	1.16079	1.35692	1.24418	1.31292	1.33232	1.31423	1.38071	1.37196	1.40214	1.45178	1.4811	1.53582	1.58177	1.47726	1.46535	1.52317	1.39545	1.53401	1.58322	1.405	1.31383	1.39768	1.46839	1.34932
50		1.22989	1.18665	1.08851	1.05743	1.12419	1.15168	1.13611	1.19926	1.14315	1.22036	1.02744	1.00469	1.11676	0.965908	1.0769	1.07558	1.07505	1.03366	0.976622	0.962066	0.747874	1.02865	1.02872	0.939276	0.999525	0.861265	0.83364	0.786225	0.932054	0.876	0.895427	0.994871	0.89148	0.972156	0.957245	0.840864	0.825348	0.890311	0.87369	0.9676	1.105	1.21996	1.12351	1.26454	1.17964	1.07466	1.09701	1.33825
mCitrine-Cln3-11A cellular concentration vs time before last budding
time	min	-600	-590	-580	-570	-560	-550	-540	-530	-520	-510	-500	-490	-480	-470	-460	-450	-440	-430	-420	-410	-400	-390	-380	-370	-360	-350	-340	-330	-320	-310	-300	-290	-280	-270	-260	-250	-240	-230	-220	-210	-200	-190	-180	-170	-160	-150	-140	-130
Mean	r.u.	0.993484	1.0358	1.02521	1.05601	1.02932	1.02971	1.03796	1.03364	1.03623	1.03631	1.04584	0.993687	0.955735	0.982631	1.02771	1.01017	1.02731	1.04766	1.05858	1.08059	1.00775	0.952595	0.94219	0.998587	1.00038	1.0033	0.987409	0.980856	1.02053	1.02943	1.02764	1.02754	0.977072	0.98856	1.00265	1.01837	0.990777	0.992027	1.0247	1.01957	1.04373	1.05877	1.01792	1.03203	1.03547	0.994523	1.00218	1.04205
Sdev	r.u.	0.334572	0.35142	0.387618	0.446089	0.466242	0.431761	0.401269	0.397466	0.439559	0.411122	0.366164	0.378603	0.352932	0.380743	0.361943	0.365254	0.366736	0.383232	0.409177	0.398108	0.346165	0.340948	0.334837	0.331389	0.296041	0.310132	0.348615	0.322237	0.353501	0.356806	0.3741	0.360653	0.344667	0.353941	0.369466	0.3718	0.392317	0.338179	0.349497	0.372058	0.419524	0.403006	0.371299	0.396027	0.329503	0.323736	0.343098	0.29882
N		60	60	60	60	60	60	60	60	60	60	60	60	60	60	60	60	60	60	60	60	60	60	60	60	60	60	60	60	60	60	60	60	60	60	60	60	60	60	60	60	60	60	60	60	60	60	60	60
CL (0.05)	r.u.	0.0846569	0.0889198	0.0980791	0.112874	0.117973	0.109248	0.101533	0.100571	0.111222	0.104026	0.0926506	0.095798	0.0893025	0.0963395	0.0915825	0.0924204	0.0927953	0.0969692	0.103534	0.100733	0.0875903	0.0862701	0.0847238	0.0838515	0.0749074	0.0784727	0.0882101	0.0815357	0.0894465	0.0902827	0.0946587	0.0912561	0.0872112	0.0895578	0.093486	0.0940767	0.099268	0.0855696	0.0884333	0.0941419	0.106152	0.101973	0.0939499	0.100207	0.0833743	0.0819149	0.0868141	0.0756104
r.u. = values relative to the mean from first-time mothers
Cell #
1		1.70549	1.75827	2.03579	1.78679	1.93637	1.85666	1.60407	1.02868	1.19613	1.14885	1.30169	1.06125	1.40809	1.57785	1.51597	1.45972	1.32585	0.930347	1.62429	1.34444	1.37269	1.06132	1.10283	1.00426	1.27313	1.28934	1.23925	0.864106	1.12586	1.25916	1.01749	1.38843	1.16925	1.06731	0.907331	0.976972	0.767429	0.861929	1.43981	1.17278	1.11927	1.50008	1.5068	1.38771	1.35085	1.22959	1.15553	1.18231
2		1.26834	1.23804	1.24813	0.878188	0.780441	0.779464	1.03873	0.970826	1.26177	1.51833	1.38203	0.935607	1.01661	1.22024	1.16407	1.13277	1.15117	1.33639	1.13851	1.25958	1.02784	0.931271	1.08022	0.971488	1.18746	1.39968	1.18346	1.01022	1.13639	1.24003	0.956719	1.4111	1.05465	0.890095	0.888013	0.814088	0.63193	0.760323	1.13585	0.83636	0.833679	1.18512	1.13933	0.926316	0.880622	0.753291	0.771398	0.874762
3		0.910618	0.978208	1.01877	1.01454	1.16558	0.933401	1.24776	1.24116	1.3844	1.29698	1.17133	0.862076	0.997172	1.28014	1.29941	1.32805	1.24219	1.76725	1.47737	1.48497	1.20148	1.0149	0.907717	0.919503	0.938734	0.929502	1.10716	1.0579	1.29809	1.51414	1.41933	1.74095	1.39808	1.32694	1.44307	1.34037	1.04653	1.04431	1.47774	0.671456	0.552212	0.810039	0.925868	0.857002	1.05244	1.20672	1.3684	1.41786
4		0.972415	0.864636	0.472033	1.12783	0.91275	1.13756	1.01997	0.949541	1.11852	1.12796	1.06354	0.83552	0.756039	0.806974	0.950397	1.01447	1.16074	1.21621	1.34974	1.07814	1.34897	1.38394	1.03271	0.921176	1.39547	1.46709	0.987145	1.07106	1.06853	1.08841	0.958599	1.10363	1.17046	1.57903	0.928722	1.55309	1.05834	1.43667	1.56156	1.61982	1.18569	1.02305	1.05013	1.08222	1.18132	0.999798	1.19857	1.27311
5		0.929545	0.754484	0.749333	0.828775	0.563435	0.840791	0.699312	1.17086	0.83544	0.78491	0.859193	0.754075	0.46017	0.726737	0.625378	0.666483	0.843811	0.874933	0.729877	0.758628	0.613815	0.66976	0.656345	0.495896	0.611828	0.680455	0.473401	0.628916	0.595512	0.832135	1.03592	0.915136	0.985511	0.832478	0.949736	0.873924	0.819826	0.86194	1.06332	1.1144	0.948591	1.16722	1.0123	1.02051	1.0356	1.19642	0.779706	1.2608
6		0.947681	0.962798	1.32337	1.27068	1.00401	0.880328	0.761609	0.761114	0.91673	0.803741	1.34615	1.30128	1.22028	0.967782	1.00632	1.1756	0.881829	0.881944	0.95937	0.860918	0.852549	1.14306	1.05107	1.18238	1.06756	1.00812	0.864214	0.642401	0.924394	0.858598	0.760079	1.07847	1.00597	1.14481	1.09867	0.910603	0.759288	0.718042	0.83308	0.862283	1.10038	0.735309	1.04204	0.982641	1.24071	0.97479	0.845826	1.28397
7		0.856357	0.980346	0.93769	1.07168	0.81092	1.17021	1.18058	1.03469	0.586229	0.96726	0.787358	0.992977	0.884711	0.97491	1.33525	0.743616	0.7332	0.724284	0.702781	0.817322	0.748577	0.693018	0.831133	0.915021	0.844392	0.552978	0.940442	0.88589	0.838715	0.949732	0.895949	0.862848	0.653209	0.786952	0.639418	0.860385	0.783486	0.959794	0.907882	0.985608	1.07301	0.967693	0.928658	1.07891	0.969955	0.891553	0.886678	1.08306
8		0.770173	0.995867	1.04187	0.808864	0.651513	0.659141	0.888306	0.800592	0.779024	0.844244	0.980056	1.15402	0.908069	0.922079	0.867018	1.0958	0.938576	0.86265	0.79921	0.819325	0.809519	0.912006	1.14894	1.32206	1.41672	1.26566	1.43437	1.31882	1.06372	0.929135	1.14756	1.20165	1.12908	1.02295	0.969001	0.774766	1.12869	1.29796	1.08819	1.102	1.65892	1.17646	1.36572	1.71722	1.37963	1.16608	1.27486	1.58326
9		0.924022	0.780991	0.776299	0.801128	0.900206	0.714413	0.803626	0.983377	0.739189	0.922523	1.2445	0.906027	0.833649	0.710488	0.783739	0.8024	0.939391	0.869932	0.813803	0.662344	0.903774	0.58773	0.731348	0.661837	1.08386	0.640115	0.601971	1.05018	1.06195	0.713778	0.754133	0.914649	0.808843	0.615948	0.918765	0.65067	0.923671	0.911233	0.698074	0.734362	0.701182	0.559029	0.452142	0.539671	0.615766	0.618986	0.528761	0.494623
10		2.18343	2.18125	2.17904	2.80017	2.52633	1.88265	1.85563	1.77668	2.26936	2.3625	2.27406	2.13605	1.90853	1.80399	1.89381	1.66352	1.80376	2.34444	2.39648	2.39388	2.25123	2.16242	1.93371	1.89623	2.06691	2.04066	1.95802	1.81252	2.14743	1.98275	1.93249	1.92992	1.92151	1.99751	1.90416	1.8606	1.86925	1.8448	1.69433	1.4432	1.4049	2.28393	2.19402	1.93919	1.69274	1.38244	1.59492	1.49185
11		1.20148	1.07042	0.804651	0.980202	1.091	0.964127	0.871214	0.77166	0.884951	1.20316	1.10286	0.923402	0.795407	0.806088	0.720085	0.615499	0.48682	0.583529	0.958189	0.659673	0.781155	0.798575	0.935731	0.802014	0.941578	0.884669	0.890428	0.907903	0.735064	0.868142	0.733905	0.59825	0.526805	0.657509	0.76598	0.828455	0.786403	0.719869	0.831391	1.03823	1.35172	1.02644	0.984727	1.23791	0.68957	0.762922	1.49165	1.29399
12		0.750495	0.905497	0.985541	0.842054	0.971295	0.975674	1.10048	1.06502	0.90504	0.64917	0.858178	1.02088	0.776454	0.643996	0.878317	0.835503	1.08959	0.988124	1.10853	0.984989	0.996469	0.873594	0.749044	1.11871	1.00997	0.968188	0.885238	0.934777	1.12865	0.986831	0.796343	0.910904	0.887701	0.715349	0.880882	0.740997	0.947035	1.08413	1.01589	0.94413	1.01061	0.989289	1.07829	1.17474	1.1874	0.987999	0.840464	1.20428
13		0.735706	0.978782	0.913228	0.929104	1.19826	0.824241	0.692734	0.842214	0.885236	0.7987	0.648686	0.534523	0.729257	0.970846	1.07535	1.02529	1.04267	0.880487	0.923188	0.92324	1.08093	1.09538	1.02971	1.51512	0.754182	1.22971	1.40181	1.45776	1.32273	1.2393	1.02628	1.35888	0.825077	1.22415	1.46381	1.09235	0.922926	0.854001	0.722168	1.05013	1.05408	1.20764	0.89133	1.05835	1.05676	0.873452	1.16757	1.0045
14		0.922995	0.689416	1.01238	0.818646	0.830182	0.974428	0.696196	1.09027	1.19631	0.843723	0.824711	0.96428	0.690349	0.805658	0.755439	0.721982	0.821471	0.808925	0.555494	0.7845	0.670419	0.788941	0.449522	0.620106	0.580568	0.886391	0.699557	0.798761	0.935324	1.03906	0.790629	0.6479	0.749589	0.66225	0.656594	0.728395	0.736751	0.820199	0.86669	0.828336	0.946714	0.730156	0.762465	0.728228	0.67361	0.533947	0.490498	0.685093
15		0.910634	0.857869	1.21721	1.04351	1.48093	1.49847	1.31157	1.12501	1.73173	1.22001	0.998685	1.22873	1.13641	1.22792	1.66199	1.25628	1.49057	1.36123	1.56587	1.64826	1.3267	1.13656	1.41281	1.14731	1.3457	1.25323	1.2387	1.24255	1.83525	2.16648	2.36283	2.02124	1.76739	2.30614	2.43127	2.32693	2.83779	1.80319	2.31707	2.66123	2.90272	2.3774	2.14233	1.49971	1.58484	1.37346	1.25586	1.29987
16		1.14896	1.00568	0.946902	0.98106	0.748973	0.823926	0.906176	1.01602	1.22778	1.13276	1.11142	1.1385	0.785979	0.744272	0.965642	1.21327	1.13115	1.15143	1.10235	1.08527	1.17315	1.20899	0.801319	1.00753	1.04433	0.911198	1.23574	1.50524	1.46217	1.2373	1.03431	1.05944	0.967533	1.10546	0.983675	1.04035	1.12222	1.12759	0.77278	0.779734	0.555242	0.99021	0.841856	0.789553	1.06699	1.07294	0.962853	1.00677
17		0.824372	0.831644	1.13811	0.91862	0.881971	0.677947	0.887892	0.777991	0.928472	1.00056	1.10511	1.25644	1.1121	1.103	0.877842	0.571495	0.458147	0.88121	1.01121	1.05363	1.0285	0.940467	0.954885	0.788695	0.863401	0.558929	0.675757	0.746788	0.570764	0.710323	1.04059	0.853048	0.762037	0.567447	0.656403	0.425287	0.660269	0.59012	0.5063	0.615756	0.843303	0.469967	0.492645	0.343494	0.674736	0.402752	0.298019	0.7688
18		0.931736	0.756303	0.739258	0.913963	0.973082	1.05905	0.972586	0.960277	0.999109	0.970929	0.944441	0.937256	1.22891	1.05678	1.30649	1.05412	0.97428	0.97927	0.564614	0.879566	0.661918	1.10149	0.798756	0.828543	0.949929	0.74607	0.829879	0.916998	0.682716	0.92129	0.916645	0.970344	0.876785	1.17446	0.774497	0.990133	0.63021	0.794367	0.677067	0.772471	0.594583	0.762575	0.849159	0.984719	0.915763	0.716148	0.803625	0.816623
19		1.41328	1.15574	1.07934	1.07346	0.829342	1.39095	1.1836	1.53398	1.29774	1.33039	1.29053	0.916061	1.14892	1.35631	1.08029	1.44976	1.47609	1.58116	1.63359	1.86878	1.44055	1.72221	1.35053	1.40385	1.13366	1.31005	1.11962	1.4158	1.479	1.67271	1.64561	1.47786	1.46651	1.28773	1.33905	1.2755	1.46528	1.22576	1.56951	1.69738	1.96095	1.74791	1.77392	1.78154	2.03604	2.13369	1.80341	1.64776
20		1.19359	1.27291	0.935067	1.09396	1.0106	0.776226	1.06177	1.04658	0.950481	1.01436	1.29196	0.896813	0.950578	0.949561	0.801744	0.595785	0.621589	0.460335	0.850594	0.883125	1.1354	1.00498	0.968619	0.929361	0.791892	0.791692	0.675875	0.988757	0.983513	0.982004	0.966285	1.01448	0.81456	0.923026	0.661018	0.720648	0.869581	0.726833	0.849989	0.879879	0.972237	1.02881	1.13141	1.17621	1.01291	0.663996	0.799862	1.0659
21		0.728768	1.4769	1.22783	1.12389	1.15809	1.07896	1.42676	1.83182	1.67797	1.17561	1.38874	1.40326	1.30428	1.43252	0.992915	1.38784	1.39839	1.73661	1.45644	1.55588	1.45638	1.32093	1.38853	1.61816	1.33117	1.30028	1.33122	1.08955	0.743075	0.669411	0.928041	0.916873	0.826173	0.917033	1.23886	1.58949	1.33476	1.353	1.32225	1.32217	1.20477	1.6494	1.22568	1.59207	1.2937	0.665604	0.600213	0.712566
22		0.91507	0.680557	0.634279	0.820176	0.818452	1.04787	0.932969	0.871285	0.836231	0.780797	0.817976	0.903103	1.06782	0.84415	0.712539	0.742283	0.863304	0.685257	0.693221	0.642949	0.524888	0.66728	0.35159	0.845919	0.73008	1.00254	1.15399	1.23282	1.09727	0.981833	0.735882	0.859382	0.901656	0.818163	0.94388	0.682851	0.702826	0.794	0.948165	0.810538	0.725731	0.735285	0.46009	0.37064	0.791998	0.834009	0.921649	1.05823
23		1.76648	1.82486	1.8381	2.43981	2.23389	1.8747	1.78842	1.54552	1.27721	1.47331	2.13404	1.43169	1.59711	1.95398	1.63173	1.65972	1.62377	1.05136	1.02557	1.32806	1.12684	1.39102	1.51604	1.16886	1.40326	1.46616	1.33493	1.11516	1.20563	1.07328	1.06963	0.908049	1.2216	1.20012	1.11958	1.43095	1.38128	1.56069	1.30781	1.0655	1.16237	1.22797	1.21375	1.4918	1.39526	1.3788	1.08762	1.23814
24		0.880661	1.06784	0.772485	0.831558	0.74025	0.897895	1.00367	0.89127	1.11815	0.911603	1.2974	0.937325	0.795694	0.982749	0.783432	1.11	1.18612	0.89038	1.03537	1.33474	1.19531	0.964653	1.26266	0.926953	1.08822	1.19239	1.32656	1.07922	1.08791	0.914595	1.32283	1.3314	1.50672	0.970808	0.864563	0.794538	0.754464	0.973258	1.00993	1.25523	1.27277	1.39919	1.29762	1.28342	1.07854	1.11414	1.06815	1.27641
25		0.914223	0.989828	0.989648	0.775427	0.846989	0.486301	0.661492	0.827595	0.919175	0.945584	1.02212	1.04685	0.976063	1.13435	1.09356	1.05672	1.14372	1.33704	1.20288	0.953566	1.00053	1.11862	1.13732	1.23128	1.15339	1.00982	0.771233	0.898467	0.766838	0.711511	0.577141	0.779195	0.620838	0.789745	0.844057	0.826085	0.833971	0.857205	0.796894	0.992101	1.08512	0.977109	1.061	1.0232	1.08466	1.21869	1.14437	0.965301
26		1.00193	1.50316	0.945238	0.794369	0.782732	0.852447	1.04845	1.3519	1.50198	1.65668	1.30463	1.04964	1.02651	0.800872	0.866243	0.770689	1.01049	1.02552	0.978859	0.823674	0.518284	0.504245	0.825643	0.903038	0.536187	0.939688	0.761134	0.695841	0.604806	0.630215	0.569444	0.538494	0.866284	0.652332	0.670545	0.699392	0.499078	0.84663	0.646219	0.946285	0.886986	0.742233	1.17037	0.847793	0.936627	0.605162	0.667189	0.845457
27		0.810427	0.559143	0.677011	0.742959	0.607239	0.895163	0.710391	0.791358	0.737919	0.494391	0.948972	0.590693	0.622607	0.504719	0.827918	0.992533	0.86933	1.15219	1.34588	0.943903	1.13821	0.896902	0.595985	1.03528	1.01412	0.751719	0.65493	0.722787	0.889577	0.935222	0.78179	0.701466	0.620552	0.776463	0.98922	0.702469	0.809773	0.839949	0.896845	0.748368	0.52842	0.748618	0.565116	0.735296	0.829327	0.986832	1.0194	0.856141
28		1.27221	1.44178	1.28082	0.954098	0.912205	0.803008	0.994809	0.815088	0.913147	1.37108	1.10337	1.4135	0.812932	0.953333	0.850764	0.986184	0.942179	0.85242	1.13629	0.679424	0.964658	0.66357	0.677948	1.02592	0.984081	1.312	1.0441	0.982695	1.30362	1.21806	1.32469	1.14651	1.13609	1.22072	1.07608	1.13981	1.32124	1.19118	1.02556	1.02081	0.868993	0.825646	0.70381	0.623955	0.6062	0.828687	0.907984	1.28663
29		0.97034	0.692607	0.794038	0.965688	0.771496	0.707376	0.696732	0.82705	0.942994	0.66644	0.658492	0.647291	0.542891	0.667748	0.956447	0.754065	0.638952	0.810568	0.965075	0.907594	0.698231	0.788827	0.786596	0.773676	0.912191	0.997012	0.780777	0.775711	1.03859	1.056	1.17005	0.890765	1.00391	0.859501	0.785299	0.931749	0.860531	0.772848	0.791171	0.7025	1.01074	0.714305	1.05726	0.580289	0.926631	0.668853	0.79805	0.596795
30		0.9786	0.996861	1.16973	1.08889	1.01352	0.989087	0.827528	1.36387	0.92958	1.23525	0.752019	1.03044	0.860847	1.03274	0.765725	0.84864	0.857203	0.874905	0.758361	1.31528	1.04211	0.883099	0.909454	0.78559	0.969918	0.998434	0.824717	1.00948	0.84012	0.753295	0.727682	0.622239	1.00643	0.795083	1.11626	1.29724	1.08028	1.1588	1.16007	1.20517	1.19049	1.40264	1.48121	1.67364	1.36044	1.59744	1.75924	1.56655
31		0.494907	0.541063	0.593791	0.609994	0.637237	0.636703	0.598916	0.601564	0.570702	0.579619	0.700908	0.592556	0.489968	0.497681	0.525702	0.732031	0.654736	0.795081	0.539817	0.876229	0.660105	0.88951	0.803207	0.85079	0.66148	0.459567	0.492042	0.474862	0.655237	0.673941	0.756074	0.949337	0.884128	0.869282	0.897522	0.925374	0.843071	0.764933	0.931515	1.01772	0.516898	0.710685	0.828307	0.70571	0.999728	1.01212	1.00435	1.03006
32		1.23945	1.16033	1.19548	1.14382	1.22144	1.1487	1.1021	0.986517	0.764994	0.842468	0.798063	0.944095	1.06481	1.0721	0.905026	0.952527	1.16654	1.28421	0.971104	0.856845	1.0335	0.833119	0.99301	1.10402	1.22999	1.15604	1.03507	1.05072	1.28701	0.939197	0.914089	1.01714	0.832403	0.984458	1.11454	1.46018	1.33342	0.887439	1.18723	1.164	1.51731	1.3061	1.28401	1.21856	1.31719	1.27915	0.949597	0.85101
33		0.775218	0.6624	0.679273	0.943961	1.19265	0.964559	1.09032	1.07629	1.21432	1.10451	0.982489	0.96406	0.636803	0.90337	0.92494	1.13203	0.992258	1.33008	1.35533	1.49435	1.3088	1.41068	1.13251	1.56173	1.1013	1.47568	0.891121	0.740845	0.868207	0.603639	0.505356	0.770175	1.0566	1.25518	1.43396	1.0614	1.38738	1.03461	1.0388	0.980145	0.818053	0.720295	1.06219	0.966557	0.993556	1.03099	1.18177	1.32001
34		0.272568	0.515726	0.568028	0.427763	0.287239	0.359191	0.684394	0.456805	0.490523	0.310204	0.590777	0.657077	0.595271	0.479038	0.634811	0.663312	0.515843	0.526447	0.410768	0.539633	0.5974	0.410331	0.644798	0.312399	0.812903	0.819788	0.425362	0.67364	0.433599	0.733103	0.849431	0.785432	0.438538	0.63174	0.838034	0.594276	0.669985	0.644171	0.635804	0.795216	0.911809	0.542818	0.993777	0.755067	1.02207	1.14183	0.874547	1.21128
35		1.6381	1.48468	1.24824	1.11332	0.991267	1.39655	1.1872	1.38369	1.23804	1.38947	1.38121	1.26347	1.05564	1.19649	1.11305	1.02	1.32239	1.0963	1.16712	1.47798	1.18946	0.967322	0.885062	1.15538	0.978858	0.797941	1.13278	0.944279	1.03412	1.01256	1.27463	1.07788	1.1364	1.02069	0.984989	0.778224	1.08495	0.912545	1.2622	0.926518	1.40827	1.13843	0.974987	1.12132	0.760228	0.787134	0.844078	0.950816
36		1.18932	1.56072	1.36249	1.33782	1.59113	1.52141	1.62753	1.50329	1.05315	1.24017	0.999898	1.11176	1.04318	0.822158	1.17309	1.09503	1.11399	1.52666	1.19971	1.61121	0.971625	1.23463	0.794324	1.38107	1.488	1.1808	1.1022	1.40944	1.37034	1.37329	1.32553	1.04547	0.855058	1.17122	0.980079	1.10623	1.20191	1.39431	1.3099	1.25949	1.4275	1.00401	1.1768	0.902323	0.801592	0.810948	1.16154	1.12699
37		0.911982	0.868943	0.668275	1.09565	1.04854	1.22856	1.14321	1.05012	1.07682	1.04135	0.724147	0.860222	0.803499	0.76231	1.02211	0.889224	0.936175	0.897589	0.66232	1.20121	0.953149	0.916302	0.68556	0.696783	0.886962	0.641288	0.741225	0.754877	0.771929	0.790448	1.08893	0.894854	1.04748	1.19016	0.738398	1.26705	0.756361	0.9471	0.638661	0.894111	0.689243	0.68403	0.717885	0.3343	0.67686	0.573917	0.692419	0.933172
38		0.52775	0.340742	0.571337	0.476928	0.428842	0.590374	0.451748	0.509747	0.379869	0.15726	0.594113	0.382824	0.388927	0.185604	0.3449	0.363022	0.247582	0.496564	0.321698	0.316631	0.273839	0.480658	0.380473	0.58683	0.58588	0.340107	0.605478	0.262665	0.389089	0.34437	0.600732	0.3764	0.520281	0.515221	0.192595	0.464073	0.357911	0.486001	0.616546	0.395374	0.504427	0.521878	0.467371	0.31523	0.55754	0.543701	0.528972	0.398293
39		1.36278	1.5172	2.20982	2.56517	2.75497	2.93855	2.92729	2.78143	3.11262	2.68461	2.16532	2.67522	2.30318	2.4535	2.12616	2.08866	2.2649	2.13041	2.24147	1.8055	1.51013	1.399	0.990811	1.1325	1.50012	1.4934	1.68507	1.98604	1.92457	2.10636	2.07329	2.0739	2.03321	1.61163	2.01703	2.10337	1.89954	2.10704	1.84984	1.73613	1.42539	1.56532	0.847051	0.898534	1.40306	1.477	1.65329	1.30309
40		0.723953	0.720968	0.817776	0.701857	0.634308	0.9104	0.935519	0.851096	0.810625	0.712114	0.793016	0.74982	0.722695	0.772696	0.72456	0.823425	0.623134	0.915972	0.813955	0.692543	0.719145	0.820655	0.695206	0.863447	0.740489	0.789092	0.643808	0.682838	0.809198	0.464988	0.579812	0.685944	0.625578	0.645373	0.720877	0.953119	0.817198	0.856478	0.649145	0.768664	0.662355	0.93671	0.668314	0.878473	0.680298	0.785291	0.548882	0.785245
41		0.739345	0.767085	0.771347	0.676227	0.680204	0.574508	0.903585	0.866201	0.868954	0.81686	0.700846	0.293595	0.453646	0.516034	0.692093	0.566129	0.513173	0.855679	0.921523	0.84423	0.589323	0.369531	0.536024	0.667875	0.722387	0.86393	0.652915	0.777579	0.610441	0.802032	0.607405	0.510516	0.390607	0.676116	0.528274	0.756441	0.679354	0.736557	0.688166	0.665685	0.843351	0.386081	0.549794	0.735587	0.829716	0.883782	0.913853	1.14062
42		0.667974	0.905883	0.802432	0.982681	1.00648	0.97211	0.862339	1.11485	0.955063	1.13342	0.776803	0.925238	1.04106	0.895043	1.06515	1.09082	1.26716	1.1266	1.34247	1.33912	1.3409	1.00173	0.975615	1.25652	0.921325	0.937044	0.946715	1.30757	1.22879	1.05606	1.02124	0.9373	0.928644	0.805425	0.942882	1.00231	0.954007	1.19341	1.11867	1.18059	1.35861	1.24641	0.906412	0.810091	0.807049	0.955888	0.823829	0.910578
43		1.32676	1.33941	1.38674	1.26205	1.30585	1.47993	1.54976	1.5729	1.05228	1.42876	1.09298	1.41284	1.13486	1.25697	1.65906	1.7829	1.45731	1.52795	1.83053	1.7509	1.65344	0.963219	1.52504	1.46354	1.05245	1.38505	1.38292	1.31709	1.33852	1.24184	1.58033	1.58353	1.3911	1.10746	1.04635	0.902406	0.820616	1.30427	1.07456	1.26765	1.16931	1.29033	1.55776	1.7457	1.61391	1.43032	1.12783	1.37341
44		1.24782	1.01816	1.3529	1.14762	1.21042	1.28986	1.34265	0.804482	0.608251	1.05002	1.18296	1.25077	1.37748	1.05838	1.79648	1.92658	1.76233	1.34934	1.04825	1.2845	1.1248	0.817189	0.988179	1.00361	0.988893	0.844594	1.15575	0.805373	1.15874	1.23908	1.09643	0.75051	0.458167	0.444333	0.462505	0.834214	0.849627	0.966095	1.10879	0.798675	1.02619	1.40173	1.11526	1.1116	1.08734	1.3563	0.899642	0.769535
45		1.01964	1.36376	1.17229	1.12631	1.10013	1.26829	1.21554	1.08676	1.17326	1.14805	1.02911	1.29181	1.43804	1.55148	1.61292	1.52485	1.63146	1.73361	1.71545	1.97983	1.74213	1.78995	2.0342	1.45394	1.45513	1.40111	1.88726	1.29774	1.43615	1.47305	1.48703	1.37803	1.2761	1.30944	1.41908	1.28926	1.15873	1.04443	1.23624	1.2508	1.45806	1.2348	1.27344	1.36741	1.14875	0.883557	1.18633	1.12178
46		1.15524	1.00048	1.17094	1.22018	1.26726	1.07427	0.78763	1.02644	0.965517	0.749761	0.881673	0.770812	0.794456	0.669728	1.13989	0.981149	0.987621	0.835325	0.955683	0.798698	0.780244	0.862	0.850338	0.871979	1.07817	0.652812	0.93683	0.627511	0.895814	0.829787	0.804026	0.929026	1.05502	0.998231	1.19359	0.826354	0.777301	0.882242	0.751229	0.855231	0.640226	1.22897	0.923055	0.963587	0.814062	0.675866	0.650529	0.601986
47		0.786429	1.03801	1.09486	0.997305	1.01241	1.09618	1.08586	0.854294	0.787415	0.704028	0.911177	0.795594	1.23199	1.06014	1.1565	1.4303	1.26006	1.03372	1.28513	1.06067	1.00719	0.668208	1.10069	0.62669	0.932724	0.953161	1.7807	1.47864	1.45875	1.39441	1.34889	1.51401	1.29236	1.21907	1.17532	1.30393	0.957356	0.831441	0.949881	0.832796	0.811561	0.968703	0.914089	1.47656	1.35635	1.32778	1.27347	1.31467
48		1.58527	1.53671	1.76858	2.05145	1.93023	1.76082	1.69176	1.721	1.47354	1.2695	1.23305	1.23742	1.11997	0.974222	1.03051	1.31968	1.19479	1.28117	1.24891	1.25297	1.18995	1.14131	1.05784	1.22629	1.23202	0.992595	1.07284	1.1269	1.30247	1.2725	1.54105	1.25569	1.47285	1.78558	1.51077	1.62787	1.501	1.53207	1.61632	1.59282	1.65023	1.42179	1.37201	1.44859	1.34679	1.33009	1.25537	1.12431
49		0.732849	0.75097	0.71985	0.832927	0.715231	0.873795	0.861816	0.690886	0.339742	0.703441	0.636603	0.808974	0.783928	0.834341	0.941877	0.753084	0.924065	0.958158	0.710033	0.876809	0.946875	0.742774	0.791093	0.837936	0.763306	1.07548	0.691552	0.777302	0.639733	0.8877	0.805439	0.781477	0.667986	0.681061	0.713965	0.736265	0.763925	0.693955	0.678617	0.690493	0.795251	0.991839	0.585125	0.775548	0.75991	1.04793	0.846453	0.771361
50		0.967955	0.85944	0.799125	0.885348	0.812672	0.902437	0.876127	0.759066	0.883458	0.960126	0.766902	0.833306	0.824453	0.696918	1.10456	0.637541	0.672099	0.660126	0.794016	0.716582	0.773949	0.6946	0.764856	0.858867	0.945547	0.982822	0.921107	0.952937	0.894025	0.969543	1.15681	0.842582	0.934092	0.889554	1.09245	0.949413	0.750938	0.834702	0.718895	0.7488	0.669146	0.656583	0.595337	0.779803	0.997046	0.869568	1.12179	1.06303
51		0.734007	1.05935	0.861791	0.751504	1.03266	0.950428	0.847784	0.54737	1.57112	1.40277	1.86679	1.43885	1.54586	1.46145	1.26941	0.890342	1.07132	1.2632	1.39098	1.17778	1.42073	1.3174	1.3018	1.46876	1.19952	1.17149	1.25176	1.20285	1.05938	1.08239	1.04925	1.10194	0.977416	0.672379	1.12849	1.05861	1.1662	1.07496	1.09025	0.954351	1.32243	0.949664	1.12723	1.10429	1.08694	1.09855	1.47576	1.12347
52		0.87405	0.920674	0.59772	0.844662	0.326954	0.607068	0.493479	0.497666	0.738636	1.09198	0.912182	0.824712	1.01585	0.960322	0.958757	0.954721	1.02578	0.903163	0.836161	1.00808	0.931149	0.909945	0.665898	0.81645	0.709278	0.740025	0.807864	0.607175	0.719553	0.827042	0.721439	0.581273	0.569625	0.851358	0.831142	0.796055	0.749802	0.811813	0.909582	0.740292	0.836672	0.976641	0.732738	1.03708	0.861265	0.694185	0.76562	0.490535
53		0.880151	0.923037	0.610157	0.923679	0.700806	0.722795	0.60899	0.73949	0.677972	0.867062	0.771443	0.634909	0.659243	0.755242	0.663818	0.754768	0.77753	0.723343	0.671012	0.804734	0.795424	0.591041	0.491588	0.336689	0.652092	0.802434	0.660474	0.719413	1.01287	1.01318	0.783088	1.08775	0.622552	0.858127	0.702421	0.780211	0.989905	1.04902	0.724053	0.64493	0.769984	0.668828	0.580013	0.708049	0.654699	0.758819	0.730711	0.663128
54		0.773117	0.998256	0.930492	0.710071	0.767055	0.36052	0.686442	0.763686	0.535711	0.613174	0.77777	0.668842	0.633032	0.983944	0.494068	0.705594	0.8389	0.963707	0.942533	1.12656	1.00774	0.858005	0.90798	0.819007	0.700093	0.768067	0.747844	0.84454	0.891517	1.16646	0.991842	0.939641	0.992879	0.899979	0.923684	1.03254	1.06644	1.22361	1.25226	1.51552	1.01417	1.47922	1.07758	1.39493	1.19005	1.00001	1.1884	1.20436
55		1.19643	1.50207	1.49044	1.52116	1.44317	1.40089	1.2909	1.59805	1.32589	1.30555	1.14052	1.06457	1.19846	1.24653	1.37563	1.23447	1.24092	0.853288	1.07407	1.04779	0.871271	0.879196	1.12863	1.14965	1.15232	1.33318	0.876247	0.95184	0.881594	0.908932	1.10704	1.18859	1.00146	1.00615	1.13327	1.04758	0.893874	0.857891	0.850836	0.960797	1.14428	1.23425	1.09515	1.05981	1.27655	1.28619	1.33524	1.12341
56		0.957849	0.875014	0.969979	0.921258	0.94818	1.08084	1.1651	1.16233	1.13469	1.20527	1.0757	1.09589	0.939889	0.981775	1.23901	1.04923	1.10737	1.12704	1.2543	1.29517	1.18221	1.17969	1.27611	1.51444	1.30135	1.14979	1.27046	1.23961	1.37652	1.2037	1.17534	1.25138	1.34688	1.20998	1.38277	1.44624	1.57977	1.46069	1.32698	1.65313	1.72349	1.73212	1.51225	1.90624	1.85545	1.62502	1.90707	1.65825
57		0.551148	0.728562	0.738043	0.814793	0.836517	0.799247	0.788761	0.800943	0.975763	0.862836	0.713727	0.61922	0.694487	0.844442	0.768439	0.511678	0.748486	0.594899	1.06276	0.640429	0.466476	0.303327	0.45898	0.75253	0.595995	0.8811	0.591481	0.5821	0.763087	0.7143	0.753694	0.771276	0.714345	0.549991	0.657269	0.68668	0.69916	0.411338	0.823174	0.684839	0.822301	0.893902	0.930571	0.890943	0.477799	0.649359	0.550292	0.834846
58		0.921699	1.13696	0.882575	0.943511	0.80945	0.808724	0.810965	0.707928	1.04903	0.827478	0.858904	0.820659	0.852112	0.651746	0.76851	0.710767	0.6568	0.701573	0.883779	0.798845	0.931934	0.854863	0.747206	0.657946	0.673228	0.799644	0.710773	0.884371	0.632191	0.93294	0.863115	0.577193	0.607963	0.896457	0.835427	0.867762	0.934589	0.684397	0.792489	0.803378	0.746522	0.967342	1.05043	0.776262	0.740575	0.96243	0.984443	0.882517
59		0.48543	0.64594	0.550268	0.713315	0.736924	0.458539	0.62728	0.502414	0.419258	0.416659	0.611094	0.38246	0.425115	0.349889	0.440249	0.468779	0.694852	0.479016	0.340811	0.60241	0.583226	0.4825	0.530533	0.385782	0.484066	0.549971	0.471352	0.461032	0.524011	0.502944	0.41516	0.865475	0.81409	0.632141	0.700408	0.640798	0.531514	0.35752	0.593094	0.409934	0.329991	0.44858	0.375316	0.378668	0.708509	0.705112	0.63721	0.61964
60		1.12982	1.15265	1.04414	1.09788	1.17703	1.15386	1.15778	0.937828	0.978539	0.908527	1.0661	1.04008	0.721752	1.10155	0.945698	0.827435	0.82269	0.988989	0.660153	0.821518	0.817863	0.937255	1.01511	1.33598	1.05295	0.976458	1.24787	1.05051	0.891019	1.07137	0.983261	0.975123	1.02972	1.03831	0.952543	0.925146	0.925694	0.745955	1.1244	1.10768	0.90466	1.05732	0.979778	0.826907	0.701473	0.849358	0.725181	0.679965
GFP cellular concentration vs time before last budding
time	min	-600	-590	-580	-570	-560	-550	-540	-530	-520	-510	-500	-490	-480	-470	-460	-450	-440	-430	-420	-410	-400	-390	-380	-370	-360	-350	-340	-330	-320	-310	-300	-290	-280	-270	-260	-250	-240	-230	-220	-210	-200	-190	-180	-170	-160	-150	-140	-130
Mean	r.u.	1.02527	1.0428	1.04889	1.05284	1.031	1.01272	1.0131	1.00301	0.996859	1.01269	0.996167	1.00848	0.992332	1.00343	0.97032	0.968698	0.977132	0.978881	0.987711	0.980095	0.987555	1.0046	0.983862	0.991789	0.99189	1.00765	0.997558	1.00211	0.988799	0.992736	0.992673	0.997824	1.00532	0.98958	0.991451	0.995783	0.990164	0.987978	0.989122	0.983824	0.97368	0.979412	0.998927	0.973232	0.995979	0.984306	0.981746	0.987726
Sdev	r.u.	0.230809	0.258211	0.274722	0.258961	0.245528	0.218406	0.209853	0.193132	0.204933	0.206687	0.212629	0.21962	0.209024	0.207163	0.193966	0.202456	0.202086	0.244661	0.246821	0.244877	0.250638	0.25821	0.23702	0.231252	0.244902	0.247749	0.260024	0.255618	0.235469	0.226975	0.243669	0.225889	0.238034	0.214489	0.212209	0.228894	0.232391	0.216791	0.225979	0.212225	0.200956	0.206628	0.209029	0.20896	0.23186	0.216815	0.230065	0.224078
N		39	39	39	39	39	39	39	39	39	39	39	39	39	39	39	39	39	39	39	39	39	39	39	39	39	39	39	39	39	39	39	39	39	39	39	39	39	40	40	40	40	40	40	40	40	40	40	40
CL (0.05)	r.u.	0.0724383	0.0810383	0.0862201	0.0812736	0.0770579	0.0685456	0.0658613	0.0606134	0.0643171	0.0648677	0.0667326	0.0689268	0.0656012	0.0650172	0.0608754	0.0635398	0.0634238	0.0767858	0.0774637	0.0768537	0.0786617	0.081038	0.0743877	0.0725774	0.0768614	0.077755	0.0816073	0.0802246	0.0739007	0.0712351	0.0764744	0.0708941	0.0747059	0.0673163	0.0666008	0.0718373	0.0729348	0.067183	0.0700305	0.0657681	0.0622757	0.0640335	0.0647776	0.0647563	0.0718528	0.0671904	0.0712966	0.0694413
r.u. = values relative to the mean from first-time mothers
Cell #
1																																							1.3578	1.32601	1.21457	1.10539	0.979243	0.948928	0.954061	0.935763	0.918423	0.893385	0.89655
2		1.00206	1.04181	1.07652	1.04751	1.04934	1.04715	1.05769	1.11062	1.06781	1.01699	1.07671	1.03327	0.991814	0.98227	0.974098	0.931957	0.940815	0.909506	0.907308	0.877975	0.877844	0.833246	0.824271	0.821871	0.830493	0.8572	0.873602	0.81954	1.00515	1.00519	0.959963	0.950784	0.949947	0.957632	0.983787	0.852784	0.866986	0.866626	0.858393	0.859043	0.8771	0.885902	0.902405	0.935685	0.954571	0.983549	1.03028	1.05784
3		1.1427	1.187	1.14599	1.13689	1.16848	1.07531	1.04951	1.00003	1.04863	1.07349	1.08516	1.09124	0.986999	0.928997	0.985196	0.981638	1.06964	1.10127	1.08985	1.0812	1.05724	1.05495	1.04954	0.98046	1.13853	1.03934	0.967175	0.911917	0.932395	0.903287	0.905012	0.866537	0.90472	0.953349	1.0071	0.98008	1.01555	1.02555	0.946097	0.966683	0.956175	0.860513	0.861711	0.837197	0.795346	0.864787	0.818622	0.906687
4		0.993775	0.978135	0.98342	1.02223	1.06879	1.0814	1.05467	1.26468	1.17209	1.10761	1.06167	1.06578	1.0413	1.1658	1.15322	1.17152	0.986185	0.935333	0.879633	0.862319	0.838514	0.875227	0.867229	0.932854	1.21252	1.24732	1.17906	1.16027	1.095	1.06747	1.25916	1.21331	1.17247	0.965593	0.913098	1.04672	0.981653	1.03051	1.01436	1.00726	0.996018	1.0314	0.967137	0.954029	1.01658	1.01498	1.03566	1.06506
5		1.14465	1.1013	1.14105	1.0835	1.03136	1.03367	1.12828	1.04961	1.15956	1.09217	1.07989	1.17474	1.10236	1.12839	1.1639	1.14973	1.18543	1.21868	1.27252	1.32785	1.2914	1.25142	1.26357	1.2851	1.42327	1.45705	1.43363	1.45368	1.47857	1.39201	1.48837	1.38029	1.48841	1.3051	1.15109	1.25819	1.28561	0.988514	1.21113	1.12719	1.07408	1.33804	1.28743	1.11492	1.56665	1.08477	1.07435	1.22915
6		0.936871	0.917106	0.849644	0.875411	0.845504	0.885977	1.0017	1.01849	0.968693	0.943132	0.87958	0.960818	1.05354	0.9299	0.948154	0.980291	0.97872	1.01432	1.24659	1.15757	1.03944	1.21354	1.00895	1.27885	0.897767	1.28925	1.0236	1.22933	0.953257	1.03632	1.26119	1.00096	1.08414	1.04943	1.0764	1.02815	0.978233	0.974319	0.968584	0.961698	0.931356	0.994191	0.970058	0.952095	0.96913	0.954994	0.938448	0.937892
7		1.58868	1.71928	1.74521	1.7415	1.59883	1.4776	1.41646	1.35673	1.29254	1.23975	1.14764	1.09297	1.04423	1.03163	1.01678	1.24922	1.189	1.11182	1.12348	1.10549	1.11657	1.3974	1.30063	1.23946	1.2299	1.36731	1.25988	1.16371	1.08849	1.06085	0.923917	1.20584	1.16815	1.05996	1.07217	1.23585	1.25985	1.27491	1.17165	1.15671	1.11735	1.06584	1.04516	0.98427	1.2258	1.18087	1.16096	1.10667
8		1.40133	1.45904	1.52775	1.44511	1.36116	1.31466	1.22932	1.26496	1.26586	1.28557	1.26825	1.35251	1.37802	1.3732	1.3514	1.3352	1.26931	1.22856	1.25839	1.1013	1.06289	1.01266	1.03676	1.00693	0.981302	0.922874	0.906122	0.849653	0.867582	1.05787	0.972721	1.00765	0.973948	1.04671	1.01431	1.04986	1.09121	1.08246	1.1018	1.22849	1.2327	1.1758	1.30869	1.22215	1.14017	1.11646	1.31379	1.24819
9		1.19161	1.13203	1.08933	1.09353	1.06425	1.027	0.973759	0.969496	0.978282	1.11704	1.2147	1.18718	1.23676	1.2207	1.1669	1.16587	1.14547	1.14056	1.13703	1.14455	1.16015	1.13087	1.05059	1.02967	1.00152	1.02724	1.04825	1.0641	1.06524	1.22375	1.14076	1.12259	1.06914	0.949435	1.0485	0.96919	0.851747	0.966414	0.95104	0.910721	0.897123	0.865029	1.04444	0.966215	0.934815	0.915892	0.91456	0.93232
10		0.997155	1.0436	1.05268	1.08636	1.10534	1.07367	1.06467	1.03254	0.999357	0.973822	0.954551	0.938864	0.879144	0.820341	0.785818	0.749434	0.764763	0.783914	0.792084	0.791758	0.78488	0.799625	0.811031	0.84224	0.897529	0.931575	0.961329	1.00516	1.02885	1.08267	1.09366	1.13574	1.1416	1.11452	1.21697	1.18086	1.1462	1.11077	1.08682	0.956613	1.0356	0.965811	1.03126	0.961108	0.761741	0.782312	0.641662	0.666158
11		0.947593	0.947637	0.90908	0.957109	0.969917	1.00054	0.916906	0.953114	0.941522	0.996133	0.964884	0.999675	1.17081	1.14154	1.18086	1.18097	1.17925	1.19733	1.21612	1.25729	1.29739	1.33513	1.34743	1.33134	1.31472	1.29015	1.27016	1.22235	1.17563	1.17248	1.17398	1.1528	1.11151	1.06209	0.990585	0.990832	1.04693	1.06647	1.08294	1.13768	1.17787	1.19949	1.23108	1.24304	1.21645	1.20563	1.21413	1.18694
12		1.37986	1.43555	1.259	1.44849	1.46089	1.57824	1.44006	1.22306	1.18243	1.12688	1.1012	1.08945	1.06423	1.0439	0.938657	0.927981	0.905973	0.930813	0.908047	0.950537	1.00254	1.07336	1.0324	1.07505	1.10435	1.09803	1.11796	1.18388	1.21696	1.22259	1.26281	1.21488	1.23944	1.18168	1.11894	1.11205	1.04357	0.98219	0.950793	0.924506	0.860598	0.902465	0.909134	0.924795	0.972208	0.933656	1.00158	1.07854
13		0.911041	0.90213	0.896403	0.864903	0.832686	0.786863	0.742287	0.764217	0.708288	0.729859	0.692687	0.689866	0.685352	0.710801	0.652319	0.680055	0.708836	0.717944	0.729549	0.755634	0.751033	0.796828	0.801571	0.847506	0.881996	0.905852	0.955669	1.19287	0.953382	0.984226	0.984367	0.946843	0.967025	0.955801	0.911872	0.926388	0.811696	0.801166	0.790793	0.756536	0.739916	0.709834	0.681122	0.702156	0.807454	0.760584	0.773711	0.80456
14		0.731106	0.70025	0.677726	0.783961	0.810729	0.800481	0.805056	0.780126	0.776271	0.738515	0.703027	0.685387	0.714429	0.718679	0.842558	0.693807	0.666712	0.653741	0.667099	0.670512	0.667393	0.606974	0.681798	0.690951	0.665129	0.670498	0.637782	0.631849	0.670512	0.667393	0.606974	0.681798	0.690951	0.665129	0.670498	0.666712	0.625567	0.658961	0.65975	0.686709	0.659027	0.673873	0.679185	0.659553	0.652907	0.679389	0.684849	0.726449
15		0.969838	0.962857	1.01304	1.00533	0.938764	0.908202	0.977679	0.902012	0.983574	1.10055	1.09416	1.12712	1.1368	1.04451	0.963404	0.98393	1.06984	1.01866	1.06676	1.05991	1.0427	1.08391	1.03988	1.08451	1.05792	1.04236	1.03356	0.959001	0.959387	0.995389	1.0047	1.04733	1.10961	1.15935	1.17044	1.17573	1.2418	1.27258	1.29971	1.26622	1.30043	1.32895	1.28957	1.30186	1.34098	1.2863	1.28354	1.21493
16		0.712488	0.696223	0.676093	0.690634	0.694936	0.685703	0.687375	0.698869	0.728227	0.899204	1.01525	1.04284	1.06737	1.08262	1.07588	1.10969	1.23669	1.2799	1.18387	1.07623	1.01102	0.957556	1.02021	0.978612	0.951238	0.89812	0.879366	0.838817	0.852449	0.82927	0.936185	1.02352	0.965026	0.94863	0.942478	0.828348	0.927146	0.895674	0.846996	0.946159	0.929515	0.92893	0.905101	0.886242	0.878483	0.814986	0.770482	0.800963
17		0.708789	0.695254	0.656305	0.615862	0.630006	0.623223	0.593496	0.570079	0.556211	0.550703	0.538785	0.569985	0.563764	0.583273	0.568558	0.570698	0.56155	0.55927	0.666485	0.670239	0.632234	0.636695	0.612854	0.617433	0.564609	0.562236	0.554201	0.552476	0.537661	0.542929	0.533864	0.561956	0.573587	0.601984	0.601746	0.621149	0.640425	0.662396	0.662135	0.674631	0.678004	0.644283	0.617897	0.559159	0.555311	0.518353	0.483952	0.436013
18		0.531259	0.548165	0.543663	0.568681	0.544625	0.541443	0.563477	0.572926	0.582931	0.579805	0.591976	0.586316	0.572674	0.554397	0.551361	0.559597	0.555482	0.54888	0.573418	0.557495	0.549828	0.551216	0.556434	0.561317	0.539466	0.546573	0.555961	0.556365	0.564461	0.592343	0.601026	0.616825	0.628116	0.638124	0.63858	0.662809	0.653326	0.670046	0.683531	0.709525	0.74056	0.762568	0.768899	0.771932	0.733942	0.784719	0.784143	0.784392
19		0.822793	0.780725	0.847207	0.838308	0.86742	0.888037	0.893675	0.906722	0.914241	0.90538	0.932656	0.958874	0.942304	0.945346	0.976754	0.959707	0.943567	0.945283	0.910863	0.999508	1.0128	0.977319	0.945384	0.926076	0.89128	0.87178	0.845231	0.837679	0.829237	0.855094	0.818231	0.82837	0.836938	0.855129	0.853375	0.865272	0.888591	0.998625	0.957285	0.951721	0.92685	1.02323	1.0302	1.06123	1.00449	1.11287	1.12297	1.0475
20		1.21195	1.18514	1.16013	1.13887	1.1499	1.08444	1.06904	1.02886	0.993388	0.972236	0.917502	0.890216	0.857401	0.81896	0.751805	0.865006	0.784126	0.771496	0.767177	0.780278	0.794043	0.800192	0.841435	0.860447	0.843816	0.890506	0.898819	1.0372	1.04237	1.04694	0.985395	1.12357	1.0919	1.06809	1.02926	1.13238	1.04208	1.06665	1.01521	1.02391	1.00995	1.15932	1.15617	1.16266	1.16499	1.17905	1.18929	1.17662
21		1.11516	1.11243	1.13154	1.1282	1.11806	1.13279	1.11413	1.12167	1.11385	1.09951	1.10485	1.05849	1.08206	1.05936	1.0061	1.00782	0.966722	0.960255	0.908578	0.88896	0.878439	0.853635	0.847599	0.830549	0.825302	0.903468	0.847629	0.811254	0.799924	0.804803	0.800679	0.816612	0.827148	0.863366	0.997108	0.990317	1.00354	1.06902	1.05041	1.05685	1.07755	1.14664	1.13936	1.13402	1.19895	1.25875	1.22707	1.08613
22		1.34568	1.4369	1.53562	1.49921	1.45077	1.21277	1.26533	1.19257	1.14829	1.27195	1.20596	1.15732	1.11994	1.14849	1.12887	1.01858	1.0357	0.952601	0.898778	0.901982	0.923296	0.91343	0.933914	0.950143	0.94056	0.956773	0.94788	0.938686	0.967463	0.94559	0.933232	0.915301	0.907659	0.860481	0.922796	0.954893	0.952392	0.967113	1.02337	1.08512	1.06875	1.08324	1.03184	1.20566	1.13089	1.07999	1.00789	0.961222
23		1.09225	1.03064	1.00757	0.948722	1.07912	0.97469	0.910203	0.888067	0.879099	1.03065	1.01382	0.986797	0.972087	0.973908	0.972045	0.983636	0.972075	0.974085	0.979953	0.945275	0.952971	0.963536	0.970455	0.998139	0.99352	0.952774	1.12777	1.09464	1.04242	1.00917	0.964042	0.931899	0.930026	0.871564	0.859084	0.843093	0.826401	0.822441	0.803729	0.783595	0.772529	0.777974	0.811641	0.813869	0.809115	0.826244	0.853263	0.8874
24		1.28412	1.31601	1.28176	1.25657	1.16512	1.10789	1.08564	1.02623	1.00322	0.953826	0.934502	0.900313	0.832544	1.08564	1.02623	1.00322	0.953826	0.934502	0.900313	1.28412	1.31601	1.28176	1.25657	0.816081	0.897224	0.852641	0.832224	0.816081	0.836004	0.837273	0.849659	0.846186	0.864712	0.906234	0.888306	0.905804	0.92791	0.956864	0.957657	0.992313	1.0075	1.02767	1.05061	1.06002	1.09005	1.08618	1.09206	1.10384
25		0.810922	0.988304	0.870617	1.08642	0.9817	1.0909	1.04592	1.11054	0.868801	1.05034	0.869556	1.2228	0.878537	1.18604	0.989322	1.06659	1.06842	1.01051	1.07065	1.00897	1.09469	1.1184	1.11593	1.09031	1.11525	1.12433	1.12106	1.11536	1.06549	1.12097	1.10732	1.12693	1.16601	1.14599	1.23541	1.3715	1.2946	1.31313	1.38638	1.22403	1.27194	1.27584	1.26495	1.2574	1.23454	1.25034	1.24087	1.27339
26		1.15036	1.22155	1.33639	1.15371	1.18861	1.16922	1.36194	1.31989	1.32122	1.30044	1.19	1.21672	1.18398	1.13573	1.16404	1.03508	1.1115	1.09125	1.11716	1.10404	1.14718	1.28474	1.16182	1.10978	1.04868	1.0713	1.1297	1.12322	1.13251	1.05497	1.09331	1.07239	1.13976	1.07289	1.0553	1.11847	1.11259	1.10796	1.0541	1.00259	0.880872	0.918658	0.968776	0.916842	0.917028	0.922148	0.943988	1.0008
27		0.853879	0.877876	0.952045	0.890511	0.824104	0.798896	0.817988	0.844681	0.863177	0.853254	0.817748	0.777427	0.771879	0.780386	0.791748	0.795037	0.796504	0.78836	0.744689	0.715244	0.705859	0.70728	0.702067	0.721779	0.707529	0.857973	0.796593	0.747133	0.681382	0.638005	0.639215	0.802666	0.766397	0.716655	0.668638	0.649809	0.622043	0.633083	0.642215	0.662887	0.643059	0.627305	0.608467	0.581851	0.575675	0.571154	0.581537	0.574044
28		0.882928	0.867254	0.872565	0.827428	0.824205	0.89736	0.93779	0.914442	0.876453	0.854922	0.879027	0.795679	0.879857	0.893362	0.957457	0.947455	0.942523	0.874409	0.89265	0.87884	0.934831	0.966535	1.02075	1.0657	1.08378	1.04928	0.997733	0.990596	0.965102	0.919331	0.916019	0.907427	0.869432	0.891092	0.873077	0.816702	0.768726	0.758143	0.761148	0.785718	0.812584	0.840424	0.889541	0.905042	0.912415	0.925488	0.918922	0.935614
29		0.926082	0.94577	0.913953	0.874283	0.933323	1.00245	1.23516	1.1447	1.03609	0.957214	0.97709	0.981489	1.03003	1.05895	1.07464	0.986712	0.945988	0.918834	0.889997	0.926788	0.964689	1.16544	1.06024	1.14275	0.985785	0.975787	0.939271	0.975965	0.978233	0.970984	0.796419	0.766838	0.758089	0.903293	1.06678	0.9795	0.963243	0.758848	0.967127	0.97988	0.99208	1.02842	1.07557	1.09501	1.07043	1.02801	0.937007	0.907019
30		0.929242	0.944192	0.927865	0.92289	0.906782	0.824448	0.868423	0.829375	0.849361	0.796117	0.75531	0.765949	0.783841	0.771899	0.759607	0.739897	0.779871	0.732043	0.730886	0.738966	0.749916	0.755622	0.769113	0.756948	0.718606	0.730828	0.743238	0.75921	0.773674	0.77208	0.727353	0.757618	0.716466	0.732762	0.69564	0.668455	0.662423	0.702007	0.724646	0.7208	0.714165	0.727697	0.742911	0.73578	0.742063	0.738631	0.771886	0.992676
31		1.44326	1.65165	1.78968	1.67378	1.71707	1.51102	1.46716	1.43826	1.53792	1.56497	1.6474	1.74529	1.60845	1.53947	1.36068	1.33684	1.37757	1.85683	1.82766	1.70176	1.67317	1.50455	1.53006	1.53881	1.65206	1.72554	1.73372	1.7095	1.59838	1.56912	1.62963	1.67734	1.6757	1.63622	1.48536	1.45377	1.45922	1.32632	1.60923	1.59173	1.55835	1.56496	1.56476	1.44328	1.50722	1.54381	1.61156	1.61051
32		1.06795	1.04008	1.10502	1.06707	0.988356	0.974648	0.962254	0.962287	0.965391	1.01262	1.08402	1.04545	1.02412	1.18595	1.16503	1.15507	1.22136	1.29515	1.42702	1.53794	1.62117	1.66036	1.59988	1.48564	1.41084	1.38415	1.61962	1.51141	1.4189	1.37667	1.31559	1.22438	1.28354	1.16117	1.13343	1.01846	1.15525	1.11133	1.02006	1.01316	1.02397	1.03782	0.982756	0.968754	0.957227	1.10883	1.10307	1.05649
33		1.12521	1.09496	1.11528	1.14086	1.10385	1.12019	1.19315	1.07039	1.41643	1.38077	1.3227	1.2166	1.19624	1.14945	1.15949	1.28787	1.33351	1.29085	1.31288	1.26997	1.19124	1.15868	1.01291	1.33575	1.39146	1.3713	1.43317	1.36732	1.36821	1.32072	1.29448	1.17053	1.28988	1.30478	1.33652	1.39255	1.39041	1.36778	1.31232	1.29058	1.20499	1.13373	1.23559	1.27068	1.26668	1.27158	1.20329	1.27898
34		1.14213	1.1757	1.1978	1.19425	1.15591	1.11234	1.04555	1.0538	1.07952	1.09056	1.08676	1.08479	1.07766	1.06073	0.992084	0.955887	0.919855	0.892877	0.914325	0.94547	0.9687	0.956762	0.907332	0.937966	0.922176	0.942686	0.959772	0.976633	1.00194	1.01851	1.00209	0.988233	1.08341	0.970398	1.02158	0.980079	0.959772	0.976633	1.00194	1.01851	1.00209	0.988233	1.08341	0.970398	1.02158	0.972979	0.950163	0.951176
35		0.951017	0.935867	0.856377	0.92109	0.897633	0.949315	0.945786	0.998108	1.03594	0.968686	0.89154	0.985163	0.936514	0.999132	0.971368	1.00997	1.03127	1.03038	0.957926	0.874473	0.822247	0.8485	0.948994	0.952894	0.967516	0.886487	0.818826	0.796652	0.826603	0.83224	0.899093	0.937966	0.995456	0.933201	0.892396	0.834608	0.813493	0.769459	0.798397	0.836003	0.849288	0.847457	1.04623	0.705181	1.05402	0.999831	0.933614	0.872179
36		1.07893	1.11551	1.11769	1.09202	1.06656	0.986169	0.953238	0.923181	0.897829	0.913862	0.921321	0.946762	0.965467	0.969426	0.934263	0.853417	0.87355	0.683589	0.816967	0.697695	0.67998	0.666957	0.602468	0.6654	0.680831	0.763801	0.785963	0.858004	0.844556	0.975312	1.00933	0.962665	0.888637	0.96974	0.846969	0.961664	1.0519	1.03831	0.887539	0.832512	0.819634	0.997666	1.00895	0.984008	1.0483	0.991232	1.03781	1.01848
37		0.99258	0.932938	0.939814	1.10175	1.0463	1.09605	0.933073	1.06004	0.92536	0.94299	1.02344	1.08884	1.15646	1.16984	1.04304	1.06303	1.07248	1.15045	1.02569	1.11754	1.26212	1.27945	1.2239	1.0319	1.13349	1.01896	0.905013	0.971507	1.07244	0.985298	1.05238	1.09223	0.965858	1.15921	1.28843	1.26227	1.37053	1.06555	1.14294	1.13019	1.12508	1.02241	1.07815	1.14829	1.08393	1.16565	1.15625	1.13719
38		0.85608	0.864678	0.882985	0.887399	0.906241	0.895956	0.901515	0.937764	0.924927	0.944939	0.93179	0.951757	0.993501	1.06983	0.750602	0.648947	0.951757	0.993501	1.06983	0.750602	1.04925	1.00611	0.983847	1.11175	1.05157	1.09043	1.11291	1.1916	1.17704	1.19686	1.21162	1.24198	1.29723	1.3225	1.37664	1.4395	1.33755	1.29681	1.24746	1.19798	1.16513	1.06816	1.06537	1.01675	0.943199	0.882474	0.846209	0.88692
39		0.581932	0.629968	0.714963	0.727527	0.755235	0.775941	0.83235	0.8473	0.823983	0.777638	0.656671	0.696344	0.634837	0.598731	0.592363	0.62694	0.606926	0.656972	0.606839	0.670572	0.628065	0.610804	0.662932	0.648074	0.630186	0.659692	0.601859	0.599277	0.585539	0.561677	0.565328	0.524151	0.528776	0.545817	0.554977	0.53683	0.549659	0.551904	0.542505	0.521262	0.645125	0.616146	0.625028	0.597104	0.566425	0.562665	0.572316	0.524203
40		1.0303	1.05351	1.1071	1.2228	0.907082	0.949261	0.969223	0.967065	0.990736	1.28097	1.21672	1.16969	1.08366	1.07224	0.955872	1.01094	1.00536	1.02163	1.03166	1.03684	0.960912	1.08877	0.967891	1.09871	1.09999	1.06491	1.04943	1.05853	1.11076	1.06905	0.995163	1.07021	1.08674	1.08855	1.05691	1.07391	0.996586	1.17379	1.04667	1.16068	1.0669	0.951306	1.04759	0.964984	1.08163	1.0937	1.1507	1.14735
[truncated: 73 more columns]
