# Supplementary material for: Proteostasis collapse, a hallmark of aging, hinders the chaperone-Start network and arrests cells in G1
Source: eLife. 2019 Sep 13;8:e48240. doi: 10.7554/eLife.48240 (PMC6744273; doi:10.7554/eLife.48240)
Supplement: Figure 2—source data 1. [file elife-48240-fig2-data1.xlsx]

## Sheet: Figure 2A
Ssa1-mCherry cellular concentration vs time relative to last budding
Time	min	-600	-590	-580	-570	-560	-550	-540	-530	-520	-510	-500	-490	-480	-470	-460	-450	-440	-430	-420	-410	-400	-390	-380	-370	-360	-350	-340	-330	-320	-310	-300	-290	-280	-270	-260	-250	-240	-230	-220	-210	-200	-190	-180	-170	-160	-150	-140	-130
Mean	r.u.	0.745232	0.754634	0.760656	0.74397	0.748609	0.742007	0.747012	0.738262	0.743015	0.745907	0.751056	0.746595	0.759266	0.763898	0.766483	0.770119	0.775761	0.76481	0.764941	0.769159	0.771891	0.76965	0.778428	0.765539	0.769645	0.764387	0.746129	0.743956	0.744141	0.748304	0.747569	0.739893	0.74918	0.782789	0.764142	0.778376	0.770677	0.765807	0.762187	0.76653	0.76767	0.765746	0.769165	0.752103	0.771839	0.777143	0.764634	0.762775
N		47	47	47	48	49	49	49	49	50	50	50	50	50	50	50	50	50	50	50	50	50	50	50	50	50	50	50	50	50	50	50	50	50	50	50	50	50	50	50	50	50	50	50	50	50	50	50	50
CL (0.05)	r.u.	0.134342	0.138384	0.140479	0.138361	0.140216	0.138081	0.142564	0.139533	0.140347	0.140124	0.144578	0.143712	0.14559	0.147794	0.149563	0.152133	0.152965	0.143294	0.141945	0.145408	0.145714	0.147007	0.15237	0.149854	0.152574	0.151819	0.13466	0.133375	0.134441	0.140367	0.134816	0.134015	0.140551	0.16146	0.145524	0.158596	0.149511	0.141852	0.143556	0.146351	0.151603	0.146803	0.152208	0.144882	0.151462	0.151327	0.146159	0.142677
r.u. = values relative to the mean from first-time mothers
Cell #
1		1.85475	1.91814	1.94422	1.97796	2.01843	1.96949	2.00375	1.95855	1.97579	1.95476	2.1423	2.21812	2.27658	2.38953	2.47256	2.46784	2.44585	2.476	2.43064	2.34688	2.25119	2.18926	2.18545	2.41054	2.37518	2.29763	2.25403	2.18563	2.21555	2.25384	2.18888	2.16939	2.20735	2.56233	2.12676	2.14431	2.5222	2.02744	2.3954	2.12624	2.52367	2.04269	2.41018	1.97255	2.33677	2.30432	2.46458	2.42911
2		1.34941	1.43564	1.43328	1.40239	1.4029	1.43095	1.43831	1.36048	1.38259	1.36755	1.42559	1.47639	1.4939	1.48173	1.50832	1.53386	1.53071	1.51957	1.50034	1.48836	1.47738	1.43195	1.36269	1.32156	1.29794	1.23541	1.22648	1.2714	1.32045	1.35282	1.38359	1.36505	1.37029	1.38457	1.39652	1.4017	1.35906	1.38504	1.41363	1.59494	1.35899	1.33305	1.57561	1.30029	1.52666	1.33435	1.51393	1.22619
3		0.524724	0.672387	0.620067	0.672636	0.667818	0.668257	0.668338	0.621795	0.643406	0.672248	0.668569	0.57914	0.637739	0.566924	0.583245	0.603374	0.609418	0.615798	0.640624	0.763804	0.788641	0.81455	0.894054	0.862717	0.783433	0.678622	0.759997	0.724022	0.81824	0.772671	0.853475	0.857302	0.874587	0.843839	0.806726	0.752724	0.72701	0.719212	0.705306	0.712708	0.690604	0.685339	0.666572	0.633023	0.643752	0.642789	0.634169	0.633573
4		0.859492	0.84942	0.841846	0.835696	0.850216	0.850216	0.861561	0.863742	0.875727	0.884949	0.884424	0.884211	0.893695	0.891841	0.917006	0.946067	0.959526	0.973262	0.968335	0.936042	0.920575	0.902084	0.908039	0.922141	0.89082	0.882278	0.885532	0.881243	0.893926	0.875587	0.871223	0.87105	0.945932	0.84792	0.859978	0.989494	0.944989	1.03964	0.924182	0.923019	0.958537	1.02336	0.918875	1.02087	1.01173	1.0586	0.704751	0.72874
5					0.372686	0.365614	0.361288	0.349312	0.353435	0.344162	0.316492	0.322713	0.314558	0.30208	0.285541	0.287268	0.272811	0.283881	0.276103	0.277008	0.281247	0.299121	0.291492	0.285264	0.282138	0.279399	0.293986	0.289478	0.304828	0.299357	0.311488	0.30982	0.317659	0.309049	0.318047	0.324059	0.33531	0.314822	0.346108	0.326683	0.315337	0.310344	0.296733	0.281743	0.272164	0.258364	0.264507	0.266978	0.267408
6		0.822869	0.897643	0.922399	0.962274	0.968533	1.00997	1.05284	1.06307	1.10597	1.14214	1.1149	1.08649	1.07895	1.07387	1.14976	1.15538	1.1617	1.17932	1.104	1.09338	1.07247	1.05704	1.02048	0.999564	1.00605	1.03017	1.02646	1.0074	0.964776	0.697138	0.886103	0.915503	0.914094	0.952132	0.940548	0.927376	0.909743	1.0265	0.936504	0.933398	1.03195	0.978695	1.04522	0.956938	1.06696	1.05162	0.925319	1.06319
7		0.989423	1.00765	1.00604	0.995352	0.992416	0.989146	1.05417	0.955879	1.00143	1.00995	1.06492	1.14654	1.12435	1.15826	1.18153	1.20482	1.22855	1.20773	1.2146	1.22858	1.2735	1.2579	1.23103	1.18779	1.3996	1.42198	1.56188	1.40961	1.4729	1.40614	1.3573	1.36793	1.34604	1.34938	1.43223	1.48066	1.46099	1.41858	1.41478	1.4842	1.49103	1.42439	1.39458	1.42275	1.40505	1.52195	1.53867	1.48286
8		0.64339	0.599332	0.592933	0.589791	0.591497	0.592803	0.53202	0.506646	0.554767	0.495942	0.496094	0.503317	0.489602	0.476415	0.475151	0.47536	0.475811	0.483177	0.482688	0.483851	0.493436	0.549488	0.496856	0.537678	0.514515	0.564613	0.570415	0.573285	0.567668	0.564851	0.56605	0.563814	0.571558	0.570212	0.572291	0.577582	0.580467	0.582557	0.579612	0.589899	0.599345	0.605956	0.613975	0.623932	0.625192	0.634057	0.639602	0.635532
9		1.03811	1.02894	1.02119	1.04798	1.05783	1.05973	1.0794	1.11858	1.12753	1.12212	1.12859	1.03915	1.02508	1.03504	1.0487	1.06374	1.08247	1.08964	1.09041	1.10649	1.14816	1.16461	1.20901	1.20671	1.24754	1.22376	1.21287	1.20561	1.18712	1.16584	1.13223	1.10965	1.14415	1.10845	1.16277	1.08557	1.13979	1.02132	1.08515	1.07953	1.10118	1.10161	1.11328	1.10319	1.10324	1.11606	1.12489	1.11958
10		0.362728	0.383238	0.395935	0.396312	0.366764	0.382949	0.41478	0.442444	0.445107	0.440601	0.463473	0.467976	0.475635	0.462853	0.454398	0.483793	0.483708	0.456195	0.461987	0.460147	0.418891	0.405035	0.425607	0.434152	0.44586	0.479227	0.457176	0.464768	0.486659	0.488062	0.466466	0.444738	0.441955	0.436159	0.432718	0.409652	0.401362	0.405876	0.392572	0.396703	0.408223	0.400504	0.408509	0.432612	0.430332	0.490517	0.494575	0.477118
11		1.03534	1.19071	1.173	1.04109	1.19265	1.18726	1.21254	1.19181	1.19363	1.14208	1.26696	1.14537	1.12441	1.26164	1.1251	1.14067	1.14346	1.16115	1.14741	1.15893	1.14249	1.14502	1.14371	1.15393	1.1557	1.12894	1.13582	1.12623	1.11129	1.27741	1.18046	1.2947	1.12347	1.24231	1.21097	1.20702	1.17297	1.14072	1.13112	1.11316	1.1272	1.12396	1.10155	1.08602	1.0648	1.05364	1.03443	1.16612
12		0.632199	0.619545	0.616229	0.624994	0.627294	0.678721	0.611521	0.655964	0.628847	0.672179	0.66419	0.635203	0.638022	0.606928	0.619277	0.613153	0.608798	0.609967	0.617968	0.636777	0.636472	0.627003	0.630236	0.643676	0.65202	0.634041	0.610814	0.637344	0.653804	0.666185	0.67376	0.675391	0.660811	0.638196	0.632649	0.637839	0.611362	0.616766	0.623269	0.585457	0.555295	0.536505	0.512592	0.517968	0.518841	0.519623	0.518074	0.515415
13		0.417821	0.374998	0.404166	0.328017	0.391442	0.372501	0.376654	0.368232	0.324415	0.368978	0.358503	0.305589	0.319596	0.3	0.305012	0.313256	0.302467	0.296662	0.298713	0.299081	0.305305	0.270155	0.269848	0.247926	0.240667	0.229386	0.218804	0.215817	0.203067	0.213304	0.243872	0.243872	0.240733	0.240512	0.239853	0.223358	0.21976	0.204226	0.206922	0.208216	0.209657	0.203576	0.194811	0.192872	0.186828	0.17795	0.178353	0.184322
14		0.33023	0.312199	0.304774	0.30832	0.307159	0.310585	0.311059	0.314064	0.312568	0.316074	0.336807	0.358252	0.378823	0.36325	0.3424	0.326194	0.331927	0.304289	0.317349	0.328799	0.335902	0.338762	0.338566	0.327373	0.310666	0.312636	0.296369	0.287108	0.291084	0.290159	0.3003	0.312948	0.345903	0.310559	0.309427	0.315166	0.311891	0.32956	0.303349	0.312751	0.278159	0.306243	0.305222	0.294425	0.287888	0.319929	0.321743	0.293055
15		0.20509	0.203883	0.194688	0.193181	0.184042	0.186243	0.189975	0.231634	0.182185	0.193066	0.174733	0.188959	0.182694	0.157927	0.162229	0.171481	0.156597	0.159658	0.163364	0.16923	0.153372	0.149303	0.14896	0.138018	0.132186	0.134778	0.134278	0.134016	0.132044	0.13488	0.132537	0.131641	0.12611	0.124346	0.133984	0.114645	0.127083	0.105745	0.129461	0.134657	0.137542	0.139769	0.121799	0.142299	0.144095	0.143247	0.145145	0.138662
16		0.562092	0.653028	0.619437	0.60577	0.584415	0.563212	0.559448	0.56659	0.554017	0.543271	0.596251	0.552812	0.55482	0.569067	0.577202	0.587258	0.642523	0.574581	0.595465	0.616457	0.698834	0.72263	0.743144	0.79276	0.80217	0.814124	0.838478	0.837591	0.860442	0.841105	0.827827	0.825477	0.830232	0.83578	0.823622	0.803056	0.793787	0.807086	0.80224	0.785041	0.796216	0.818517	0.803653	0.740431	0.743185	0.731137	0.750658	0.756406
17		0.34626	0.361251	0.379397	0.390739	0.390482	0.39913	0.393894	0.392974	0.394329	0.401934	0.396796	0.394719	0.396027	0.40361	0.384018	0.350947	0.345651	0.334236	0.329367	0.321756	0.321584	0.26888	0.273722	0.257744	0.262008	0.250532	0.251616	0.24612	0.25708	0.24987	0.255008	0.282887	0.269648	0.263008	0.266418	0.269727	0.279325	0.27568	0.304675	0.273051	0.30138	0.272457	0.300092	0.277337	0.309961	0.323176	0.305111	0.331221
18		0.569464	0.576401	0.589964	0.615101	0.633162	0.634041	0.630605	0.626745	0.610345	0.612087	0.596606	0.574416	0.591313	0.586022	0.56726	0.562078	0.570505	0.5782	0.588229	0.57482	0.583709	0.580963	0.576206	0.569048	0.579167	0.57728	0.552951	0.547243	0.562615	0.494735	0.486733	0.522505	0.464902	0.480363	0.469138	0.470844	0.478793	0.489705	0.526859	0.485906	0.554749	0.48917	0.551827	0.50161	0.538208	0.534975	0.460978	0.499339
19		0.638273	0.647502	0.662061	0.67726	0.704359	0.727196	0.756599	0.797558	0.799309	0.802245	0.835093	0.849492	0.850313	0.831838	0.857939	0.872996	0.967076	0.979309	0.947923	0.942849	0.976125	0.964984	1.00977	0.637862	0.66053	0.688969	0.717233	0.690071	0.693463	0.795295	0.739863	0.761478	0.758024	0.779507	0.787055	0.772374	0.872431	0.786435	0.894377	0.752155	0.861937	0.732229	0.863263	0.891493	0.798133	0.926674	0.92833	0.90587
20		0.399228	0.407026	0.42714	0.430334	0.440215	0.455183	0.463416	0.462026	0.474573	0.481267	0.471785	0.464816	0.473876	0.5197	0.482962	0.509571	0.483468	0.460651	0.513445	0.492228	0.496905	0.485443	0.491445	0.506838	0.480889	0.456662	0.438346	0.414685	0.406279	0.393989	0.379202	0.372908	0.346502	0.356927	0.31697	0.336827	0.297234	0.313884	0.327587	0.323323	0.345894	0.341381	0.358668	0.365914	0.369059	0.367343	0.498358	0.472748
21		0.203878	0.205809	0.201662	0.19691	0.188395	0.182818	0.169468	0.148107	0.129491	0.135501	0.129479	0.125412	0.132348	0.137646	0.146631	0.128711	0.135871	0.146464	0.142056	0.129129	0.125945	0.127235	0.132372	0.132062	0.159581	0.176403	0.191694	0.198064	0.214263	0.223987	0.238988	0.235037	0.243797	0.270019	0.269562	0.357901	0.343019	0.389683	0.297994	0.281247	0.299022	0.314558	0.323333	0.306019	0.327887	0.305686	0.330086	0.3372
22		0.536511	0.540529	0.520941	0.536943	0.525552	0.504403	0.500523	0.479268	0.514897	0.526837	0.506906	0.42449	0.41727	0.417104	0.390432	0.395635	0.426443	0.393307	0.453347	0.45424	0.47828	0.53475	0.482776	0.445091	0.453748	0.427338	0.446347	0.457251	0.479384	0.46628	0.47214	0.482119	0.50325	0.482002	0.477662	0.48786	0.500448	0.502521	0.514393	0.496656	0.484159	0.467516	0.448685	0.486185	0.44202	0.516362	0.451385	0.507003
23		0.810986	0.796203	0.743157	0.836068	0.719635	0.810039	0.743051	0.790862	0.798859	0.842902	0.851674	0.848797	0.853819	0.877	0.891813	0.880599	0.869591	0.895291	0.944869	0.907972	0.907605	0.906002	0.925208	0.959996	1.001	0.99693	1.02883	1.03869	1.04623	1.02042	1.08112	1.06224	1.06956	1.13011	1.10402	1.08062	1.08957	1.04979	1.13966	1.10695	1.18139	1.18407	1.16024	1.20574	1.36336	1.24205	1.26145	1.25324
24		0.91805	0.875999	0.85185	0.838752	0.797206	0.808803	0.781653	0.755885	0.754764	0.74467	0.801163	0.755477	0.736018	0.71095	0.684952	0.574987	0.568222	0.556722	0.577277	0.579785	0.660073	0.639886	0.668251	0.739833	0.692337	0.71257	0.766465	0.770464	0.783355	0.88139	0.903836	0.945326	0.98575	0.952088	0.966072	0.938356	0.913931	0.960706	0.983799	0.811586	0.823608	0.818149	0.807387	0.795763	0.794815	0.8555	0.786646	0.839681
25		0.49826	0.523596	0.532082	0.521489	0.542696	0.541076	0.592551	0.537515	0.564276	0.60812	0.631754	0.630122	0.609418	0.610621	0.5874	0.586459	0.575784	0.552596	0.590132	0.59439	0.542802	0.551062	0.505495	0.476949	0.430664	0.436628	0.418166	0.413248	0.400469	0.412756	0.421067	0.422802	0.492459	0.445487	0.493533	0.500333	0.444644	0.469605	0.475566	0.492576	0.473606	0.506775	0.511755	0.519346	0.51329	0.519173	0.505601	0.4884
26		1.51274	1.52622	1.51782	1.13228	1.34312	1.09309	1.20535	1.05497	1.05066	0.940003	0.868585	0.971295	0.995733	0.954628	1.15021	1.1014	1.07798	0.929554	0.918529	0.94118	0.941077	0.942388	0.959736	0.896756	0.981621	0.98217	0.979972	1.00298	0.967454	1.05197	0.991968	1.01108	1.56921	1.93738	1.68396	1.96568	1.92555	1.89571	1.47538	1.71466	1.49013	1.66151	1.46093	1.57736	1.57932	1.73524	1.80748	1.72491
27										1.01032	1.05566	1.08928	1.11569	1.1542	1.18381	1.18574	1.13326	1.07993	1.08533	1.05389	0.84511	0.923361	0.927511	0.766705	0.851636	0.712635	0.691395	0.677873	0.670632	0.651827	0.635893	0.716076	0.743286	0.707516	0.955658	1.11731	1.12875	1.10215	0.994123	0.962013	0.913054	0.906965	0.904287	0.860521	0.83017	0.843308	0.834017	0.847697	0.851117
28		0.683131	0.690956	0.690753	0.691521	0.701115	0.530412	0.536725	0.54395	0.555426	0.562895	0.561591	0.539101	0.548987	0.570739	0.596122	0.618952	0.677653	0.665893	0.663423	0.689181	0.626263	0.617643	0.622095	0.592457	0.551689	0.593419	0.589041	0.550137	0.549639	0.546389	0.569881	0.587668	0.590868	0.608579	0.631952	0.592353	0.60476	0.625693	0.634438	0.650236	0.653289	0.673174	0.691633	0.69384	0.706638	0.722145	0.725939	0.747612
29		1.64504	1.65988	1.68466	1.70084	1.74037	1.75939	1.77677	1.7586	1.75805	1.77302	1.80198	1.77719	1.76522	1.7541	1.72931	1.72617	1.81145	1.73609	1.71848	1.91876	1.87565	1.96404	1.91576	1.86637	1.87591	1.82364	1.80719	1.80442	1.79917	1.74584	1.74587	1.69794	1.71822	1.79515	1.64689	1.65657	1.62954	1.63309	1.60692	1.74449	1.56733	1.73036	1.63038	1.64974	1.67869	1.70197	1.52196	1.52961
30		0.793443	0.797797	0.813513	0.838128	0.743071	0.857641	0.889237	0.9122	0.918343	0.903765	0.855341	0.816895	0.807533	0.75462	0.768172	0.759601	0.731315	0.75051	0.724775	0.711144	0.709253	0.694675	0.695291	0.679569	0.739001	0.666183	0.636843	0.667395	0.578841	0.643555	0.620103	0.634429	0.56708	0.608053	0.625273	0.56955	0.652843	0.645165	0.678224	0.682028	0.651028	0.657492	0.66001	0.662437	0.642209	0.647243	0.630023	0.617646
31		0.405759	0.399475	0.363672	0.392184	0.41881	0.418459	0.442809	0.437364	0.443672	0.45668	0.446725	0.45124	0.464638	0.481068	0.480017	0.503232	0.525016	0.534278	0.51276	0.509656	0.512795	0.504881	0.512831	0.502682	0.510525	0.495015	0.485944	0.532871	0.501842	0.497857	0.496006	0.486395	0.520054	0.502758	0.493963	0.486281	0.49415	0.499022	0.504142	0.505988	0.543032	0.496224	0.515403	0.555039	0.52512	0.53907	0.543757	0.542432
32		0.224363	0.209259	0.208712	0.20166	0.20755	0.188192	0.188746	0.189316	0.188213	0.204637	0.191442	0.206998	0.211133	0.213083	0.219743	0.200904	0.224712	0.226129	0.23057	0.231788	0.229887	0.22335	0.211209	0.200602	0.212346	0.192921	0.214896	0.21363	0.21082	0.216635	0.214187	0.222693	0.223665	0.22814	0.228539	0.234914	0.23516	0.240182	0.235135	0.237974	0.239911	0.238489	0.227817	0.232256	0.229985	0.224164	0.235528	0.233539
33		0.243182	0.238686	0.232039	0.238759	0.247126	0.247818	0.256091	0.251608	0.242943	0.230691	0.227381	0.223772	0.222623	0.222798	0.216931	0.215058	0.217123	0.222901	0.229228	0.231573	0.225253	0.215648	0.204797	0.198878	0.195587	0.197821	0.199282	0.19899	0.205126	0.220464	0.212403	0.221548	0.221607	0.227782	0.218721	0.209776	0.218222	0.206868	0.201323	0.192294	0.193119	0.19654	0.198234	0.201697	0.201931	0.208986	0.209333	0.214393
34		0.192131	0.190331	0.208818	0.20053	0.225653	0.219687	0.229025	0.229551	0.216373	0.22845	0.245725	0.260266	0.266383	0.283801	0.297332	0.305111	0.299219	0.342381	0.349162	0.359585	0.371341	0.386719	0.41265	0.428579	0.435688	0.449583	0.464651	0.472212	0.4822	0.493109	0.509676	0.515725	0.521385	0.53681	0.544132	0.550899	0.558083	0.560204	0.560426	0.611062	0.581669	0.643897	0.634596	0.595216	0.648808	0.636582	0.635877	0.636582
35						0.607739	0.598837	0.594903	0.563628	0.548829	0.516321	0.502099	0.481393	0.492113	0.584217	0.6097	0.630963	0.642041	0.640245	0.610812	0.605162	0.598311	0.594793	0.579199	0.559256	0.563614	0.545888	0.625044	0.541381	0.543325	0.547141	0.553369	0.565639	0.574718	0.631188	0.619466	0.635769	0.529394	0.557952	0.534988	0.554636	0.522525	0.51251	0.495845	0.482847	0.490283	0.403817	0.403395	0.409092
36		0.962987	0.925157	0.9255	0.935936	0.89424	0.885153	0.845068	0.907239	0.714539	0.744201	0.651979	0.69392	0.631579	0.68259	0.66718	0.674817	0.684476	0.658111	0.658756	0.654902	0.637526	0.650101	0.634177	0.624019	0.619408	0.692691	0.631722	0.640786	0.636789	0.622524	0.642338	0.592149	0.566265	0.562295	0.567851	0.603196	0.596633	0.634496	0.650681	0.588303	0.642815	0.589064	0.660913	0.599333	0.658027	0.646704	0.644604	0.64184
37		0.522554	0.525632	0.575784	0.570105	0.49043	0.548648	0.474773	0.521299	0.484497	0.531944	0.525914	0.525803	0.543798	0.398935	0.424146	0.451731	0.555856	0.574203	0.585171	0.581529	0.593212	0.578689	0.588409	0.590132	0.596834	0.600923	0.588826	0.561921	0.563286	0.557554	0.552967	0.544186	0.53892	0.51974	0.496263	0.457546	0.427949	0.413979	0.406621	0.404013	0.460323	0.46583	0.494479	0.50385	0.562446	0.51591	0.512938	0.52507
38		0.373494	0.37564	0.375005	0.396902	0.348864	0.385403	0.35495	0.384018	0.38668	0.39068	0.397916	0.398975	0.387743	0.395484	0.394373	0.384399	0.395679	0.404552	0.37225	0.425082	0.421869	0.387226	0.455324	0.460002	0.423371	0.487292	0.443344	0.45153	0.511062	0.461352	0.503282	0.467267	0.511218	0.480344	0.487875	0.464291	0.519643	0.469211	0.522002	0.478439	0.469895	0.519179	0.522339	0.515262	0.500965	0.499348	0.500874	0.494445
39		0.609198	0.612876	0.653543	0.674242	0.662427	0.672464	0.706726	0.625624	0.699685	0.603536	0.64869	0.632386	0.641288	0.638205	0.612847	0.588258	0.581489	0.586695	0.596955	0.606506	0.615445	0.587661	0.636571	0.633217	0.585042	0.640119	0.656134	0.600736	0.666612	0.605681	0.643325	0.689945	0.650168	0.693896	0.633269	0.679718	0.645976	0.653543	0.631773	0.67739	0.601452	0.664743	0.626328	0.641885	0.676101	0.685537	0.687561	0.660558
40		2.64152	2.71504	2.79668	2.87952	2.95787	2.97244	3.06261	3.03143	3.10025	3.10892	3.13419	3.05149	3.07787	3.05853	3.0414	3.12753	3.19541	2.77349	2.8124	2.95077	3.03621	3.09479	3.34631	3.13787	3.17883	3.23746	2.49607	2.51359	2.5399	2.79102	2.63867	2.68264	2.82577	3.21551	2.96691	3.36119	2.74355	2.8085	2.82693	2.91438	3.04091	3.05938	3.10545	3.14429	3.09368	3.09578	2.75395	2.73958
41		0.680601	0.653767	0.629441	0.60306	0.595288	0.553676	0.52358	0.494801	0.497065	0.472166	0.460662	0.592097	1.01929	1.1002	1.03403	1.00778	1.00606	1.11681	1.00491	1.09636	1.01957	1.11465	0.985504	1.10222	1.11171	1.11528	1.08121	1.036	0.976397	0.945873	0.910442	0.608528	0.617357	0.636752	0.624328	0.598371	0.548429	0.650871	0.656644	0.663954	0.689286	0.681822	0.635134	0.636603	0.646066	0.655009	0.652661	0.7084
42		0.475511	0.495677	0.573616	0.424036	0.475346	0.468755	0.466893	0.444858	0.411789	0.414768	0.396152	0.389577	0.387521	0.396044	0.400123	0.397447	0.403744	0.403836	0.396439	0.381403	0.392428	0.428137	0.418891	0.425328	0.400971	0.368287	0.351226	0.34225	0.322299	0.318086	0.333057	0.287305	0.339273	0.348785	0.359967	0.365807	0.374611	0.38668	0.394623	0.392874	0.350428	0.362115	0.372803	0.359625	0.364157	0.346347	0.356941	0.366619
43		0.863748	0.864513	0.890266	0.823718	0.825711	0.792908	0.805962	0.776344	0.780421	0.843448	0.829025	0.837004	0.834311	0.837246	0.78292	0.788557	0.775366	0.757093	0.8081	0.844811	0.772773	0.82094	0.881361	0.919822	0.938378	0.876879	0.897977	0.869551	0.973363	0.894975	1.06308	0.963272	0.954027	1.03177	1.02277	1.0204	1.04203	1.01007	0.995069	0.973431	1.01181	1.01085	1.02023	1.00987	1.02412	0.963069	0.964116	0.953402
44		0.563414	0.54748	0.562261	0.556902	0.584243	0.577513	0.577925	0.565097	0.557694	0.55278	0.561056	0.539589	0.554017	0.561849	0.542116	0.553603	0.556902	0.550748	0.54462	0.529313	0.534662	0.475495	0.637577	0.552943	0.61196	0.614565	0.615574	0.614814	0.618499	0.660032	0.675009	0.665623	0.62565	0.555537	0.534313	0.565754	0.553244	0.581833	0.583114	0.596128	0.568193	0.588788	0.551271	0.521241	0.56628	0.546293	0.552951	0.556512
45		0.564753	0.567392	0.60086	0.590686	0.617194	0.647258	0.660837	0.698206	0.657895	0.663386	0.662117	0.735919	0.647659	0.713829	0.658434	0.683374	0.768731	0.773097	0.765316	0.767463	0.77273	0.767198	0.760613	0.751396	0.712733	0.677986	0.549361	0.587993	0.615574	0.616134	0.578583	0.544612	0.499299	0.548815	0.539346	0.588979	0.606207	0.568596	0.571083	0.649095	0.569761	0.647704	0.636142	0.651629	0.689676	0.674054	0.683987	0.703175
46		1.27151	1.27385	1.26388	1.25666	1.26775	1.00394	0.993394	0.943083	0.986465	1.08832	0.930872	0.942894	1.0737	0.975356	1.12177	1.21292	1.0581	1.09383	1.18161	1.18937	1.27698	1.11219	1.22955	1.14397	1.27159	1.26481	1.20838	1.30431	1.28023	1.28668	1.26209	0.992821	0.887498	1.03901	1.02401	1.01663	1.06726	1.17879	1.11289	1.14487	1.20138	1.23668	1.23876	0.855408	0.901298	0.960128	0.962508	1.0412
47		0.782076	0.77193	0.786526	0.766903	0.760674	0.765071	0.760674	0.752866	0.748103	0.74446	0.760864	0.748067	0.761139	0.745181	0.736533	0.740853	0.734377	0.739407	0.806921	0.731586	0.731288	0.79902	0.723418	0.795623	0.80591	0.759826	0.731727	0.81861	0.652732	0.637897	0.602045	0.631718	0.620684	0.599293	0.593692	0.577191	0.600935	0.595178	0.594808	0.590582	0.590292	0.536233	0.562379	0.582916	0.580096	0.589964	0.624561	0.626645
48		0.864639	0.762065	0.780122	0.802245	0.803606	0.830618	0.828552	0.824869	0.78143	0.772665	0.773713	0.778489	0.800379	0.864141	0.803802	0.79738	0.760807	0.759089	0.746624	0.727102	0.717241	0.683796	0.660113	0.624077	0.629334	0.610078	0.610708	0.631426	0.628582	0.641086	0.654367	0.665865	0.660134	0.633746	0.643297	0.629564	0.722708	0.652779	0.63364	0.736203	0.63732	0.729245	0.642686	0.740779	0.637119	0.735901	0.65572	0.651335
49		1.00373	0.975699	1.00757	1.02036	1.02244	1.02865	1.04232	1.06166	1.07449	1.05345	1.05492	1.06227	1.03416	1.01729	1.005	1.04	1.00381	1.00936	0.965049	0.907066	0.915959	0.896703	1.01205	0.901046	0.859785	0.961932	0.826223	0.917205	0.793799	0.928747	0.764863	0.846224	0.784314	0.747671	0.776773	0.797681	0.770806	0.872364	0.77156	0.873701	0.788641	0.837762	0.734526	0.8109	0.856099	0.778689	0.839706	0.711681
50		0.597808	0.607366	0.611341	0.615344	0.630504	0.636286	0.632227	0.638399	0.643932	0.640517	0.644301	0.587653	0.583919	0.631862	0.643627	0.6416	0.630794	0.627003	0.592738	0.626324	0.634725	0.638768	0.713077	0.644409	0.704105	0.588286	0.646684	0.610685	0.616134	0.598512	0.572949	0.572684	0.577931	0.570564	0.570716	0.541599	0.54733	0.541052	0.529833	0.518021	0.508318	0.496228	0.486029	0.489225	0.479091	0.555954	0.493811	0.499369
Ydj1-GFP cellular concentration vs time before last budding
time	min	-600	-590	-580	-570	-560	-550	-540	-530	-520	-510	-500	-490	-480	-470	-460	-450	-440	-430	-420	-410	-400	-390	-380	-370	-360	-350	-340	-330	-320	-310	-300	-290	-280	-270	-260	-250	-240	-230	-220	-210	-200	-190	-180	-170	-160	-150	-140	-130
Mean	r.u.	0.77666	0.784547	0.789674	0.778534	0.779039	0.774316	0.775748	0.768534	0.776117	0.790526	0.785246	0.782706	0.782099	0.787685	0.786467	0.792917	0.799345	0.78826	0.798246	0.799961	0.786036	0.784719	0.790366	0.779822	0.778281	0.77247	0.759429	0.757657	0.760431	0.756108	0.768011	0.756078	0.758628	0.786023	0.776917	0.790739	0.78097	0.777796	0.784045	0.790818	0.792287	0.798051	0.797833	0.788692	0.810899	0.814464	0.79859	0.799235
Sdev	r.u.	0.340309	0.336086	0.361148	0.341651	0.367229	0.354871	0.372279	0.367368	0.365521	0.396299	0.389181	0.39452	0.395318	0.390615	0.389707	0.407403	0.394777	0.371154	0.379841	0.392201	0.370492	0.377814	0.393076	0.385811	0.393106	0.385285	0.347331	0.347625	0.353768	0.362646	0.383125	0.368587	0.378883	0.426672	0.40608	0.434088	0.39219	0.37969	0.387885	0.40139	0.410522	0.41291	0.415248	0.405988	0.42082	0.412822	0.380576	0.382562
N		47	47	47	48	49	49	49	49	50	50	50	50	50	50	50	50	50	50	50	50	50	50	50	50	50	50	50	50	50	50	50	50	50	50	50	50	50	50	50	50	50	50	50	50	50	50	50	50
CL (0.05)	r.u.	0.0972909	0.0960837	0.103249	0.0966519	0.102822	0.0993621	0.104236	0.102861	0.101316	0.109846	0.107874	0.109353	0.109574	0.108271	0.108019	0.112924	0.109425	0.102877	0.105285	0.108711	0.102693	0.104723	0.108953	0.106939	0.108961	0.106794	0.0962735	0.0963549	0.0980577	0.100519	0.106195	0.102165	0.105019	0.118265	0.112558	0.120321	0.108708	0.105243	0.107514	0.111258	0.113789	0.114451	0.115099	0.112532	0.116643	0.114426	0.105488	0.106039
r.u. = values relative to the mean from first-time mothers
Cell #
1		0.969123	0.972962	0.971474	1.00179	1.01422	1.01066	1.00745	1.00541	1.00963	1.07654	1.15669	1.20206	1.25244	1.29163	1.34555	1.3583	1.36049	1.34534	1.30732	1.25615	1.16391	1.18708	1.1547	1.25328	1.22994	1.21436	1.15536	1.11592	1.1236	1.12882	1.08899	1.09647	1.14061	1.32204	1.15576	1.13746	1.3169	1.06479	1.2149	1.12303	1.30387	1.07089	1.30481	1.06837	1.2335	1.24921	1.28192	1.28541
2		0.89698	0.952452	0.966988	0.977852	0.943627	0.965629	0.970048	0.927321	0.974393	0.950163	0.971578	1.04349	1.05263	1.01469	1.05639	1.02617	1.04822	1.03007	1.02368	0.987802	0.999144	0.948843	0.910573	0.857301	0.830216	0.776038	0.757576	0.787384	0.804714	0.86191	0.878006	0.86899	0.89636	0.905483	0.921638	0.946538	0.913861	0.97658	0.990522	1.12191	0.966004	0.951542	1.13679	0.923432	1.06378	0.967378	1.09698	0.870276
3		0.463839	0.607159	0.544215	0.629744	0.604121	0.629804	0.555934	0.453461	0.564865	0.535545	0.517333	0.425279	0.450733	0.380626	0.399503	0.43926	0.431215	0.434433	0.452167	0.522124	0.540403	0.543458	0.598307	0.59997	0.575026	0.479223	0.534863	0.531932	0.59224	0.557621	0.643762	0.643604	0.631601	0.612245	0.571459	0.493805	0.484452	0.468404	0.48162	0.497998	0.470863	0.465421	0.439248	0.428456	0.439362	0.448688	0.439405	0.448602
4		0.655847	0.672359	0.670631	0.645639	0.67326	0.681936	0.689847	0.702042	0.711125	0.720354	0.732132	0.707965	0.728578	0.728578	0.748809	0.785217	0.803835	0.815289	0.801038	0.77671	0.743821	0.736822	0.743904	0.7719	0.729016	0.74656	0.740712	0.751048	0.749701	0.746441	0.753357	0.765316	0.837758	0.749388	0.772461	0.910867	0.880969	0.950508	0.884956	0.868568	0.920073	0.985936	0.892121	0.997482	0.989403	1.02984	0.678368	0.710646
5					0.433745	0.402253	0.397933	0.371981	0.388663	0.363517	0.326272	0.335928	0.321534	0.303288	0.267239	0.279079	0.254281	0.266346	0.258835	0.249529	0.256782	0.274938	0.273295	0.268124	0.267511	0.267778	0.282615	0.277438	0.29924	0.294516	0.315055	0.31864	0.31864	0.31127	0.310437	0.325517	0.334695	0.302009	0.335521	0.330458	0.315857	0.305352	0.302748	0.265203	0.271769	0.256694	0.257318	0.250219	0.266569
6		1.09433	1.18192	1.19991	1.22946	1.21602	1.24184	1.26539	1.27973	1.30934	1.33239	1.27644	1.21763	1.21074	1.22046	1.24058	1.28238	1.31146	1.31442	1.27273	1.24416	1.23074	1.20361	1.18977	1.14978	1.16563	1.17554	1.15943	1.15508	1.09969	0.761062	1.01692	1.0654	1.04514	1.08215	1.09328	1.08375	1.08073	1.26231	1.1175	1.12864	1.30258	1.22332	1.3373	1.20515	1.35509	1.32904	1.13199	1.31948
7		0.726671	0.750927	0.720184	0.70684	0.682626	0.653272	0.696709	0.617545	0.643777	0.631268	0.672488	0.741643	0.737463	0.775221	0.782301	0.799659	0.801436	0.812678	0.816748	0.821745	0.837168	0.818233	0.804505	0.779932	0.899644	0.920731	0.958044	0.902047	0.8986	0.858255	0.824186	0.827739	0.806759	0.824186	0.863514	0.892822	0.865801	0.849028	0.845583	0.88688	0.906118	0.886823	0.864843	0.890487	0.888643	0.968874	0.961245	0.948703
8		0.797407	0.73902	0.707733	0.729741	0.65777	0.697892	0.624334	0.598037	0.670312	0.600838	0.593455	0.611488	0.591535	0.558981	0.562193	0.558365	0.554557	0.554853	0.563047	0.562729	0.558365	0.641412	0.560706	0.621604	0.578534	0.632284	0.629866	0.637936	0.623275	0.60885	0.613114	0.60562	0.614099	0.600009	0.609559	0.607255	0.59458	0.607976	0.586914	0.607547	0.614872	0.609559	0.632111	0.637723	0.63491	0.633102	0.637723	0.622235
9		0.644479	0.653956	0.641511	0.673698	0.664558	0.656909	0.675722	0.693331	0.731587	0.725024	0.736269	0.626844	0.629148	0.641855	0.657497	0.661918	0.685658	0.677487	0.697683	0.709075	0.746798	0.747505	0.775748	0.778609	0.808336	0.770955	0.753565	0.745836	0.754136	0.727203	0.699463	0.691734	0.705998	0.68347	0.750811	0.673683	0.730789	0.627164	0.700269	0.667564	0.711056	0.723355	0.745836	0.745836	0.739379	0.759908	0.761831	0.770522
10		0.294985	0.375898	0.364064	0.342745	0.247348	0.255222	0.332912	0.408441	0.384332	0.38699	0.445342	0.443914	0.45386	0.460739	0.393624	0.43675	0.443924	0.36216	0.352806	0.360156	0.331473	0.373439	0.363181	0.344913	0.348744	0.376313	0.402007	0.395406	0.459962	0.423649	0.422243	0.372114	0.368503	0.402627	0.362777	0.295899	0.312337	0.339095	0.281702	0.305911	0.349325	0.332886	0.331516	0.40697	0.370097	0.443874	0.48396	0.438368
11		0.556258	0.639135	0.631288	0.548949	0.66016	0.646589	0.664428	0.655942	0.664419	0.572456	0.609825	0.521687	0.523666	0.608059	0.513543	0.53338	0.526696	0.533106	0.50493	0.519778	0.501915	0.493685	0.495993	0.507548	0.493382	0.464602	0.48294	0.495836	0.475013	0.578207	0.517991	0.592702	0.513803	0.559842	0.566799	0.584655	0.573777	0.569087	0.579125	0.577033	0.600321	0.602908	0.605496	0.613552	0.598496	0.609043	0.608091	0.711641
12		0.54906	0.515431	0.528777	0.538532	0.535382	0.622081	0.530659	0.593809	0.554331	0.605228	0.569858	0.567707	0.560583	0.523682	0.51567	0.510424	0.529983	0.524723	0.517863	0.544084	0.553506	0.535203	0.526146	0.543478	0.559088	0.515448	0.520026	0.52419	0.548052	0.564003	0.576941	0.575378	0.5716	0.539416	0.526908	0.533484	0.49216	0.500125	0.507269	0.497986	0.453195	0.437901	0.418233	0.415202	0.415387	0.414266	0.415751	0.4188
13		1.67035	1.51526	1.70804	1.38096	1.71507	1.65456	1.73119	1.7166	1.49018	1.77693	1.76095	1.56799	1.66697	1.62775	1.61214	1.70592	1.61696	1.59399	1.61478	1.68001	1.70033	1.5625	1.60737	1.47899	1.45893	1.45286	1.40491	1.46264	1.4225	1.46635	1.70925	1.71639	1.75235	1.76292	1.76991	1.68771	1.67788	1.58077	1.66507	1.67472	1.671	1.66539	1.57383	1.55465	1.54781	1.50375	1.50914	1.58052
14		0.826573	0.779751	0.756544	0.777781	0.764554	0.738953	0.723253	0.724849	0.741759	0.73179	0.783818	0.877773	0.92305	0.887876	0.841433	0.773613	0.753369	0.703942	0.737463	0.743136	0.770082	0.762358	0.769275	0.731238	0.706537	0.68577	0.650871	0.601493	0.61785	0.62081	0.643121	0.649144	0.730157	0.660969	0.675507	0.700706	0.699536	0.764021	0.710184	0.776477	0.689218	0.793409	0.803015	0.785597	0.752613	0.882249	0.915187	0.841787
15		1.16242	1.17301	1.12944	1.10997	1.12054	1.11823	1.13161	1.221	1.10247	1.21604	1.11695	1.22314	1.17415	1.01922	1.13078	1.29352	1.12563	1.20461	1.2342	1.24286	1.14444	1.08595	1.12392	1.03711	0.975004	1.01848	1.03608	1.08469	1.09034	1.14319	1.16489	1.19738	1.11807	1.11799	1.21295	1.00374	1.12701	0.965274	1.23772	1.29824	1.31514	1.32289	1.14404	1.36532	1.33968	1.33501	1.29713	1.27458
16		0.63091	0.749902	0.680735	0.69048	0.65006	0.616899	0.622815	0.630766	0.583613	0.575984	0.630977	0.586764	0.573297	0.59062	0.608163	0.605703	0.662697	0.589326	0.605703	0.658277	0.582407	0.582917	0.603555	0.629833	0.641988	0.620259	0.640898	0.656834	0.657843	0.647293	0.618703	0.622887	0.605796	0.5982	0.603039	0.582014	0.571762	0.579045	0.607287	0.579981	0.572412	0.590558	0.571898	0.519285	0.528653	0.516498	0.539167	0.53228
17		0.478775	0.514755	0.540608	0.568386	0.565092	0.57986	0.582947	0.599261	0.567413	0.598647	0.584276	0.57083	0.592214	0.613592	0.588255	0.547275	0.532643	0.492951	0.48147	0.479918	0.488251	0.405085	0.417283	0.391545	0.38018	0.37111	0.388748	0.371618	0.388362	0.377454	0.391361	0.439163	0.408811	0.413725	0.413931	0.415517	0.436134	0.448844	0.522024	0.436157	0.503339	0.445594	0.494534	0.459799	0.547751	0.582208	0.525843	0.605055
18		0.691477	0.703942	0.719449	0.764125	0.787576	0.794725	0.800919	0.831995	0.765367	0.755324	0.758043	0.708308	0.730522	0.703381	0.68399	0.681275	0.709369	0.716393	0.728061	0.697821	0.733993	0.731724	0.732318	0.720313	0.738611	0.758043	0.723281	0.726074	0.755974	0.681795	0.656857	0.746242	0.634561	0.673186	0.656909	0.665406	0.657737	0.681795	0.751345	0.684747	0.797163	0.690738	0.762531	0.714115	0.786819	0.781654	0.652781	0.746139
19		0.593658	0.620571	0.622407	0.596142	0.635353	0.647575	0.637016	0.684005	0.700269	0.708731	0.688082	0.660767	0.650934	0.660793	0.668677	0.679807	0.763114	0.762893	0.738916	0.731534	0.760791	0.731349	0.750083	0.469603	0.466866	0.48368	0.503066	0.505689	0.507495	0.602155	0.526849	0.576163	0.567279	0.601998	0.557407	0.581108	0.680583	0.605098	0.69844	0.586283	0.656022	0.571762	0.711398	0.70679	0.622887	0.75003	0.752014	0.725118
20		0.379726	0.393675	0.412979	0.413088	0.388597	0.417896	0.442478	0.497166	0.514276	0.497788	0.477542	0.484221	0.4909	0.56115	0.524723	0.597675	0.54854	0.560911	0.690534	0.685342	0.699771	0.701132	0.721255	0.778373	0.75415	0.727844	0.726814	0.694643	0.704804	0.688124	0.677101	0.698649	0.642903	0.6805	0.609314	0.670332	0.57171	0.650287	0.679218	0.655991	0.729035	0.711873	0.772954	0.746596	0.686933	0.661662	0.851038	0.783428
21		0.353982	0.392721	0.281416	0.310978	0.335427	0.360735	0.280769	0.134513	0.125163	0.187064	0.174662	0.160151	0.229433	0.261539	0.296642	0.169281	0.292742	0.294985	0.248468	0.247516	0.167836	0.148073	0.167658	0.219524	0.165128	0.186567	0.178337	0.177329	0.203301	0.145188	0.194343	0.131169	0.11368	0.144555	0.112404	0.294985	0.190171	0.290437	0.193943	0.132018	0.174354	0.20649	0.19799	0.161445	0.335621	0.229545	0.344651	0.36546
22		0.514853	0.523682	0.520077	0.534313	0.514006	0.531634	0.545342	0.536484	0.592785	0.633386	0.614051	0.510079	0.506783	0.500458	0.457789	0.457842	0.511273	0.439416	0.554295	0.546209	0.571741	0.639328	0.517053	0.472476	0.474409	0.43782	0.458452	0.462071	0.480737	0.461126	0.444206	0.445976	0.479498	0.437353	0.428863	0.437392	0.444167	0.447583	0.462822	0.450858	0.435849	0.414515	0.394952	0.435671	0.376863	0.453461	0.386975	0.44734
23		0.666541	0.635593	0.586997	0.695322	0.563633	0.630805	0.578357	0.629542	0.603873	0.635259	0.62731	0.597993	0.625764	0.642426	0.639749	0.631075	0.629065	0.665487	0.677044	0.656693	0.626844	0.59823	0.624779	0.619827	0.659202	0.663717	0.649327	0.661051	0.65931	0.644554	0.646698	0.647659	0.658449	0.666361	0.680332	0.670631	0.652438	0.634786	0.668943	0.651618	0.701319	0.699289	0.702859	0.720313	0.861667	0.748941	0.748941	0.751345
24		0.792936	0.783872	0.7701	0.766468	0.711971	0.743583	0.698934	0.696858	0.709398	0.721938	0.768217	0.742339	0.718569	0.702866	0.683665	0.5689	0.562417	0.567279	0.597852	0.571105	0.719693	0.671464	0.718808	0.769765	0.652258	0.678701	0.699691	0.712981	0.744658	0.829407	0.824529	0.87521	0.910867	0.861357	0.853768	0.833901	0.80964	0.814159	0.824618	0.643116	0.657497	0.63463	0.623009	0.62365	0.602117	0.650389	0.58311	0.630877
25		0.939415	1.00501	1.00193	0.97211	0.978198	0.985519	1.06961	0.930381	1.00193	1.07335	1.10882	1.08545	1.07556	1.10196	1.03131	1.04213	1.03301	0.987066	1.083	1.06231	1.0014	1.00177	0.905778	0.855341	0.78416	0.792344	0.766284	0.739689	0.724205	0.728107	0.738572	0.773505	0.942218	0.848633	0.944982	0.963847	0.808216	0.842029	0.845033	0.903462	0.878425	0.946697	0.947924	0.969722	0.969077	0.98013	0.942958	0.904405
26		1.00734	0.981147	0.972159	0.756415	0.8931	0.647092	0.744529	0.597599	0.845683	0.738321	0.622469	0.747135	0.760584	0.756192	0.89315	0.863759	0.853537	0.747356	0.746038	0.747813	0.730603	0.766962	0.766962	0.702465	0.734829	0.761167	0.782238	0.776323	0.76315	0.790139	0.761359	0.53589	0.771932	0.978815	0.80496	0.993539	0.984783	0.928124	0.710356	0.887528	0.738278	0.845914	0.704404	0.769754	0.767303	0.820203	0.879425	0.80499
27										1.40691	1.41769	1.41952	1.43748	1.41687	1.40679	1.34436	1.26457	1.18315	1.15576	1.14442	0.927454	1.0006	0.97196	0.801755	0.871128	0.730731	0.703288	0.680599	0.682227	0.647102	0.606679	0.686292	0.730731	0.675062	0.884956	1.10514	1.10512	1.05848	0.930444	0.919942	0.847911	0.87255	0.855873	0.798918	0.766142	0.7855	0.7559	0.794821	0.780482
28		0.80621	0.796835	0.790812	0.787266	0.800674	0.600506	0.614829	0.622131	0.624873	0.638189	0.625691	0.587134	0.593988	0.602745	0.623009	0.629542	0.70684	0.653619	0.650703	0.694784	0.62021	0.606083	0.614969	0.575411	0.516844	0.566448	0.558819	0.527999	0.524489	0.482878	0.534092	0.53884	0.543672	0.571199	0.600796	0.547171	0.585984	0.589971	0.601525	0.609958	0.625286	0.623683	0.657335	0.67365	0.691143	0.709808	0.71463	0.715773
29		0.763339	0.724055	0.682643	0.903283	0.866519	0.839642	0.820595	0.844608	0.832344	0.848421	0.820769	0.796187	0.767508	0.757948	0.74156	0.723806	0.808003	0.747966	0.75112	0.810981	0.848971	0.948167	0.975065	1.00331	1.0329	1.03156	1.07705	1.08367	1.085	1.08176	1.08644	1.08322	1.07665	1.15602	1.06855	1.07928	1.05907	1.08656	1.06065	1.16677	1.01846	1.2084	1.12292	1.16968	1.18723	1.13483	1.01138	1.02149
30		0.712622	0.724194	0.714068	0.677641	0.589471	0.678676	0.689368	0.70991	0.747082	0.740116	0.716468	0.678676	0.712968	0.648137	0.659835	0.666029	0.636062	0.672138	0.624318	0.60447	0.617687	0.609145	0.617994	0.598732	0.648768	0.577597	0.55861	0.576425	0.487451	0.518459	0.510551	0.517201	0.459551	0.486583	0.486583	0.460398	0.511748	0.493697	0.539538	0.527238	0.505489	0.514117	0.506502	0.5167	0.493533	0.496543	0.478047	0.442478
31		0.478312	0.468871	0.413785	0.440914	0.4567	0.476997	0.481235	0.48027	0.484843	0.487205	0.500125	0.495638	0.502315	0.546405	0.528777	0.554678	0.583048	0.583558	0.572711	0.56845	0.56732	0.556258	0.53161	0.560685	0.549891	0.541516	0.521607	0.557319	0.528013	0.521728	0.518143	0.511564	0.523853	0.516505	0.507352	0.529682	0.544588	0.562858	0.565209	0.562417	0.621772	0.552302	0.584071	0.61555	0.584134	0.603234	0.631205	0.591059
32		0.426628	0.403205	0.407132	0.397836	0.418703	0.359432	0.372202	0.363932	0.369384	0.41856	0.372408	0.423986	0.438515	0.445096	0.464799	0.4157	0.479025	0.481179	0.507168	0.502167	0.499909	0.494688	0.460644	0.432128	0.450356	0.404223	0.433177	0.430696	0.420289	0.441169	0.442478	0.455492	0.446371	0.472235	0.459347	0.478917	0.503286	0.498274	0.502933	0.495369	0.495679	0.498769	0.483302	0.472338	0.483448	0.460177	0.49966	0.481961
33		0.582669	0.565388	0.553097	0.574219	0.582811	0.599486	0.63293	0.634361	0.589971	0.53842	0.536162	0.521749	0.53126	0.539538	0.51197	0.513161	0.531539	0.538301	0.554853	0.566091	0.563666	0.558399	0.517642	0.500624	0.483474	0.495687	0.498488	0.501288	0.51109	0.530397	0.515989	0.521643	0.522545	0.529019	0.495022	0.48396	0.492274	0.455242	0.470042	0.422812	0.42852	0.438317	0.436947	0.439712	0.435586	0.443865	0.456219	0.457688
34		0.823329	0.828259	0.916743	0.886181	1.05772	1.03411	1.09501	1.07282	0.92836	0.936799	1.00464	1.02718	1.03891	1.07063	1.07493	1.09898	1.04042	1.17385	1.17873	1.14517	1.18393	1.1728	1.23083	1.24395	1.23846	1.22805	1.26812	1.24528	1.22559	1.22936	1.27723	1.27401	1.26836	1.26356	1.2662	1.28376	1.29304	1.30006	1.27738	1.39114	1.29171	1.46512	1.4495	1.29027	1.41099	1.3485	1.3683	1.3883
35						0.579244	0.571668	0.542076	0.529658	0.497166	0.473965	0.459175	0.414305	0.440821	0.502362	0.528609	0.54881	0.564719	0.571606	0.55101	0.557621	0.555138	0.570054	0.542237	0.546037	0.545564	0.531285	0.651561	0.548052	0.568235	0.569573	0.607049	0.621944	0.625138	0.721853	0.710338	0.745042	0.625369	0.670245	0.621861	0.687474	0.640274	0.618316	0.60472	0.57184	0.584011	0.492625	0.489519	0.506945
36		0.795385	0.797149	0.787576	0.82814	0.769231	0.801885	0.770551	0.839303	0.639891	0.713248	0.623275	0.697238	0.619469	0.696277	0.691995	0.715284	0.729083	0.719234	0.731409	0.729269	0.715773	0.742906	0.739084	0.774736	0.75111	0.88169	0.780568	0.735894	0.733249	0.737463	0.763114	0.691655	0.642646	0.646933	0.653696	0.698987	0.641836	0.728281	0.739768	0.645822	0.732377	0.660487	0.77774	0.672697	0.762893	0.738585	0.750872	0.745226
37		0.570305	0.580138	0.629227	0.620139	0.531622	0.591686	0.49366	0.534806	0.497147	0.530621	0.538669	0.544318	0.549162	0.427102	0.474854	0.49588	0.599372	0.603705	0.615152	0.626693	0.623081	0.612662	0.619827	0.638738	0.649443	0.661947	0.658449	0.631865	0.613319	0.628963	0.620139	0.622497	0.607356	0.583266	0.561798	0.501915	0.4735	0.440845	0.429367	0.432608	0.494534	0.492194	0.509106	0.534806	0.607719	0.560121	0.543516	0.549586
38		0.563455	0.554773	0.552674	0.612266	0.495708	0.563154	0.496315	0.553955	0.544197	0.554773	0.561029	0.566306	0.564935	0.570992	0.552692	0.548288	0.567075	0.568218	0.499722	0.505229	0.428049	0.348997	0.421637	0.440869	0.400113	0.484465	0.423649	0.420511	0.489481	0.398388	0.457065	0.404686	0.505458	0.45503	0.453461	0.433097	0.511918	0.450323	0.536141	0.473971	0.444053	0.526759	0.540986	0.54906	0.574417	0.60062	0.611192	0.612174
39		0.654021	0.65931	0.674597	0.715189	0.687901	0.703612	0.763936	0.64656	0.755264	0.61376	0.694522	0.658139	0.662783	0.65628	0.636645	0.608407	0.577781	0.586329	0.608179	0.616899	0.622061	0.555337	0.509975	0.435072	0.59469	0.638512	0.658092	0.58527	0.660916	0.586459	0.60206	0.649474	0.577781	0.615703	0.54638	0.581914	0.585154	0.545844	0.555337	0.594928	0.527503	0.57467	0.545545	0.578076	0.597993	0.620956	0.603379	0.596539
40		2.07454	2.13778	2.2	2.26884	2.31134	2.30088	2.35734	2.31435	2.38287	2.42593	2.39595	2.37521	2.44915	2.40426	2.39952	2.44838	2.48468	2.07524	2.10345	2.20718	2.24656	2.30747	2.53351	2.31694	2.36688	2.37807	1.95521	1.99829	2.00063	2.25516	2.10301	2.14535	2.28126	2.6531	2.41451	2.82694	2.28173	2.32385	2.33559	2.36466	2.46418	2.44407	2.49014	2.50737	2.56518	2.5885	2.26069	2.26502
41		1.10861	1.09489	1.08593	1.08756	1.12463	1.06782	1.0767	1.03405	1.02545	1.02921	1.03462	1.1934	0.950624	1.19141	1.25369	1.31321	1.37677	1.56466	1.497	1.64615	1.06228	1.20932	1.09358	1.27343	1.34506	1.364	1.36966	1.31642	1.27441	1.24333	1.18905	0.832978	0.849881	0.941788	0.918784	0.986552	0.911734	0.952613	0.975369	0.998341	1.0456	1.05773	0.993852	0.99214	1.01	1.0177	1.0155	1.10619
42		0.571128	0.651649	0.841125	0.639891	0.773451	0.783257	0.781473	0.7506	0.699401	0.679774	0.640522	0.638155	0.613198	0.627288	0.630355	0.640106	0.652438	0.664578	0.649195	0.648857	0.706644	0.81409	0.839988	0.87973	0.766497	0.707627	0.701286	0.673113	0.641004	0.642686	0.669743	0.566626	0.701861	0.713841	0.753595	0.773065	0.768868	0.773065	0.789058	0.79441	0.714417	0.725916	0.732491	0.696986	0.687747	0.637836	0.640602	0.679228
43		1.67055	1.73096	1.81273	1.69829	1.6967	1.65339	1.66403	1.59261	1.57465	1.77635	1.68685	1.72375	1.72582	1.67734	1.63222	1.66507	1.62961	1.57224	1.77449	1.8498	1.67637	1.77746	1.73304	1.89171	1.91996	1.76239	1.78512	1.69973	1.92486	1.73864	2.10301	1.88337	1.83774	2.00754	1.96531	1.93564	1.95681	1.88569	1.91427	1.83691	1.90964	1.89368	1.88791	1.90033	1.9438	1.8575	1.87672	1.85325
44		0.603023	0.554076	0.582728	0.590629	0.615104	0.634087	0.632111	0.621436	0.610854	0.596555	0.601214	0.590629	0.584703	0.610382	0.591937	0.579388	0.608407	0.622602	0.612812	0.632666	0.662751	0.587067	0.824618	0.701447	0.766723	0.748948	0.764777	0.775702	0.802677	0.850359	0.842997	0.852251	0.799635	0.711971	0.683156	0.746213	0.738697	0.784982	0.76597	0.784982	0.741747	0.801644	0.748429	0.716071	0.765694	0.68643	0.680735	0.693614
45		0.979625	0.975933	1.02957	1.02892	1.04586	0.999913	1.06065	1.11818	1.06152	1.07612	1.07706	1.22124	1.0561	1.1849	1.08345	1.10619	1.21523	1.20847	1.17102	1.1772	1.20917	1.19082	1.17186	1.13461	1.08478	1.0345	0.838477	0.886871	0.951819	0.931215	0.884956	0.839889	0.749754	0.876646	0.833264	0.908583	0.976871	0.893424	0.891247	1.09086	0.91962	1.06626	1.0445	1.0493	1.14709	1.12516	1.15338	1.13385
46		0.866895	0.864106	0.854521	0.868392	0.896915	0.732593	0.690436	0.655125	0.687064	0.795077	0.656307	0.689244	0.780451	0.730303	0.835035	0.904194	0.794654	0.803268	0.914915	0.921638	0.979772	0.856195	0.972076	0.913292	1.01911	1.06702	0.98203	1.08081	1.04999	1.04127	1.01722	0.791278	0.713101	0.833405	0.818584	0.799605	0.89394	0.937861	0.884956	0.932028	0.967165	0.991846	1.00676	0.747041	0.777273	0.820887	0.83194	0.847029
47		0.769449	0.759292	0.778335	0.756778	0.737463	0.763801	0.755022	0.754303	0.75308	0.774336	0.797854	0.78125	0.782579	0.789892	0.78854	0.801991	0.776488	0.809201	0.909834	0.820286	0.844423	0.91845	0.857726	0.977649	0.966372	0.90628	0.914805	0.957463	0.814159	0.774741	0.718014	0.774754	0.775618	0.695322	0.719027	0.671525	0.679905	0.700146	0.709031	0.715044	0.716393	0.627663	0.684588	0.714382	0.712693	0.729582	0.743363	0.762531
48		0.917948	0.802808	0.773391	0.791097	0.813464	0.849869	0.847424	0.841691	0.76709	0.771942	0.772429	0.770522	0.804852	0.847616	0.775658	0.757766	0.725125	0.723743	0.710384	0.697553	0.682879	0.648038	0.631615	0.585379	0.596911	0.584703	0.593766	0.618804	0.61446	0.61745	0.639506	0.656203	0.658764	0.638409	0.639315	0.629123	0.738598	0.667769	0.668526	0.77774	0.67013	0.782717	0.683684	0.801469	0.67952	0.843213	0.724638	0.721016
49		0.757948	0.713674	0.731318	0.738816	0.733422	0.736796	0.741449	0.744077	0.755982	0.757129	0.757694	0.739404	0.732974	0.73047	0.721638	0.752989	0.746325	0.733032	0.690788	0.63583	0.62731	0.627615	0.688946	0.621313	0.605687	0.66465	0.568142	0.648968	0.557907	0.676622	0.557452	0.635493	0.588235	0.550945	0.593988	0.614553	0.610375	0.692413	0.59823	0.680449	0.611127	0.655171	0.553097	0.625898	0.680882	0.630576	0.69019	0.573647
50		0.649076	0.652245	0.653025	0.662066	0.663717	0.670371	0.657113	0.644659	0.644659	0.618482	0.635857	0.609987	0.5716	0.6185	0.622081	0.629555	0.593212	0.590513	0.591556	0.593766	0.57686	0.660556	0.770299	0.721938	0.806114	0.665998	0.748565	0.725216	0.751408	0.743876	0.703508	0.723619	0.721016	0.737463	0.746878	0.720171	0.744583	0.742514	0.752513	0.746963	0.733463	0.693817	0.669778	0.695965	0.665952	0.813788	0.68315	0.632111
Hsp104-mCherry cellular concentration vs time before last budding
time	min	-600	-590	-580	-570	-560	-550	-540	-530	-520	-510	-500	-490	-480	-470	-460	-450	-440	-430	-420	-410	-400	-390	-380	-370	-360	-350	-340	-330	-320	-310	-300	-290	-280	-270	-260	-250	-240	-230	-220	-210	-200	-190	-180	-170	-160	-150	-140	-130
Mean	r.u.	1.72231	1.73369	1.75676	1.69061	1.72022	1.73339	1.72568	1.72893	1.77231	1.77051	1.77838	1.8209	1.80461	1.75367	1.82177	1.83442	1.86627	1.89358	1.92092	1.92312	1.94459	1.95461	1.95524	1.95541	1.98302	1.92543	1.9123	1.90442	1.93539	1.88132	1.95433	1.93721	1.94013	1.92785	1.9671	2.03816	2.00986	2.00882	2.06142	2.02604	2.03494	2.04669	2.05484	2.03188	2.0539	2.09548	2.11927	2.12177
Sdev	r.u.	0.167398	0.168082	0.174903	0.155331	0.181803	0.179065	0.178744	0.168567	0.17586	0.200213	0.174559	0.185859	0.195533	0.18314	0.200143	0.208526	0.218424	0.283053	0.292933	0.313536	0.328754	0.28083	0.277253	0.278661	0.275049	0.254058	0.243493	0.216114	0.244859	0.221284	0.240198	0.224814	0.230387	0.225981	0.230681	0.253172	0.241132	0.252872	0.24024	0.235129	0.221285	0.223787	0.215201	0.221144	0.218031	0.233408	0.21647	0.229772
N		47	48	48	48	48	48	48	48	48	48	48	48	48	48	48	48	48	48	48	48	50	50	50	50	50	50	50	50	50	50	50	50	50	50	50	50	50	50	50	50	50	50	50	50	50	50	50	50
CL (0.05)	r.u.	0.0478575	0.0475498	0.0494794	0.0439426	0.0514315	0.0506569	0.0505661	0.047687	0.0497503	0.0566394	0.0493821	0.0525789	0.0553157	0.0518097	0.0566197	0.0589913	0.0617914	0.0800746	0.0828696	0.0886981	0.0911243	0.0778406	0.0768493	0.0772396	0.0762383	0.0704199	0.0674915	0.0599027	0.0678701	0.0613357	0.0665783	0.0623142	0.0638588	0.0626377	0.0639404	0.0701744	0.066837	0.0700912	0.0665899	0.0651733	0.0613359	0.0620294	0.0596496	0.0612968	0.0604339	0.0646963	0.0600013	0.0636884
r.u. = values relative to the mean from first-time mothers
Cell #
1		1.58559	1.8565	1.65374	1.63689	1.74911	1.83429	1.89245	2.07045	1.84544	1.85101	2.06915	2.05801	2.07991	2.29758	2.35019	2.17769	2.20394	2.22768	2.25525	2.12411	2.31439	2.24921	2.46085	2.49408	2.33957	2.28731	2.43907	2.32564	2.18978	2.57868	2.56239	2.59355	2.8079	2.62475	2.62341	2.66299	3.09336	3.0489	3.02733	2.91703	3.02419	2.8501	2.79306	2.36817	2.40411	2.27523	2.5874	2.55513
2		2.48554	2.49006	2.82084	2.63252	2.50467	2.61228	2.27775	2.30156	2.41469	2.16723	2.39977	2.43992	2.38503	2.61404	2.76649	2.75862	2.72033	2.79254	3.12254	3.17736	3.16362	3.08604	3.27393	3.28705	3.69283	3.15769	3.67773	4.03795	3.85258	3.71566	3.63611	3.73999	3.41896	3.78495	3.74269	3.77794	4.02531	4.36441	4.42876	3.79353	4.73669	4.37177	4.17792	4.4444	4.88454	5.4158	5.29945	5.99432
3		4.1203	4.28563	4.37773	3.78321	4.43309	4.05063	3.86214	3.64116	3.70622	4.42915	3.78494	4.40956	4.00037	3.97501	4.46023	3.9972	4.2856	4.19043	4.21519	4.1257	4.82138	4.78747	4.82334	4.77776	5.17775	5.10209	5.04373	4.89517	4.43255	4.98537	4.98776	4.88412	4.9928	4.9097	5.07113	5.57902	4.93417	5.0013	5.35744	5.36829	4.81065	4.9813	4.91762	5.17063	4.73131	4.81972	4.78983	4.73501
4		4.00985	3.74502	3.80743	3.29945	4.17599	4.14625	4.23958	4.29311	4.42558	5.23886	4.4891	4.61982	5.45495	4.77476	5.37187	5.92079	6.24377	8.7667	9.18593	9.82103	10.5334	8.74905	8.49874	8.62966	8.21684	7.37426	7.02461	5.65405	7.16542	5.70263	6.77596	5.76063	6.14123	5.6752	6.05157	6.99549	6.69375	6.99167	6.33815	6.19863	5.27291	5.53969	4.73325	4.82348	4.55737	5.02691	4.10612	3.91828
5		2.30418	2.24127	2.33311	2.0821	2.49543	2.28394	2.10978	1.90224	2.06006	2.13763	2.08708	2.10096	1.88875	1.83363	1.83445	1.58006	1.59354	1.67481	1.62597	1.53106	1.92588	1.82068	1.75717	1.78771	1.78565	1.76124	1.83377	1.8362	1.64168	1.91821	1.87203	1.86406	1.89009	1.84515	2.01474	2.09567	1.91865	1.81507	2.39953	2.37755	2.25911	2.28228	2.263	2.36034	2.54201	2.56932	2.55893	2.43881
6		2.31477	2.66783	2.60515	2.3456	2.18036	2.23885	2.45645	1.94197	2.14051	2.35497	2.48143	2.34726	2.4022	2.11443	2.25521	2.41236	2.05563	2.08062	1.95233	2.00403	1.84047	1.73815	1.88512	1.74257	2.08883	1.8153	1.96985	1.89411	2.05537	2.32579	2.26852	2.2453	2.15929	2.10125	2.07264	2.3226	2.16424	2.1455	2.2067	2.44351	2.2387	2.44194	2.60278	2.71183	2.63405	2.6951	2.94693	3.04913
7		1.04228	1.14383	1.01865	1.04698	1.2611	1.09831	1.0946	1.19373	1.2464	1.27799	1.38808	1.55784	1.55014	1.73598	2.27265	1.92791	2.46622	2.394	2.68009	2.58971	2.70225	2.93822	2.97334	3.04854	3.32108	2.98628	2.95931	3.0168	3.03968	2.98724	3.0861	3.45732	3.29214	3.28304	3.66448	3.35983	3.25971	3.23043	3.19935	3.16954	3.19271	3.22821	3.70296	4.0277	3.36953	3.75688	3.74235	3.59624
8			2.39411	2.28811	1.95841	1.74759	1.73968	1.91121	1.61165	2.07788	1.9816	2.02828	2.17335	2.15545	2.02525	1.90933	1.96887	1.87655	1.77479	0.890451	1.12186	1.1923	1.79057	1.75054	2.09254	2.2344	2.22977	2.13791	2.01254	1.94839	1.75013	1.88769	1.96371	2.03384	1.98436	1.73828	1.89038	2.12309	1.92953	1.95099	2.2336	2.29285	2.49085	2.68959	2.36589	2.49201	2.46479	2.34899	2.70255
9		1.52594	1.62425	1.55013	1.71248	1.56117	1.52911	1.66847	1.68831	1.72766	1.84909	1.96443	1.85316	1.66679	1.71403	1.59939	1.68162	1.60035	1.79815	2.0846	1.87339	1.90035	1.85123	1.93993	1.78813	1.74638	1.76371	1.72841	1.84023	1.71193	1.66397	1.60927	1.59984	1.61074	1.43177	1.62819	1.56854	1.50881	1.35898	1.55939	1.58573	1.55222	1.60368	1.60035	1.70379	1.58545	1.69797	1.49548	1.56196
10		1.63283	1.57878	1.71323	1.29887	1.55881	1.38446	1.03379	1.00591	1.09554	1.17873	1.04039	1.65354	1.45186	1.37385	1.37498	1.38666	1.25154	1.13996	1.45059	1.39508	1.39518	0.689038	0.760324	0.91988	1.25485	1.42714	1.4052	1.40298	1.33033	1.21554	1.34563	1.32257	1.11517	1.31057	1.5377	1.53759	1.4537	1.48307	1.59795	1.68818	1.60095	1.41171	1.48028	1.41826	1.40523	1.57613	1.53908	1.72432
11		1.98739	2.02023	2.02801	1.89739	2.15288	2.00282	1.8546	1.85116	1.86237	2.18293	1.57124	1.84761	1.91166	2.26453	2.06512	1.86667	2.14431	2.19908	2.32718	2.40051	2.33196	2.54497	2.32769	2.53818	2.50559	2.5871	1.9811	1.80185	2.12038	1.79233	2.02752	2.04811	1.67485	1.9806	2.09807	2.35032	2.59239	2.22462	2.10143	2.08308	1.94453	1.90517	2.41285	2.00016	2.31672	2.44753	2.23109	2.06935
12		1.93421	1.94873	2.25914	2.02044	1.94814	2.00824	2.19395	2.29114	2.63982	2.34899	2.66606	2.91588	2.99759	2.68536	2.8148	3.37105	3.20844	3.51367	3.12959	3.56227	3.12304	3.45007	3.42241	3.17641	3.21458	3.12881	2.65824	3.01733	3.08535	2.82884	3.1328	3.25708	3.18812	3.30135	3.21384	3.19413	3.05845	3.32495	3.33675	3.35343	3.39111	3.39672	3.5209	3.54472	3.6405	3.74794	3.69019	3.87649
13		1.38787	1.41685	1.35869	1.12459	1.05576	1.44761	1.31798	1.55909	1.17365	1.48002	1.07758	1.4072	1.48997	1.36151	1.55289	1.60068	1.44939	1.62058	1.85056	1.29152	1.67695	1.79971	1.77539	1.89034	1.86577	1.72668	1.65394	2.0767	1.98964	1.95201	1.97847	1.97203	1.77033	1.77386	1.77136	1.94368	1.566	1.77719	1.89193	1.97137	1.88088	2.06871	2.05259	1.66058	2.02788	2.0403	1.81312	2.00124
14		2.26219	2.27442	2.54017	2.36607	2.39801	2.63796	2.83536	2.54105	2.96711	2.96116	2.57715	2.51223	2.65192	2.51427	2.1237	2.53086	2.82146	2.67965	2.4715	2.5293	2.5133	2.86894	2.83646	2.59327	2.58891	2.7793	2.83127	2.77486	2.69253	2.11162	2.29959	2.37676	2.40573	2.23558	2.19632	2.0181	2.13072	2.38809	2.40512	2.41954	2.31927	2.31275	2.53749	2.37715	2.75088	2.60815	2.61425	2.71445
15		2.26551	2.12687	2.09732	2.52022	2.2593	2.50972	2.4686	2.44713	2.35896	2.34899	2.14111	2.12528	2.37734	2.2548	2.3623	2.37236	2.3252	2.2634	2.15109	2.43189	2.55014	2.35233	2.56601	2.49253	2.59583	2.63389	2.59889	2.67203	2.66511	2.83727	2.81763	2.91879	2.87482	2.80896	2.58371	2.79548	2.71639	2.57319	2.6949	2.47784	2.56812	2.46976	2.54463	2.44817	2.60699	2.59776	2.6902	2.59271
16		1.54831	1.5821	1.46267	1.51168	1.2768	1.75002	1.97763	1.60165	1.84628	1.95469	1.90768	1.89116	1.69297	1.60041	1.69162	1.70549	1.9085	1.44507	2.04551	2.01895	1.7107	1.52637	1.56187	1.61699	1.91887	1.62841	1.65678	1.22011	1.48598	1.19123	1.77547	1.3447	1.7082	1.13235	1.80116	2.14507	2.0666	2.08979	2.08829	2.00989	1.40598	1.6751	1.58963	1.64979	1.59169	1.61135	1.7065	1.67747
17		2.20208	2.1747	2.23299	2.08385	2.35695	2.58979	2.57271	2.27477	2.14435	2.05391	1.92554	2.02249	1.99371	2.33854	2.09869	2.31849	2.1218	2.07229	2.04732	2.11263	2.18643	1.91616	1.83691	2.04482	2.18293	2.34188	2.14329	2.17647	2.18472	2.37817	2.67026	2.59547	2.46479	2.68757	2.39239	2.66279	2.58243	2.62595	2.49988	2.57794	2.90533	2.95895	3.04038	2.73166	3.15474	2.79778	3.28051	3.2724
18		1.08189	1.04034	1.04884	0.901371	0.999254	0.960014	0.98867	0.95456	1.04499	0.983899	0.990414	0.954609	0.924003	0.94305	0.959804	0.95567	1.02206	1.01914	0.973938	0.987891	0.979909	0.950963	0.930216	0.971824	1.08523	0.967992	0.98292	1.07088	1.06176	1.06564	1.12214	1.09634	1.06733	1.18972	1.21361	1.22177	1.31655	1.2645	1.30983	1.33814	1.45414	1.55467	1.53333	1.42051	1.58024	1.43177	1.38204	1.47061
19		3.02461	3.08218	3.15071	3.36254	3.25617	3.0597	2.92092	3.18138	3.11	3.16686	3.37696	3.48325	2.89884	2.94066	3.22529	2.91898	3.07508	2.99075	3.13874	3.11254	3.10144	3.09504	3.05109	3.14677	3.01617	3.10117	3.04092	3.01914	3.34066	2.94212	2.94619	2.9036	2.96109	3.05583	2.78634	2.76641	3.0206	2.95602	2.95134	2.84396	2.9698	2.75763	2.87263	2.63466	2.95741	2.95197	2.41131	2.40332
20		2.23528	2.09434	2.01923	2.16875	2.23125	2.27817	1.98688	2.18784	2.1177	2.20628	2.11485	1.88758	2.06498	1.98082	2.07964	2.32424	2.33586	2.47272	2.53573	2.67812	2.73356	2.71784	2.80539	2.41432	2.35386	2.40131	2.58076	2.52566	2.60417	2.67944	2.87245	2.89961	2.7375	2.90392	3.12394	2.99913	2.64629	2.80556	2.76954	2.6931	2.81761	2.84387	2.7827	2.85422	2.76076	2.87274	2.87392	2.93763
21		1.45951	1.32356	1.3168	1.43121	1.21627	1.54929	1.38968	1.22728	1.40803	1.23497	1.63997	1.35806	1.35889	1.40543	1.3566	1.33267	1.61374	1.44122	1.63607	1.44291	1.41777	1.50105	1.70582	1.38272	1.63913	1.50443	1.66252	1.72197	1.76654	1.70804	1.40718	1.634	1.37584	1.61271	1.85414	1.65442	1.55898	1.58478	1.58457	1.34633	1.32519	1.33031	1.42928	1.36015	1.41841	1.42047	1.41507	1.53936
22																						1.6908	1.79127	1.98448	1.86922	1.87516	1.78281	2.00417	1.85682	1.9484	1.9171	1.73855	1.90386	1.79203	1.79203	1.65971	1.83934	1.83959	1.95806	2.02844	2.00527	2.15109	1.96579	2.15585	2.04773	2.0892	2.09039	2.09405	2.18047
23		1.52255	1.52809	1.38684	1.30264	1.46282	1.63614	1.56788	1.62546	1.48676	1.36278	1.34941	1.28322	1.39309	1.17935	1.23043	1.21954	1.30667	1.19587	1.14304	1.33482	1.22776	1.44908	1.23494	1.14372	1.04994	1.0339	1.13654	1.40517	1.21644	1.28119	1.25439	1.32617	0.998691	1.0512	1.04256	1.28807	1.10914	1.1032	1.2351	1.35826	1.37552	1.49818	1.60417	1.74871	1.42747	1.41342	1.46541	1.26164
24		1.55278	1.67964	1.88559	1.85627	1.69294	1.734	1.74425	1.57714	1.85709	1.03195	1.75798	1.82167	1.64505	1.88943	1.52022	1.93655	1.77503	2.32754	1.93215	2.15594	2.1591	1.98705	1.84044	1.91861	1.73668	1.87257	1.78154	1.78479	1.97558	1.78397	1.81921	1.56762	1.5123	1.51331	1.42826	1.34308	1.28199	1.33754	1.4821	1.2328	1.53127	1.38023	1.3797	1.53938	1.56106	1.38766	1.61949	1.66515
25		1.20955	1.2034	1.21849	1.31968	1.30285	1.41137	1.42431	1.29754	0.920732	1.04171	1.1133	1.18121	1.20656	1.36603	1.43915	1.32908	1.27266	1.258	1.1735	1.19711	1.27677	1.2804	1.17391	1.2728	1.31471	1.37333	1.33594	1.3399	1.18631	1.35194	1.29754	1.37773	1.14002	1.11468	1.21738	1.20394	1.12406	1.0944	1.23236	1.1134	1.23043	1.20791	1.24109	1.35938	1.18006	1.34569	1.32839	1.42282
26		0.859097	0.916069	0.885085	1.10151	0.925874	0.819351	0.265714	0.952435	0.962768	0.703379	0.847757	1.09393	0.464362	0.969726	1.06009	1.12414	0.845244	1.03928	1.31991	1.0638	1.01435	1.12504	1.15013	1.10738	1.19442	1.09084	1.08049	1.21241	1.18577	1.23365	1.09361	1.05932	1.02821	1.16468	1.309	1.21224	1.66976	1.59715	1.79431	1.64119	1.60667	1.57572	1.08199	1.08382	1.0782	1.16084	1.50764	1.15125
27		1.12222	1.17597	1.1848	1.19216	0.980673	0.94433	1.03899	1.05228	0.921218	1.00971	1.05946	1.03926	0.946654	0.759881	0.953646	0.801892	0.85808	0.707419	1.00404	0.775245	0.933602	1.00117	0.821717	1.00339	0.905714	0.93002	0.834709	1.04628	0.934116	0.901703	0.753169	0.90082	0.973192	1.08015	0.98434	1.15253	1.16925	1.14671	1.08187	1.2072	1.2463	1.21208	1.3394	1.2297	1.37177	1.32028	1.22149	1.12929
28		1.67011	1.29737	1.76466	1.54188	1.49335	1.55452	1.38882	1.52898	1.48592	1.76607	1.58519	1.45709	1.83621	1.45012	1.97365	1.37957	1.41346	1.73782	1.763	1.63401	1.52691	1.56937	1.67218	1.67865	1.71724	1.74962	1.98354	1.86229	1.98207	1.8213	1.72838	1.86229	1.81588	1.77547	1.60425	1.90113	1.86779	1.69823	1.97015	1.84919	2.06777	1.89195	2.0037	2.00224	2.1614	2.33898	2.13421	1.9453
29		0.86238	0.873927	0.845623	0.862063	0.94933	0.912723	0.95971	0.940913	0.861443	0.820283	0.896331	0.800659	0.804681	0.87928	0.707593	0.74042	0.732154	0.756849	0.77612	0.909912	0.679014	0.822229	0.711697	0.734141	0.856676	0.762507	0.888826	0.649835	0.891506	0.723935	0.707666	1.05244	0.883563	0.959181	1.06776	0.896227	0.887375	0.894855	0.890066	1.06128	0.962584	0.953871	0.889314	1.14835	0.887283	0.979092	1.13251	1.03961
30		1.58815	1.43567	1.50391	1.70241	1.75444	1.91953	1.77048	1.4352	1.74654	1.43401	1.4773	2.03055	1.74903	1.51736	1.97597	1.67303	1.93779	0.984686	1.08783	1.02733	1.12119	1.18485	1.32836	1.44561	1.52241	1.4775	1.55241	1.68982	1.3954	1.46939	1.58036	1.32611	1.88868	1.72176	2.09057	2.17134	1.52223	1.52063	2.15686	1.96783	1.99514	1.83095	1.59408	1.83813	1.95581	2.1031	2.31645	2.25277
31		0.828646	0.865895	0.612194	0.906839	0.612349	0.655765	0.486906	0.893239	0.756291	0.930937	0.914829	0.76542	0.80948	0.719469	0.658712	0.75774	0.778711	0.600454	0.543946	0.66497	0.824849	0.901091	0.791829	0.886456	0.778523	0.579889	0.796157	1.11252	0.954006	1.0787	0.997421	1.14681	1.1253	1.03458	1.04523	1.04153	0.82176	0.872705	1.02426	1.00452	1.13372	1.02951	1.39985	1.27383	0.88147	1.19821	1.41781	1.33348
32		1.20899	0.974533	1.0303	1.01164	1.05487	0.9947	1.20199	1.07672	1.1556	1.11101	1.05399	1.20438	1.05399	1.16085	0.874026	1.14447	0.882006	0.84177	1.07321	0.863762	0.894096	1.10643	0.773224	0.816154	0.866527	0.894128	1.11272	0.944246	0.918925	0.889883	1.10319	0.854117	0.938506	1.01475	0.950444	1.08748	0.964424	0.987213	0.993235	0.970769	1.10651	0.951287	1.10316	1.12055	1.14628	1.0565	1.13683	0.93664
33		1.17762	1.18403	1.23623	1.25114	1.31009	1.05978	1.07885	1.22682	1.09311	1.16285	1.14124	1.35297	1.76393	1.46016	1.54965	1.67284	1.42415	1.45174	1.56201	1.39917	1.66818	1.90385	1.59815	1.64127	1.65135	1.48074	1.3187	1.34696	1.36452	1.44559	1.47451	1.39022	1.50898	1.21309	1.19141	1.30488	1.31527	1.21464	1.1792	1.15252	1.38522	1.59415	1.59567	1.56372	1.50519	1.40214	1.55414	1.50873
34		1.13559	1.398	1.2228	1.34059	1.20246	1.27168	1.24604	1.13784	1.36667	1.11127	1.30554	0.98102	1.25612	1.41044	1.34464	1.56124	1.53188	1.4822	1.54269	1.55677	1.62596	1.62037	1.53158	1.71618	1.72479	1.58308	1.58682	1.63035	1.55144	1.61443	1.58285	1.49911	1.42241	1.28184	1.2949	1.12163	1.21554	1.27782	1.32577	1.25923	1.21234	1.255	1.15293	1.22572	1.21039	1.18662	1.17359	1.22339
35		0.970123	1.16987	1.04656	1.17965	1.04016	1.08526	1.18165	1.12295	1.24391	1.14174	1.13535	1.16455	1.15768	1.27069	1.27945	1.12204	1.33516	1.25138	1.16686	1.20805	1.23114	1.20676	1.37351	1.44299	1.37783	1.44494	1.27797	1.35456	1.3348	1.50467	1.49142	1.57722	1.48535	1.49748	1.4629	1.42952	1.41123	1.37051	1.41025	1.34016	1.31071	1.31812	1.51897	1.49591	1.58582	1.63332	1.59718	1.61721
36		1.89784	2.04018	2.02893	2.18047	2.26126	2.39374	2.2485	2.1628	2.18433	2.10096	2.16627	2.18711	2.22126	2.12736	2.11801	2.21583	2.24574	2.01774	2.0949	2.0397	1.76033	1.69364	1.78287	1.85854	1.71743	1.71467	1.26902	1.32685	1.73051	1.55784	1.47324	1.43424	1.46205	1.35875	1.43612	1.46885	1.20214	1.16723	1.30626	1.19001	1.37008	1.30968	1.32571	1.37631	1.37072	1.3283	1.35848	1.39276
37		1.45603	1.433	1.42328	1.14109	1.373	1.47683	1.5235	1.43499	1.52732	1.58585	1.77781	1.50618	1.36671	1.42666	1.37243	1.47748	1.44065	1.50084	1.61074	1.72601	1.9035	1.74467	1.68802	1.80112	1.71839	1.7942	1.74856	1.59223	1.61089	1.65373	1.65981	1.71109	1.62766	1.68469	1.76517	1.88873	1.8378	1.67387	1.70473	1.67785	1.47839	1.61762	1.3307	1.31678	1.37848	1.33653	1.32946	1.38432
38		1.2611	1.27554	1.39497	1.12313	1.10493	1.15235	1.0031	1.56861	1.90204	1.95259	2.22663	2.12117	2.1747	1.1494	1.38362	1.36014	1.62589	1.85635	2.05537	1.80843	1.74108	2.03558	2.23494	1.86428	2.16883	1.86026	1.73055	1.86661	2.16257	2.23816	2.19823	1.97095	2.19585	2.23426	2.50864	2.11424	2.01342	2.2938	2.21882	2.05262	1.99869	2.20157	2.10498	1.70423	1.93699	2.07074	2.0407	1.99574
39																						1.6548	1.65243	1.51925	1.56013	1.68165	1.54489	1.54566	1.83334	1.91247	1.82869	1.97101	1.82085	1.86599	1.85765	1.82062	1.92007	1.90198	1.84041	1.85611	1.86932	2.23466	2.06997	1.98758	2.38184	2.12857	2.1683	2.23462	2.29746
40		0.871482	0.68537	0.674395	0.689098	0.465031	0.494525	0.508576	0.50083	0.378166	0.461453	0.862778	0.67033	0.80341	0.700467	0.648518	0.606061	0.790511	0.527213	0.588928	0.570032	0.663711	0.718195	0.703221	0.353357	0.428522	0.547031	0.664561	0.630541	0.559674	0.645755	0.571451	0.545204	0.636907	0.652101	0.643682	0.614238	0.755427	0.749362	0.780325	0.777812	0.68003	0.751144	0.768505	0.657718	0.738933	0.662132	0.726128	0.663608
41		1.98146	1.86892	1.83871	1.67073	1.78462	1.79484	2.15686	1.8608	1.87877	1.75383	1.775	1.5361	1.71514	1.59458	1.66741	1.77772	1.62803	1.86089	1.84134	1.7485	1.78478	1.59767	1.7957	1.9041	1.80877	1.67133	1.566	1.81743	1.52594	1.43041	1.65085	2.08006	2.11914	2.07301	1.9006	1.96617	2.03254	2.14126	2.23919	2.33105	2.22465	2.21033	1.96328	1.70192	1.7692	1.79884	1.84176	1.84973
42		1.21045	1.05756	1.16234	1.1073	0.988594	1.09596	1.07839	1.1926	1.39921	1.54437	1.28127	1.36973	0.938956	1.05153	1.12485	1.21871	0.900349	1.29786	1.26528	1.21233	0.926374	1.36363	1.27026	1.22966	0.893465	1.46138	1.11309	1.34867	1.10596	0.817301	1.27463	1.01122	1.02953	1.01037	1.0188	1.21766	1.42282	1.44249	1.29275	1.17527	1.14039	1.12937	1.17792	1.38408	1.66449	1.63519	1.75819	1.5318
43		0.797277	0.517338	0.838926	0.855607	0.803971	0.847883	1.0171	1.01746	1.11381	1.10424	0.838926	0.931255	1.03076	0.761692	0.851803	0.728226	0.879782	0.681418	0.854396	0.690248	0.728927	0.954895	1.16856	0.888531	0.760785	0.555085	0.810678	0.894086	0.718113	0.590074	1.0201	0.945989	0.954619	0.522449	0.840998	0.832903	0.775033	0.580795	0.836775	0.665495	0.759228	0.78229	0.430479	0.569515	0.47251	0.539709	0.552546	0.639182
44		1.47651	1.31167	1.45374	1.40971	1.45455	1.11143	1.53176	1.57009	1.50454	0.999521	1.49557	1.58314	1.42933	1.02458	1.57246	1.36903	1.43976	1.39081	0.975264	1.27639	1.20256	1.38587	1.17161	1.2948	1.2508	0.881919	0.988007	0.813906	0.701109	0.594239	0.614157	0.684592	0.764474	1.20605	1.14644	1.29858	1.39891	1.34086	1.32447	1.2528	1.37569	1.19945	1.51577	1.261	1.35132	1.41911	1.72377	1.57513
45		1.33563	1.47918	1.21598	1.31218	1.26962	1.11539	1.09257	1.05106	1.02847	0.938989	0.968153	0.999102	0.974261	0.841374	0.906826	0.863535	1.27022	1.32149	1.12106	1.24415	1.03623	1.131	1.41998	1.10371	1.39095	1.42628	1.38979	1.48969	1.40188	1.47207	1.40982	1.02746	1.33655	1.06099	1.25364	1.24006	1.39305	1.38327	1.26124	1.08019	1.11773	1.39117	1.34062	1.30213	1.30761	1.26465	1.58314	1.60712
46		1.17967	1.49043	1.4277	1.30449	1.53434	1.31018	1.34228	1.36999	1.2769	1.26949	1.34974	1.33016	1.39399	1.37347	1.45414	1.55948	1.53107	1.31651	1.17527	1.12352	1.22746	1.36413	1.64231	1.73824	1.58084	1.75562	1.6563	1.6699	1.67518	1.90266	2.0584	2.0639	2.24065	2.12885	2.04506	1.85006	2.05139	2.08043	2.21536	2.24419	2.19867	2.19099	2.28413	2.30222	2.41248	2.58178	2.64022	2.81053
47		2.28401	2.2953	2.40464	1.96933	2.37159	1.94294	2.165	2.32076	2.06256	2.05644	2.18559	1.99531	2.09183	2.00311	2.10373	2.06699	2.21107	1.81847	1.69339	1.90796	1.97649	1.97376	1.73574	1.92829	1.83307	1.69236	1.86396	1.61467	1.86947	1.54915	1.73524	1.75681	1.94504	1.99096	1.68097	1.90202	1.86049	1.93584	1.72381	1.78529	1.73748	1.96904	1.99796	1.72428	1.65211	1.63381	1.94249	1.79925
48		1.71321	1.75521	1.75409	1.58303	1.48036	1.26632	1.51494	1.68563	2.04747	2.02996	1.99086	2.07186	1.74357	2.16198	2.0058	2.15754	2.06394	2.03412	2.18909	1.72003	2.00137	1.7529	1.91368	1.93814	1.81242	1.76455	1.80113	1.77107	1.7778	1.7328	1.8201	1.79035	1.76222	1.86705	1.79666	1.86769	1.96778	1.86196	1.87146	1.99749	1.92913	1.74398	1.85588	1.69454	1.82202	1.72446	1.75846	1.74733
49		2.45584	2.58189	2.57957	2.40206	2.62491	2.80349	2.77042	2.95874	2.91653	2.73298	2.76376	2.85957	2.87073	2.80637	2.61026	2.71618	2.7309	2.67685	2.59632	2.65909	2.57467	2.64154	2.46554	2.39603	2.32772	2.62741	2.48346	2.51438	2.56312	2.53939	2.49878	2.52843	2.82101	2.82101	2.91065	3.12551	3.00655	2.85414	2.73516	2.9233	2.79563	3.14786	3.07507	2.97231	2.7034	2.8561	2.90667	2.80149
50		2.91008	2.6115	2.62153	2.64773	2.45372	2.68636	2.47077	2.65981	2.57961	2.43721	2.32103	2.44732	2.38232	2.37299	2.53276	2.36385	2.40694	2.39886	2.28423	2.46085	2.05885	2.34854	2.32171	2.39911	2.38006	2.2131	2.28336	1.80901	2.251	2.16612	2.05723	2.16815	2.04116	2.0767	2.0587	2.06715	2.2443	2.03838	2.2012	2.22536	2.42849	2.48034	2.24619	2.49157	2.53317	2.31263	2.34492	2.49477
[truncated: 73 more columns]

## Sheet: Figure 2C
Chaperone mobility by FLIP in young and aged cells
		GFP					Ydj1-GFP					Ssa1-GFP
Age	h	0	24	48	AZC		0	24	48	AZC		0	24	48	AZC
Median	r.u.	0.982608	0.928353	0.93974	1.10511		0.975916	0.926637	0.767268	0.74674		0.980776	0.833461	0.657857	0.550551
1Quartile	r.u.	0.842388	0.774896	0.775286	0.931994		0.857092	0.726482	0.612753	0.663953		0.892514	0.649917	0.437228	0.464251
3Quartile	r.u.	1.13566	1.02505	1.05635	1.2076		1.17357	1.06217	0.888963	0.892536		1.04422	0.913889	0.803156	0.617074
Mann-Whitney U test (48h vs 0h) p value				0.121328					2.58051e-06					3.70653e-10
r.u.=Values made relative to mean GFP mobility in young cells
		0.602901	0.67835	0.55851	0.654781		0.590999	0.59279	0.342292	0.467753		0.68879	0.177955	0.0894768	0.335917
		0.662525	0.719135	0.610213	0.695958		0.596978	0.945054	0.447276	0.526869		0.755282	0.248655	0.132064	0.367413
		0.728168	0.723852	0.624075	0.705891		0.619497	0.388579	0.457888	0.561764		0.832285	0.380714	0.170977	0.396677
		0.753234	0.731617	0.643721	0.721125		0.628902	1.44954	0.51132	0.580635		0.841124	0.501891	0.189948	0.417451
		0.756451	0.735586	0.662945	0.726595		0.661545	0.936624	0.562447	0.582584		0.860611	0.538284	0.252157	0.425339
		0.788122	0.748083	0.678635	0.796644		0.758839	0.570327	0.562743	0.594729		0.863915	0.542762	0.268841	0.447731
		0.799676	0.75304	0.687202	0.899607		0.808056	0.91583	0.574336	0.636013		0.86483	0.554981	0.276329	0.469757
		0.816584	0.756841	0.694139	0.915937		0.826803	0.854087	0.585113	0.673267		0.882447	0.60928	0.305938	0.470322
		0.826014	0.764426	0.752243	0.980164		0.835637	0.42537	0.595765	0.69541		0.886489	0.637045	0.41415	0.4774
		0.839052	0.766641	0.757512	1.02717		0.837146	1.1872	0.599063	0.703573		0.887708	0.639678	0.415154	0.532925
		0.8435	0.774896	0.78121	1.06787		0.877038	0.741877	0.606913	0.711734		0.894115	0.65333	0.459302	0.5354
		0.844001	0.776227	0.814171	1.07898		0.893981	1.17044	0.630274	0.721992		0.905375	0.676504	0.464499	0.542753
		0.88892	0.794403	0.824219	1.08427		0.899425	1.02458	0.633642	0.722124		0.912182	0.716262	0.525522	0.558349
		0.908987	0.823752	0.847885	1.08907		0.915954	0.600815	0.634753	0.72234		0.923255	0.716654	0.535793	0.561682
		0.922268	0.838665	0.853936	1.08907		0.920002	1.02372	0.656541	0.77114		0.940932	0.734272	0.578918	0.578329
		0.928579	0.843766	0.898977	1.12115		0.921574	1.02508	0.669596	0.772481		0.946568	0.748386	0.582173	0.600334
		0.945799	0.876389	0.903538	1.13402		0.925034	1.05641	0.670002	0.789168		0.947705	0.759872	0.639775	0.605019
		0.947014	0.878043	0.914749	1.15096		0.943673	1.22795	0.690183	0.824284		0.967722	0.816603	0.640332	0.606392
		0.957499	0.88222	0.932793	1.15523		0.953355	1.10472	0.700053	0.851748		0.973655	0.831317	0.651723	0.64912
		0.967146	0.921769	0.93674	1.15652		0.975916	0.887328	0.726739	0.851927		0.979439	0.831468	0.657857	0.719403
		0.998071	0.928353	0.942741	1.17173		1.00694	0.658996	0.751739	0.89207		0.982113	0.835453	0.660755	0.727669
		1.03172	0.930726	0.942896	1.19837		1.0076	0.837176	0.782797	0.893935		1.00334	0.836794	0.664268	0.731677
		1.06737	0.931174	0.943447	1.21068		1.02409	1.0944	0.788245	0.902506		1.00572	0.855243	0.697857	0.764282
		1.06794	0.939778	0.947725	1.2111		1.02998	1.14457	0.812768	0.904737		1.00755	0.856088	0.747557	0.819444
		1.07872	0.971263	0.970908	1.21443		1.03246	1.0769	0.816111	0.916649		1.01077	0.866463	0.75646
		1.10358	0.976752	0.99181	1.224		1.0334	0.542319	0.824911	0.938331		1.0139	0.881249	0.771479
		1.11716	0.981124	1.01696	1.30532		1.10023	0.895816	0.824914	0.970139		1.02162	0.890637	0.795346
		1.11745	0.991211	1.03062	1.39198		1.11867	1.15393	0.829136	0.97201		1.03927	0.895086	0.795628
		1.13307	1.01329	1.05266	1.4161		1.15102	0.878726	0.868917			1.04125	0.896097	0.801585
		1.13483	1.0213	1.05464	1.43813		1.19611	0.857599	0.871958			1.04348	0.909138	0.804728
		1.13815	1.02505	1.06147			1.22952	1.0098	0.88026			1.04644	0.928142	0.860877
		1.14653	1.04626	1.06719			1.2315	0.965913	0.891864			1.07967	0.943891	0.887621
		1.15549	1.0793	1.12183			1.23214	0.542375	0.89802			1.12483	0.98629	0.887858
		1.2099	1.09625	1.1231			1.26842	1.0234	0.904583			1.14467	0.990686	0.898925
		1.21755	1.09757	1.1527			1.29861	0.926637	0.920215			1.1487	1.03987	0.912854
		1.2543	1.10352	1.1587			1.33456	0.711087	0.926653			1.20874	1.06657	0.957451
		1.29435	1.16008	1.23055			1.40707	0.835205	0.934411			1.21458	1.0765	0.958106
		1.32456	1.16121	1.24081			1.42082	1.06793	0.9622			1.28009	1.08901	0.997178
		1.33766	1.17167	1.32444			1.48652	0.629485	1.04333			1.39699	1.09868	1.00878
		1.34517	1.17967	1.51838					1.11011			1.43184	1.17349
			1.23323						1.13413
									1.15964

## Sheet: Figure 2E
Autocorrelation functions of Ssa1-GFP by RICS in young and old cells
		Young	Old
	x (pixels)	G(x)	G(x)
	1	0.069219	0.0368058
	2	0.0644039	0.0344167
	3	0.0589507	0.0311123
	4	0.0540035	0.0282119
	5	0.0481618	0.0243285
	6	0.0425901	0.0207968
	7	0.0356429	0.0180246
	8	0.0311549	0.0149724
	9	0.0257818	0.011886
	10	0.0222511	0.0107876
	11	0.0185136	0.0086422
	12	0.0163514	0.00624996
	13	0.0137527	0.00530972
	14	0.0104924	0.00374661
	15	0.00808894	0.0027566
	16	0.0056649	0.00178656
	17	0.00406182	0.0013603
	18	0.00335691	0.000383917
	19	0.00238392	3.82783e-05

## Sheet: Figure 2F
Diffusion coefficient by RICS of Ssa1-GFP and Ydj1-GFP in young and old cells
		Ssa1-GFP				Ydj1-GFP
		Young	Old	AZC		Young	Old	AZC
D (fitted)	r.u.	1	0.240909	0.230606		0.875758	0.145455	0.117484
t-test (vs young cells) p value		na	2.75388e-51	0.137562		na	1.47897e-35	0.0452882
D (Monte Carlo simulations)
Median	r.u.	0.991334	0.371799	0.337893		0.881094	0.204618	0.180859
Minimum	r.u.	0.691791	0.0457079	0.00207211		0.438312	0	4.54566e-06
1Quartile	r.u.	0.882378	0.27356	0.171691		0.753626	0.0419125	0.103249
3Quartile	r.u.	1.09159	0.455813	0.470942		1.0112	0.406958	0.283794
Maximum	r.u.	1.35654	0.619619	0.674445		1.25784	0.787308	0.422257
		1.09286	0.0457079	0.22395		0.727017	0.0496077	0.153907
		0.900447	0.422576	0.643792		0.9498	0.138566	0.186496
		0.976349	0.416952	0.0302377		1.03975	0.206461	0.311672
		0.732183	0.495586	0.575512		0.765298	0.0571067	0.414011
		1.04196	0.217251	0.674445		1.19947	0.301354	0.114471
		1.05321	0.558425	0.494759		0.828602	0.523335	0.297608
		0.802286	0.349902	0.208443		0.786191	0.0231442	0.232456
		1.1202	0.114657	0.017677		0.972832	0.338752	0.222268
		1.09507	0.216107	0.221895		0.730369	0.29518	0.153776
		1.09117	0.474417	0.331436		1.00601	0	0.111281
		1.06258	0.25304	0.391849		1.07579	0.608787	0.376299
		0.970979	0.360692	0.243742		0.946322	0.2661	0.278986
		0.773085	0.492243	0.427092		1.23963	0.703599	0.00597151
		1.08766	0.49373	0.208086		0.773843	0.381333	0.0889512
		1.08839	0.266996	0.285346		1.07161	0	0.313279
		1.35654	0.154884	0.192318		0.80732	0.650877	0.175222
		1.33283	0.267353	0.57371		0.438312	0.218392	0.0338189
		0.917713	0.357695	0.13974		0.853979	0.292334	0.101785
		0.691791	0.433181	0.489161		1.07855	0.406156	0.0590586
		0.724043	0.53167	0.290736		0.499055	0.20897	0.24376
		0.952799	0.496153	0.386768		0.967853	0.161848	0.0138082
		1.08688	0.165789	0.251433		0.811711	0.369739	0.254642
		0.881731	0.374336	0.23947		1.25784	0.0982257	0.118083
		1.29063	0.351994	0.423299		1.25577	0.0259498	0.12628
		0.858987	0.340678	0.563557		0.874356	0.787308	0.307087
		1.06348	0.390634	0.0956247		0.803482	0.440911	0.0524872
		0.865498	0.580742	0.222095		0.909475	0.720959	0.0513311
		1.0027	0.417291	0.188553		0.925674	0	0.239246
		1.01539	0.412486	0.460194		0.866741	0	0.279189
		0.702484	0.529592	0.06403		0.665057	0.483861	0.123129
		1.25122	0.390342	0.454673		0.952232	0.154228	0.256065
		0.840983	0.437142	0.0948861		0.987444	0	0.161632
		1.12595	0.23934	0.52084		0.86128	0.307078	0.103737
		0.867107	0.425018	0.34435		0.56253	0.117529	0.12511
		1.01097	0.141985	0.392292		0.754212	0.0160928	0.0380234
		0.953341	0.328643	0.497065		0.967651	0.083475	0.37532
		0.802477	0.447824	0.44505		0.840364	0.192988	0.108811
		1.21489	0.319426	0.00207211		0.962394	0.137439	0.0261179
		1.13134	0.449612	0.109419		0.656079	0.340515	4.54566e-06
		0.846693	0.444431	0.183797		0.550847	0.261694	0.212891
		0.979964	0.429596	0.287		1.16152	0.251432	0.223665
		1.32385	0.152677	0.173245		0.738324	0.308362	0.311692
		0.963633	0.369262	0.372536		0.860881	0.202774	0.342706
		0.903661	0.397498	0.562446		0.736202	0.701012	0.00519894
		0.883189	0.316915	0.466762		0.887832	0.499589	0.422257
		1.18421	0.293166	0.459607		0.502455	0.173888	0.0211352
		0.872403	0.556608	0.137857		1.17577	0	0.390738
		1.19271	0.491857	0.371573		1.02678	0.669638	0.0225842
		1.06798	0.168539	0.316539		0.751867	0	0.30534
		1.01923	0.614795	0.483482		0.678298	0.0795581	0.19526
		0.958639	0.291977	0.136853		0.723754	0.0117279	0.332964
		1.21346	0.213908	0.142201		1.07323	0.409363	0.299452
		0.969116	0.48314	0.453265		1.12172	0.000406322	0.111908
		0.851161	0.619619	0.407704		1.16002	0	0.277006
		1.06687	0.360799	0.161426		0.902012	0.470673	0.115773
		1.03473	0.275629	0.120443		0.940663	0.453774	0.0183332
		1.06233	0.214495	0.569551		0.760832	0.0947094	0.330826
		1.20093	0.339026	0.167031		0.874309	0.394951	0.264507
		0.940495	0.304427	0.390897		0.997109	0.0129668	0.174409
		0.786196	0.517242	0.0351327		0.603356	0.0451999	0.271873
		0.929272	0.38423	0.0419833		0.896744	0	0.106458
		1.15577	0.345199	0.583102		0.835291	0.631182	0.0797355
		0.926147	0.32502	0.3636		0.919039	0.130429	0.111978
		1.00524	0.481703	0.618845		1.08409	0.03205	0.404031
		0.947727	0.242342	0.608801		0.74519	0.494583	0.216545
		0.882594	0.448887	0.503787		1.04343	0.177417	0.210454

## Sheet: Figure 2I
Ssa1-mCh Ydj1-GFP coincidence coefficient
		GFP mCherry		Ssa1-mCherry Ydj1-GFP		Ssa1-mCherry Ydj1-GFP		Ssa1-mCherry Ydj1-GFP		Ssa1-mCherry Ydj1-GFP
		Young		Young		AZC young		Young		Old
Median	r.u.	0.134498		0.405822		0.24181		0.400624		0.179197
N		10		10		10		23		22
1Quartile	r.u.	0.114625		0.352706		0.206122		0.32067		0.0665525
3Quartile	r.u.	0.170513		0.45269		0.281068		0.460565		0.275222
Mann-Whitney test p value			0.000157052		0.000212183				4.04078e-06
		0.0883314		0.30414		0.190289		0.2506		0.00301
		0.0921183		0.349859		0.193454		0.261487		0.03472
		0.108617		0.352432		0.205221		0.276686		0.03738
		0.132651		0.353529		0.208825		0.3017		0.03927
		0.133235		0.381972		0.212395		0.30758		0.06174
		0.135761		0.388461		0.250145		0.31031		0.06342
		0.150449		0.424714		0.254959		0.33103		0.07595
		0.177201		0.462015		0.28977		0.33509		0.10675
		0.219231		0.466643		0.290664		0.34237		0.12929
		0.223961		0.57445		0.322374		0.37653		0.13335
								0.38129		0.13944
								0.38465		0.15407
								0.38472		0.18004
								0.40264		0.20391
								0.42651		0.25165
								0.43589		0.25774
								0.45332		0.28105
								0.46781		0.28343
								0.47705		0.32382
								0.51128		0.37275
								0.57099		0.3969
								0.576053		0.41265
								0.64876

## Sheet: Figure 2-figure supplement 1A
Hsp104-mCherry concentration in young and old cells
Hsp104-mCherry		Cell frequency
concentration	r.u.	Young	Old
	0	0	0
	0.1	0.0346821	0
	0.2	0.115607	0.182143
	0.3	0.16763	0.439286
	0.4	0.184971	0.303571
	0.5	0.17341	0.0678571
	0.6	0.16185	0.00714286
	0.7	0.0635838	0
	0.8	0.0693642	0
	0.9	0.017341	0
	1	0.0115607	0
	t-test p value		2.3463e-12

## Sheet: Figure 2-figure supplement 1B
mCitrine-Cln3-11A nuclear levels vs time in AZC
Time	min	0	5	10	15	20	25	30	35	40	45	50	55	60	65	70	75	80	85	90	95	100	105	110	115	120
Mean	r.u.	2.73404	2.64104	2.21566	1.76402	1.85918	1.57098	1.51598	1.36546	1.30142	1.43472	1.42549	1.21895	1.31673	1.2861	1.26809	1.35569	1.1811	1.29397	1.30755	1.22754	1.33018	1.41084	1.33493	1.28037	1.49429
N		32	32	32	32	32	32	32	32	32	32	32	32	32	32	32	32	32	32	32	32	32	32	32	32	32
CL(0.05)	r.u.	0.256817	0.255922	0.221009	0.165758	0.219221	0.181953	0.184924	0.15337	0.157785	0.193578	0.158582	0.152712	0.16343	0.153294	0.147348	0.150371	0.135334	0.155914	0.153598	0.129748	0.161453	0.170789	0.160969	0.161418	0.164775
r.u. = nuclear to cytoplasmic concentration ratios
Cell #
1		2.87022	3.12125	2.79686	2.12487	2.48083	2.62563	2.2128	2.03045	1.96479	2.11361	1.75256	1.37159	1.60069	1.36748	1.58736	1.52822	1.38737	1.52443	1.72304	1.45997	1.79598	1.739	1.61749	1.75668	1.70826
2		2.81007	2.27591	2.6827	2.13735	1.88933	2.0499	1.85374	1.60568	1.61027	1.63736	1.49573	1.38396	1.70232	1.66767	1.96649	1.85095	1.76265	1.72522	1.70285	1.73405	2.02853	1.81584	1.78661	1.99147	1.97836
3		2.1131	2.87391	1.55012	1.39726	1.54541	1.42082	1.35883	1.23878	1.2592	1.54504	1.46916	1.33895	1.31265	1.35803	1.51944	1.47391	1.1433	1.3043	1.39777	1.23229	1.41007	1.16161	1.08783	1.30517	1.34707
4		2.82671	3.01498	2.6536	1.4849	1.46822	1.41329	1.68699	1.32869	1.67836	1.45453	1.67244	1.48402	1.67385	1.15903	1.4123	1.68819	1.33235	1.36612	1.18191	1.32666	1.27424	1.28343	1.12956	1.03159	1.31353
5		4.19216	4.16328	3.39845	2.79999	2.7371	2.24995	1.83443	1.75868	2.01435	1.88941	1.40682	1.40933	1.72929	1.36012	1.38766	1.69262	1.20652	1.47313	1.41608	1.21567	1.74922	1.2166	1.17355	1.40925	1.39275
6		2.10496	1.81933	1.60955	1.21863	0.973096	0.741185	0.518834	0.611558	0.49895	0.232959	0.452945	0.148827	0.316546	0.290003	0.432864	0.310314	0.313311	0.34004	0.319361	0.357755	0.19377	0.478952	0.403967	0.395643	0.541826
7		1.73596	1.72242	1.65143	1.45703	1.03717	1.0927	1.41224	0.818915	0.803115	0.847662	0.956526	1.07605	0.816803	0.873302	0.844326	1.29777	0.735479	1.00762	0.94933	1.11914	1.30317	1.03469	0.828643	1.32701	0.990294
8		2.67442	2.15161	1.55431	1.23157	0.950217	0.777116	0.837246	0.696323	0.845683	0.584871	0.831555	0.808515	0.619607	0.639753	1.01887	0.743876	0.827356	0.690575	0.703707	0.703244	0.797871	0.761117	0.709114	0.695952	0.834969
9		3.0914	2.36454	2.17613	1.4711	1.617	1.64527	1.45058	0.838135	1.38964	1.35352	1.29905	0.984874	1.38339	1.01868	1.49903	1.2431	1.27756	0.951525	1.314	1.18352	1.48001	1.30347	1.22774	1.21282	1.5304
10		4.19216	4.16328	3.39845	2.79999	2.7371	2.24995	1.83443	1.75868	2.01435	1.88941	1.40682	1.40933	1.72929	1.36012	1.38766	1.69262	1.20652	1.47313	1.41608	1.21567	1.74922	1.2166	1.17355	1.40925	1.39275
11		2.09944	1.81689	1.61048	1.2302	0.974838	0.747509	0.481328	0.609634	0.499925	0.229116	0.459303	0.155357	0.316497	0.285464	0.437291	0.310966	0.309348	0.33856	0.317229	0.366301	0.195541	0.490735	0.396491	0.38602	0.553102
12		2.26671	1.6801	1.2593	1.41998	1.3993	1.12952	0.964774	0.963463	1.16155	1.06823	0.96972	1.03642	0.964273	0.995799	1.15538	1.0718	0.962709	0.915506	0.965225	0.883084	0.77866	0.900109	0.876739	0.9125	0.849259
13		2.75818	2.88801	1.86943	1.76905	2.20764	2.2308	1.61884	1.51095	1.6583	1.93195	1.91053	1.674	2.00086	1.55022	1.58981	1.81529	1.40013	1.46366	1.68242	1.30267	1.65274	1.70359	1.6909	1.95429	1.7964
14		1.84555	1.85266	1.6163	1.20546	1.41575	1.74869	1.42624	1.36047	1.4719	1.69518	1.64706	1.68394	1.73816	1.50898	1.79596	1.82703	1.76295	1.69688	1.68738	1.48465	1.55548	1.65887	1.37823	1.6738	1.77079
15		1.92522	2.10523	1.68415	1.28443	1.47612	1.40601	1.27666	1.26958	1.34413	1.58124	1.37514	1.33448	1.43571	1.18613	1.51305	1.55862	1.15395	1.35378	1.15098	1.09671	1.43401	1.25201	1.14711	1.27515	1.3733
16		3.62162	2.79113	2.62204	2.26037	2.52937	2.12659	2.57929	2.35326	1.86029	2.7033	2.20443	1.81294	1.71069	1.94255	1.72517	1.89673	2.04432	2.03668	1.79431	2.01947	1.81131	2.26075	2.07828	1.86077	2.34628
17		2.62902	2.16487	1.66804	1.57018	1.37956	0.991981	0.781187	1.10503	1.04217	1.19954	1.21616	1.18107	1.09383	1.26013	0.660072	1.12758	0.849204	1.11232	1.1834	1.26327	1.25992	1.29281	1.01459	0.888593	1.40982
18		2.71836	2.44157	2.32075	1.84979	2.18942	1.58016	1.33015	1.34734	1.09258	1.42338	1.29946	1.38115	0.950705	1.0818	0.878282	1.18456	0.724681	1.08834	1.05276	1.03841	0.680704	1.32117	1.28985	0.932243	1.07926
19		3.11463	3.20225	2.15539	1.98813	1.86114	1.6762	1.78623	1.58707	1.20897	1.53446	1.67903	1.25075	1.41857	1.48406	1.38398	1.64353	1.20641	1.18779	1.35058	1.39444	1.19765	1.17609	1.41419	1.3686	1.66537
20		3.82845	3.88339	2.71851	2.26427	2.55105	1.67523	1.86428	1.6815	1.41608	1.11381	1.26947	0.979274	1.038	1.2319	1.12342	1.13569	1.28453	1.31759	1.27151	1.34777	1.29641	1.32792	1.49191	1.06343	1.6387
21		1.89915	2.58915	2.25402	1.89734	2.08527	1.96305	2.01341	1.68812	1.77853	1.53956	1.67843	1.38066	1.83859	1.70318	1.43705	1.67339	1.37659	1.47058	1.5554	1.51594	1.33971	1.51735	1.67276	1.29058	1.45133
22		4.19874	4.03602	3.12689	2.86238	3.51447	2.29608	2.01498	1.71964	1.47416	1.87208	2.01858	1.91947	1.94583	2.12652	1.71338	1.70089	1.21841	2.02737	2.06736	1.36625	1.94891	2.64592	2.30466	2.05984	1.7009
23		3.03019	3.2217	2.90147	1.86051	2.10611	1.53085	1.64919	1.70393	1.68754	2.20095	1.95568	1.43759	1.59021	1.5932	1.36875	1.62056	1.29363	1.48878	1.56429	1.46451	1.34402	1.7681	1.3971	1.18974	1.78935
24		2.75573	1.862	1.80351	1.66502	1.63574	1.074	1.04037	0.887562	0.709878	1.03009	1.21695	0.947936	1.00564	0.873486	0.787513	0.797957	0.851948	0.938814	0.928572	0.848979	0.996571	1.07953	1.25349	0.920836	1.45425
25		2.83874	3.0558	2.83321	2.03236	2.5391	2.03146	1.62834	1.62013	1.4946	1.58653	1.93541	1.44634	1.56782	1.52219	1.54321	1.60935	1.66669	1.58184	2.01515	1.44566	1.81357	1.87472	1.91199	1.66436	2.27733
26		1.49541	2.11629	1.77334	1.87633	2.04045	1.72723	2.20186	1.40762	1.27468	1.87486	1.74715	1.14016	1.34619	1.45134	1.54899	1.65838	1.56306	1.60174	1.71303	1.49483	1.55334	1.71953	1.5494	1.76618	1.97158
27		3.25609	3.40722	3.49742	1.79285	2.29752	1.42888	2.21053	1.45145	1.39298	1.53947	1.67812	1.37895	1.53592	1.61007	1.54089	1.3697	1.47893	1.54616	1.37835	1.47958	1.35867	2.04419	1.70241	1.51864	1.8004
28		2.33178	2.26464	1.87419	1.38674	1.91609	1.48075	1.24869	1.25872	0.928038	1.10177	1.18541	1.06919	0.765519	1.20201	1.0219	1.15513	1.02956	1.01949	1.15631	1.00392	0.913609	1.0811	0.942017	0.981797	1.06278
29		1.85609	2.06991	1.7734	1.18949	0.995888	0.83557	0.866831	0.711571	0.451653	0.87848	0.960386	0.690739	0.575071	0.586332	0.412791	0.69353	0.878074	0.824852	0.868854	0.824351	1.13921	1.29713	0.912008	0.595769	1.10967
30		3.0353	2.41801	2.26852	1.69547	1.75141	1.27219	1.12527	1.30068	0.743045	1.07924	1.34925	1.66869	1.72583	1.57067	1.0513	1.17548	1.24202	1.02281	1.25999	1.22472	1.38618	1.31314	1.46762	0.907213	1.4884
31		2.98687	2.44178	1.80349	1.47909	1.89562	2.01949	2.1399	1.95269	1.65249	2.01976	2.21433	1.65709	1.35334	1.85867	1.73275	1.60398	1.27286	2.29816	1.89276	1.86473	1.92863	2.1994	2.03081	1.91978	2.42121
32		2.38695	2.53427	1.99567	1.74644	1.29658	1.03325	1.26276	1.51854	1.22337	1.15967	0.902154	0.364781	1.33377	1.43641	1.10198	1.23047	1.03277	1.21929	0.861562	1.00304	1.19886	1.2114	1.65717	1.30675	1.77753
mCitrine-Cln3-11A cellular concentration vs time in AZC
Time	min	0	5	10	15	20	25	30	35	40	45	50	55	60	65	70	75	80	85	90	95	100	105	110	115	120
Mean	r.u.	0.999962	0.9485	0.946999	0.979491	0.878616	0.902927	0.871389	0.929355	0.961342	0.888377	0.885683	0.952955	0.944331	0.970996	0.948109	0.914368	0.975009	0.939689	0.933135	0.936766	0.898723	0.888302	0.905201	0.935264	0.847602
N		32	32	32	32	32	32	32	32	32	32	32	32	32	32	32	32	32	32	32	32	32	32	32	32	32
CL(0.05)	r.u.	0.0583022	0.0516756	0.0506728	0.0503771	0.0533725	0.0503715	0.060194	0.0558704	0.0459257	0.052016	0.0498641	0.0474801	0.0455167	0.0556021	0.0458913	0.0454062	0.0479397	0.0482929	0.0478245	0.0537729	0.0441277	0.0560173	0.0586018	0.0436248	0.0502948
r.u. = values made relative to time 0
Cell #
1		1.22046	1.13925	1.14112	1.19093	1.11431	1.04208	1.08397	1.13535	1.06581	1.04931	1.0222	1.0902	1.04376	1.09244	0.988987	0.965621	1.07901	0.987773	1.03042	1.0376	0.905424	0.992148	1.04018	0.953041	0.9264
2		1.30943	1.18279	1.19014	1.21589	1.19074	1.15567	1.18616	1.22621	1.17528	1.20259	1.1806	1.2458	1.23548	1.29351	1.15514	1.17451	1.21436	1.22119	1.21398	1.28782	1.10225	1.20018	1.20982	1.11874	1.16141
3		1.06558	1.0272	1.026	1.02966	0.920749	0.925389	0.974282	0.952573	0.957934	0.942003	0.927652	1.00816	1.00838	1.10214	0.9747	0.954571	1.08168	1.01315	0.96662	0.985965	0.899166	0.987053	0.984752	0.933	0.918789
4		1.00484	0.968555	0.932684	1.04606	0.916551	0.911025	0.929979	0.934442	0.872601	1.04271	0.872222	0.966089	0.902959	0.984511	0.893944	0.87384	0.972487	0.93295	0.936161	0.95825	0.817448	0.931546	0.922986	0.901618	0.881793
5		0.948717	0.908724	0.937603	0.976015	0.838589	0.830004	0.883437	0.860602	0.847667	0.815855	0.840334	0.88704	0.837034	0.900215	0.812151	0.846099	0.917322	0.84266	0.847806	0.896333	0.774131	0.892806	0.918232	0.856075	0.82463
6		1.12763	1.081	1.05257	1.07366	0.958351	0.995322	0.96662	1.01957	0.966051	0.956594	0.939967	1.0352	0.994373	1.06211	0.946504	0.970451	1.04365	0.99732	1.0305	1.02955	0.91846	0.999621	1.02369	1.03719	0.936617
7		1.10196	0.996637	0.990441	1.02128	0.953989	0.906979	0.915982	0.945644	0.960956	0.912732	0.90062	0.895448	0.955367	0.965761	0.9033	0.915388	0.999924	0.977873	0.975661	0.992692	0.893021	0.949918	1.05553	0.98173	0.920698
8		1.03928	0.977899	1.00611	1.03665	0.955633	0.961752	0.953256	0.996826	0.951347	0.977178	0.973713	0.998913	1.03348	1.06672	0.945669	0.948616	1.06997	1.03927	0.976166	1.03607	0.919661	1.05525	1.02244	0.973119	0.926249
9		0.901264	0.830788	0.788368	0.852371	0.754381	0.706246	0.760362	0.780541	0.768403	0.743406	0.740169	0.815855	0.81669	0.87054	0.760513	0.7758	0.853825	0.809154	0.814768	0.835643	0.678923	0.83362	0.81229	0.781376	0.759173
10		0.948717	0.908724	0.937603	0.976015	0.838589	0.830004	0.883437	0.860602	0.847667	0.815855	0.840334	0.88704	0.837034	0.900215	0.812151	0.846099	0.917322	0.84266	0.847806	0.896333	0.774131	0.892806	0.918232	0.856075	0.82463
11		1.12854	1.08141	1.05241	1.07132	0.95801	0.993931	0.966254	1.02003	0.965824	0.95758	0.9385	1.0371	0.994386	1.06337	0.945467	0.970287	1.04472	0.997699	1.03107	1.02731	0.918017	0.996763	1.02562	1.0397	0.934113
12		1.22087	1.1651	1.17046	1.2762	1.17543	1.21597	1.25697	1.29354	1.23539	1.19325	1.21119	1.27226	1.22885	1.34129	1.23439	1.22263	1.3274	1.24304	1.24466	1.29473	1.18418	1.26512	1.28583	1.2332	1.17443
13		0.919914	0.871918	0.760829	0.866532	0.743621	0.683462	0.768365	0.843899	0.788886	0.793842	0.82176	0.840776	0.821166	0.902605	0.794171	0.808522	0.856429	0.859413	0.864762	0.89517	0.754773	0.839651	0.827096	0.791288	0.747604
14		1.31252	1.05147	1.0451	1.11569	1.0947	1.06652	1.10278	1.15613	1.13425	1.05902	1.11123	1.11393	1.10794	1.25166	1.0868	1.02507	1.10247	1.12278	1.08777	1.15948	1.05404	1.10378	1.11371	1.0318	1.05936
15		1.09803	1.05126	1.08599	1.11125	1.02476	1.04045	1.07083	1.07005	0.99163	1.00912	0.972968	1.06579	1.03521	1.11678	1.0232	1.00344	1.08761	1.02391	1.06126	1.01257	0.951726	1.02332	1.13729	1.07199	1.00776
16		1.17967	1.15051	1.08178	1.15113	1.04212	1.12089	0.980389	1.11306	1.14748	1.02773	1.04954	1.10279	1.11414	1.13382	1.17088	1.14379	1.1496	1.11443	1.13032	1.12381	1.12307	1.02022	1.03588	1.11546	0.983917
17		1.14945	1.1242	1.12375	1.0496	0.924516	1.00564	0.978126	1.02353	1.11956	0.960387	1.00071	1.0404	1.05977	1.02423	1.13019	0.989632	1.02528	1.01726	0.998394	0.948021	1.01698	0.918144	0.924744	1.00488	0.853976
18		0.900443	0.920445	0.895499	0.934341	0.873069	0.874371	0.717878	0.824466	0.86724	0.796852	0.766924	0.879795	0.89321	0.828284	0.920496	0.878771	0.927677	0.873347	0.923518	0.913478	0.940334	0.792186	0.839158	0.989796	0.848552
19		1.01677	0.950816	0.98288	0.981274	0.919092	0.962132	0.926906	0.938981	1.06231	0.879062	0.923062	0.978923	0.976305	0.97097	1.01263	0.969718	0.974953	0.958313	0.928828	0.904312	0.956986	0.863333	0.867821	0.935643	0.821709
20		0.642129	0.637261	0.672753	0.718624	0.678278	0.735112	0.672209	0.743495	0.879517	0.73601	0.800278	0.852737	0.844936	0.821621	0.834353	0.798748	0.83735	0.77982	0.768732	0.729207	0.811038	0.676369	0.706904	0.780541	0.634973
21		1.01116	0.902187	0.931736	0.946264	0.779669	0.839221	0.756391	0.880655	0.939815	0.819029	0.792072	0.856214	0.885321	0.873309	0.898963	0.85342	0.877684	0.877228	0.848299	0.8253	0.846441	0.780516	0.730282	0.879062	0.725566
22		0.965495	0.963004	0.97427	0.96528	0.868656	0.886737	0.820926	0.864838	0.986471	0.799671	0.787735	0.835352	0.870236	0.848527	0.988039	0.77714	0.886193	0.825047	0.893059	0.80153	0.905677	0.750209	0.761854	0.834872	0.724832
23		0.99603	0.94443	0.909546	0.928398	0.797901	0.862726	0.799305	0.909774	0.960235	0.859793	0.858162	0.951878	0.961006	0.93826	1.01135	0.932419	1.02467	0.957845	0.926527	0.934176	0.961537	0.822784	0.855228	0.976748	0.847149
24		0.755797	0.776609	0.830674	0.868087	0.72458	0.78919	0.754495	0.85935	0.948932	0.826754	0.822961	0.882577	0.866494	0.90196	0.934771	0.898723	0.924529	0.932697	0.899001	0.879997	0.885295	0.80024	0.787331	0.904312	0.765697
25		0.824655	0.84548	0.805538	0.860235	0.763548	0.865369	0.802744	0.858591	0.964559	0.854659	0.808952	0.918296	0.904956	0.905905	0.978189	0.871716	0.92903	0.944746	0.875534	0.88111	0.894083	0.819004	0.837148	0.949842	0.758617
26		0.946011	0.875458	0.958579	0.944114	0.823138	0.865723	0.808914	0.88312	0.980491	0.833443	0.837021	0.919042	0.903224	0.878961	0.90727	0.898445	0.944026	0.870236	0.857985	0.872601	0.929131	0.798508	0.841017	0.882577	0.782337
27		0.755456	0.657909	0.693084	0.751675	0.660412	0.739917	0.636022	0.678556	0.810532	0.664117	0.711822	0.7945	0.801125	0.794753	0.864016	0.804362	0.784954	0.771159	0.795347	0.754609	0.802668	0.704539	0.697851	0.812315	0.690113
28		1.03711	1.023	1.01715	0.989594	0.868087	0.900177	0.800164	0.923745	1.03209	0.874093	0.870843	0.963978	0.997534	0.971336	1.01543	0.981009	1.00578	0.981629	0.911708	0.943432	0.951802	0.863687	0.897952	0.983639	0.867366
29		0.926274	0.897256	0.863434	0.889948	0.783702	0.825553	0.710052	0.856379	0.940599	0.829637	0.820521	0.938197	0.922367	0.9055	0.951991	0.888039	0.924504	0.912682	0.869844	0.88312	0.865419	0.799431	0.81406	0.931926	0.781957
30		1.02859	1.03041	1.03354	1.074	0.949235	1.03727	0.937274	1.04282	1.14092	1.01393	0.989038	1.03783	0.986825	1.02966	1.06319	0.991301	1.03153	1.04199	1.01152	0.983298	1.00623	0.935769	0.926211	1.02529	0.88326
31		0.759325	0.709635	0.741902	0.749981	0.62726	0.695221	0.589796	0.637691	0.75476	0.579783	0.647591	0.741307	0.695385	0.633885	0.700594	0.666646	0.704653	0.634467	0.666367	0.6099	0.653812	0.562713	0.577304	0.684891	0.562675
32		0.756657	0.70067	0.670426	0.681603	0.594032	0.623606	0.490163	0.604299	0.697749	0.602074	0.561171	0.641143	0.683639	0.697029	0.680023	0.614945	0.679719	0.666317	0.62592	0.64309	0.663282	0.554444	0.567998	0.676723	0.586888

## Sheet: Figure 2-figure supplement 1C
Ssa1-mCherry Ydj1-GFP coincidence coefficient
		GFP mCherry		Ssa1-mCherry Ydj1-GFP		Ssa1-mCherry Ydj1-GFP		Ssa1-mCherry Ydj1-GFP		Ssa1-mCherry Ydj1-GFP
		Young		Young		AZC young		Young		Old
Median	r.u.	0.134498		0.405822		0.24181		0.400624		0.179197
N		10		10		10		23		22
1Quartile	r.u.	0.114625		0.352706		0.206122		0.32067		0.0665525
3Quartile	r.u.	0.170513		0.45269		0.281068		0.460565		0.275222
Mann-Whitney test p value			0.000157052		0.000212183				4.04078e-06
		0.0883314		0.30414		0.190289		0.2506		0.00301
		0.0921183		0.349859		0.193454		0.261487		0.03472
		0.108617		0.352432		0.205221		0.276686		0.03738
		0.132651		0.353529		0.208825		0.3017		0.03927
		0.133235		0.381972		0.212395		0.30758		0.06174
		0.135761		0.388461		0.250145		0.31031		0.06342
		0.150449		0.424714		0.254959		0.33103		0.07595
		0.177201		0.462015		0.28977		0.33509		0.10675
		0.219231		0.466643		0.290664		0.34237		0.12929
		0.223961		0.57445		0.322374		0.37653		0.13335
								0.38129		0.13944
								0.38465		0.15407
								0.38472		0.18004
								0.40264		0.20391
								0.42651		0.25165
								0.43589		0.25774
								0.45332		0.28105
								0.46781		0.28343
								0.47705		0.32382
								0.51128		0.37275
								0.57099		0.3969
								0.576053		0.41265
								0.64876

## Sheet: Figure 2-figure supplement 2
Raw mobility index of GFP as a function of cell radius
	Radius	MI (raw)
	um	r.u.
	2.29836	0.138659
	2.55547	0.138769
	2.64062	0.0970232
	2.76171	0.106097
	2.79403	0.104923
	2.87668	0.0812884
	2.91259	0.105544
	2.91345	0.0962983
	2.92962	0.0836942
	2.9535	0.169305
	3.00805	0.136053
	3.14645	0.114328
	3.21226	0.0888676
	3.27579	0.0777287
	3.2976	0.0811296
	3.31539	0.0744213
	3.34032	0.073328
	3.42444	0.0906848
	3.44083	0.0907143
	3.48246	0.0845493
	3.54351	0.0916283
	3.55296	0.0615597
	3.55557	0.0634662
	3.58631	0.100139
	3.60705	0.0733166
	3.61767	0.0920122
	3.61831	0.0687355
	3.62466	0.117704
	3.63441	0.0673841
	3.63816	0.072822
	3.64005	0.0822401
	3.64045	0.0991843
	3.69387	0.0764257
	3.70256	0.0739402
	3.72245	0.0837095
	3.73562	0.069922
	3.75636	0.0625181
	3.7706	0.0598026
	3.80994	0.0726959
	3.81408	0.101527
	3.82502	0.0678303
	3.8472	0.0777943
	3.84968	0.0821545
	3.87397	0.0560762
	3.87518	0.0777129
	3.87767	0.0799009
	3.88098	0.0696401
	3.89199	0.0843398
	3.89984	0.0942975
	3.9056	0.0532867
	3.92404	0.0825903
	3.99953	0.0651007
	4.02221	0.0508692
	4.02789	0.0599741
	4.03783	0.0710509
	4.04084	0.0617741
	4.05067	0.080197
	4.0909	0.0612645
	4.11156	0.0563686
	4.11308	0.0283923
	4.14932	0.07572
	4.16536	0.0697109
	4.17343	0.0563545
	4.21874	0.060574
	4.26245	0.05279
	4.27346	0.0650991
	4.2905	0.065571
	4.36549	0.0494994
	4.36909	0.0447889
	4.3772	0.0637936
	4.44187	0.060801
	4.58225	0.0523336
	4.78312	0.0500681
	5.03608	0.0404534
	5.04406	0.0470289
