# Supplementary material for: Proteostasis collapse, a hallmark of aging, hinders the chaperone-Start network and arrests cells in G1
Source: eLife. 2019 Sep 13;8:e48240. doi: 10.7554/eLife.48240 (PMC6744273; doi:10.7554/eLife.48240)
Supplement: Figure 3—source data 1. [file elife-48240-fig3-data1.xlsx]

## Sheet: Figure 3D,E
FFL-GFP in foci vs time relative to last budding
Time	min	-600	-590	-580	-570	-560	-550	-540	-530	-520	-510	-500	-490	-480	-470	-460	-450	-440	-430	-420	-410	-400	-390	-380	-370	-360	-350	-340	-330	-320	-310	-300	-290	-280	-270	-260	-250	-240	-230	-220	-210	-200	-190	-180	-170	-160	-150	-140	-130
Mean	r.u.	0.116608	0.116608	0.116608					0.135631	0.135631	0.135631	0.186471	0.137645	0.132589	0.132589	0.097681	0.150954	0.184488	0.136022	0.126169	0.173724	0.182001	0.175208	0.171421	0.224903	0.302365	0.37891	0.566693	0.535473	0.601271	0.710287	0.716237	0.760558	0.742424	0.568907	0.58458	0.61337	0.659075	0.860795	0.923451	0.661629	0.764494	0.624303	0.624303	0.755951	0.347721	0.412109	0.412109	0.412109
N		1	1	1	0	0	0	0	1	1	1	2	3	4	4	3	2	1	2	3	4	6	7	8	7	7	5	4	4	2	3	3	3	4	6	6	6	6	3	2	2	2	3	3	2	2	2	2	2
CL (0.05)	r.u.											0.0996461	0.107002	0.076308	0.076308	0.047789	0.0657261		0.0949916	0.0581438	0.106432	0.0694112	0.0605847	0.0530946	0.160137	0.232479	0.30575	0.29745	0.285055	0.0437525	0.215156	0.210823	0.169169	0.124789	0.234109	0.239787	0.257516	0.282103	0.130416	0.0760495	0.58921	0.79082	0.532882	0.532882	0.807563	0.00744589	0.118753	0.118753	0.118753
r.u. = values relative to the mean in the last cycle
Cell #
1
2
3
4																0.0491941	0.117419					0.0875559	0.106464	0.326816	0.225177	0.0821361	0.104471	0.703827	0.812833		0.623594	0.578948		0.92832	0.641444	0.71191	0.688023	0.935427	0.735484	0.884649	0.962252			0.361007	1.16798	0.343922
5
6
7
8
9
10
11
12
13
14
15
16
17				0.116608
18
19												0.135631			0.237312					0.184488																													0.35152
20
21
22
23
24
25
26	in panel D
27
28																																						0.155244
29
30
31
32
33
34
35
36
37
38
39
40
41
42
43
44																0.12643								0.174059	0.171936	0.139869	0.146904		0.126516									0.281393
45
46
47
48
49
50
51
52
53
54
55
time	min	-600	-590	-580	-570	-560	-550	-540	-530	-520	-510	-500	-490	-480	-470	-460	-450	-440	-430	-420	-410	-400	-390	-380	-370	-360	-350	-340	-330	-320	-310	-300	-290	-280	-270	-260	-250	-240	-230	-220	-210	-200	-190	-180	-170	-160	-150	-140	-130
Mean	r.u.	1.72231	1.73369	1.75676	1.69061	1.72022	1.73339	1.72568	1.72893	1.77231	1.77051	1.77838	1.8209	1.80461	1.75367	1.82177	1.83442	1.86627	1.89358	1.92092	1.92312	1.94459	1.95461	1.95524	1.95541	1.98302	1.92543	1.9123	1.90442	1.93539	1.88132	1.95433	1.93721	1.94013	1.92785	1.9671	2.03816	2.00986	2.00882	2.06142	2.02604	2.03494	2.04669	2.05484	2.03188	2.0539	2.09548	2.11927	2.12177
Sdev	r.u.	0.167398	0.168082	0.174903	0.155331	0.181803	0.179065	0.178744	0.168567	0.17586	0.200213	0.174559	0.185859	0.195533	0.18314	0.200143	0.208526	0.218424	0.283053	0.292933	0.313536	0.328754	0.28083	0.277253	0.278661	0.275049	0.254058	0.243493	0.216114	0.244859	0.221284	0.240198	0.224814	0.230387	0.225981	0.230681	0.253172	0.241132	0.252872	0.24024	0.235129	0.221285	0.223787	0.215201	0.221144	0.218031	0.233408	0.21647	0.229772
N		47	48	48	48	48	48	48	48	48	48	48	48	48	48	48	48	48	48	48	48	50	50	50	50	50	50	50	50	50	50	50	50	50	50	50	50	50	50	50	50	50	50	50	50	50	50	50	50
CL (0.05)	r.u.	0.0478575	0.0475498	0.0494794	0.0439426	0.0514315	0.0506569	0.0505661	0.047687	0.0497503	0.0566394	0.0493821	0.0525789	0.0553157	0.0518097	0.0566197	0.0589913	0.0617914	0.0800746	0.0828696	0.0886981	0.0911243	0.0778406	0.0768493	0.0772396	0.0762383	0.0704199	0.0674915	0.0599027	0.0678701	0.0613357	0.0665783	0.0623142	0.0638588	0.0626377	0.0639404	0.0701744	0.066837	0.0700912	0.0665899	0.0651733	0.0613359	0.0620294	0.0596496	0.0612968	0.0604339	0.0646963	0.0600013	0.0636884
r.u. = values relative to the mean from first-time mothers
Cell #
1		1.58559	1.8565	1.65374	1.63689	1.74911	1.83429	1.89245	2.07045	1.84544	1.85101	2.06915	2.05801	2.07991	2.29758	2.35019	2.17769	2.20394	2.22768	2.25525	2.12411	2.31439	2.24921	2.46085	2.49408	2.33957	2.28731	2.43907	2.32564	2.18978	2.57868	2.56239	2.59355	2.8079	2.62475	2.62341	2.66299	3.09336	3.0489	3.02733	2.91703	3.02419	2.8501	2.79306	2.36817	2.40411	2.27523	2.5874	2.55513
2		2.48554	2.49006	2.82084	2.63252	2.50467	2.61228	2.27775	2.30156	2.41469	2.16723	2.39977	2.43992	2.38503	2.61404	2.76649	2.75862	2.72033	2.79254	3.12254	3.17736	3.16362	3.08604	3.27393	3.28705	3.69283	3.15769	3.67773	4.03795	3.85258	3.71566	3.63611	3.73999	3.41896	3.78495	3.74269	3.77794	4.02531	4.36441	4.42876	3.79353	4.73669	4.37177	4.17792	4.4444	4.88454	5.4158	5.29945	5.99432
3		4.1203	4.28563	4.37773	3.78321	4.43309	4.05063	3.86214	3.64116	3.70622	4.42915	3.78494	4.40956	4.00037	3.97501	4.46023	3.9972	4.2856	4.19043	4.21519	4.1257	4.82138	4.78747	4.82334	4.77776	5.17775	5.10209	5.04373	4.89517	4.43255	4.98537	4.98776	4.88412	4.9928	4.9097	5.07113	5.57902	4.93417	5.0013	5.35744	5.36829	4.81065	4.9813	4.91762	5.17063	4.73131	4.81972	4.78983	4.73501
4		4.00985	3.74502	3.80743	3.29945	4.17599	4.14625	4.23958	4.29311	4.42558	5.23886	4.4891	4.61982	5.45495	4.77476	5.37187	5.92079	6.24377	8.7667	9.18593	9.82103	10.5334	8.74905	8.49874	8.62966	8.21684	7.37426	7.02461	5.65405	7.16542	5.70263	6.77596	5.76063	6.14123	5.6752	6.05157	6.99549	6.69375	6.99167	6.33815	6.19863	5.27291	5.53969	4.73325	4.82348	4.55737	5.02691	4.10612	3.91828
5		2.30418	2.24127	2.33311	2.0821	2.49543	2.28394	2.10978	1.90224	2.06006	2.13763	2.08708	2.10096	1.88875	1.83363	1.83445	1.58006	1.59354	1.67481	1.62597	1.53106	1.92588	1.82068	1.75717	1.78771	1.78565	1.76124	1.83377	1.8362	1.64168	1.91821	1.87203	1.86406	1.89009	1.84515	2.01474	2.09567	1.91865	1.81507	2.39953	2.37755	2.25911	2.28228	2.263	2.36034	2.54201	2.56932	2.55893	2.43881
6		2.31477	2.66783	2.60515	2.3456	2.18036	2.23885	2.45645	1.94197	2.14051	2.35497	2.48143	2.34726	2.4022	2.11443	2.25521	2.41236	2.05563	2.08062	1.95233	2.00403	1.84047	1.73815	1.88512	1.74257	2.08883	1.8153	1.96985	1.89411	2.05537	2.32579	2.26852	2.2453	2.15929	2.10125	2.07264	2.3226	2.16424	2.1455	2.2067	2.44351	2.2387	2.44194	2.60278	2.71183	2.63405	2.6951	2.94693	3.04913
7		1.04228	1.14383	1.01865	1.04698	1.2611	1.09831	1.0946	1.19373	1.2464	1.27799	1.38808	1.55784	1.55014	1.73598	2.27265	1.92791	2.46622	2.394	2.68009	2.58971	2.70225	2.93822	2.97334	3.04854	3.32108	2.98628	2.95931	3.0168	3.03968	2.98724	3.0861	3.45732	3.29214	3.28304	3.66448	3.35983	3.25971	3.23043	3.19935	3.16954	3.19271	3.22821	3.70296	4.0277	3.36953	3.75688	3.74235	3.59624
8			2.39411	2.28811	1.95841	1.74759	1.73968	1.91121	1.61165	2.07788	1.9816	2.02828	2.17335	2.15545	2.02525	1.90933	1.96887	1.87655	1.77479	0.890451	1.12186	1.1923	1.79057	1.75054	2.09254	2.2344	2.22977	2.13791	2.01254	1.94839	1.75013	1.88769	1.96371	2.03384	1.98436	1.73828	1.89038	2.12309	1.92953	1.95099	2.2336	2.29285	2.49085	2.68959	2.36589	2.49201	2.46479	2.34899	2.70255
9		1.52594	1.62425	1.55013	1.71248	1.56117	1.52911	1.66847	1.68831	1.72766	1.84909	1.96443	1.85316	1.66679	1.71403	1.59939	1.68162	1.60035	1.79815	2.0846	1.87339	1.90035	1.85123	1.93993	1.78813	1.74638	1.76371	1.72841	1.84023	1.71193	1.66397	1.60927	1.59984	1.61074	1.43177	1.62819	1.56854	1.50881	1.35898	1.55939	1.58573	1.55222	1.60368	1.60035	1.70379	1.58545	1.69797	1.49548	1.56196
10		1.63283	1.57878	1.71323	1.29887	1.55881	1.38446	1.03379	1.00591	1.09554	1.17873	1.04039	1.65354	1.45186	1.37385	1.37498	1.38666	1.25154	1.13996	1.45059	1.39508	1.39518	0.689038	0.760324	0.91988	1.25485	1.42714	1.4052	1.40298	1.33033	1.21554	1.34563	1.32257	1.11517	1.31057	1.5377	1.53759	1.4537	1.48307	1.59795	1.68818	1.60095	1.41171	1.48028	1.41826	1.40523	1.57613	1.53908	1.72432
11		1.98739	2.02023	2.02801	1.89739	2.15288	2.00282	1.8546	1.85116	1.86237	2.18293	1.57124	1.84761	1.91166	2.26453	2.06512	1.86667	2.14431	2.19908	2.32718	2.40051	2.33196	2.54497	2.32769	2.53818	2.50559	2.5871	1.9811	1.80185	2.12038	1.79233	2.02752	2.04811	1.67485	1.9806	2.09807	2.35032	2.59239	2.22462	2.10143	2.08308	1.94453	1.90517	2.41285	2.00016	2.31672	2.44753	2.23109	2.06935
12		1.93421	1.94873	2.25914	2.02044	1.94814	2.00824	2.19395	2.29114	2.63982	2.34899	2.66606	2.91588	2.99759	2.68536	2.8148	3.37105	3.20844	3.51367	3.12959	3.56227	3.12304	3.45007	3.42241	3.17641	3.21458	3.12881	2.65824	3.01733	3.08535	2.82884	3.1328	3.25708	3.18812	3.30135	3.21384	3.19413	3.05845	3.32495	3.33675	3.35343	3.39111	3.39672	3.5209	3.54472	3.6405	3.74794	3.69019	3.87649
13		1.38787	1.41685	1.35869	1.12459	1.05576	1.44761	1.31798	1.55909	1.17365	1.48002	1.07758	1.4072	1.48997	1.36151	1.55289	1.60068	1.44939	1.62058	1.85056	1.29152	1.67695	1.79971	1.77539	1.89034	1.86577	1.72668	1.65394	2.0767	1.98964	1.95201	1.97847	1.97203	1.77033	1.77386	1.77136	1.94368	1.566	1.77719	1.89193	1.97137	1.88088	2.06871	2.05259	1.66058	2.02788	2.0403	1.81312	2.00124
14		2.26219	2.27442	2.54017	2.36607	2.39801	2.63796	2.83536	2.54105	2.96711	2.96116	2.57715	2.51223	2.65192	2.51427	2.1237	2.53086	2.82146	2.67965	2.4715	2.5293	2.5133	2.86894	2.83646	2.59327	2.58891	2.7793	2.83127	2.77486	2.69253	2.11162	2.29959	2.37676	2.40573	2.23558	2.19632	2.0181	2.13072	2.38809	2.40512	2.41954	2.31927	2.31275	2.53749	2.37715	2.75088	2.60815	2.61425	2.71445
15		2.26551	2.12687	2.09732	2.52022	2.2593	2.50972	2.4686	2.44713	2.35896	2.34899	2.14111	2.12528	2.37734	2.2548	2.3623	2.37236	2.3252	2.2634	2.15109	2.43189	2.55014	2.35233	2.56601	2.49253	2.59583	2.63389	2.59889	2.67203	2.66511	2.83727	2.81763	2.91879	2.87482	2.80896	2.58371	2.79548	2.71639	2.57319	2.6949	2.47784	2.56812	2.46976	2.54463	2.44817	2.60699	2.59776	2.6902	2.59271
16		1.54831	1.5821	1.46267	1.51168	1.2768	1.75002	1.97763	1.60165	1.84628	1.95469	1.90768	1.89116	1.69297	1.60041	1.69162	1.70549	1.9085	1.44507	2.04551	2.01895	1.7107	1.52637	1.56187	1.61699	1.91887	1.62841	1.65678	1.22011	1.48598	1.19123	1.77547	1.3447	1.7082	1.13235	1.80116	2.14507	2.0666	2.08979	2.08829	2.00989	1.40598	1.6751	1.58963	1.64979	1.59169	1.61135	1.7065	1.67747
17		2.20208	2.1747	2.23299	2.08385	2.35695	2.58979	2.57271	2.27477	2.14435	2.05391	1.92554	2.02249	1.99371	2.33854	2.09869	2.31849	2.1218	2.07229	2.04732	2.11263	2.18643	1.91616	1.83691	2.04482	2.18293	2.34188	2.14329	2.17647	2.18472	2.37817	2.67026	2.59547	2.46479	2.68757	2.39239	2.66279	2.58243	2.62595	2.49988	2.57794	2.90533	2.95895	3.04038	2.73166	3.15474	2.79778	3.28051	3.2724
18		1.08189	1.04034	1.04884	0.901371	0.999254	0.960014	0.98867	0.95456	1.04499	0.983899	0.990414	0.954609	0.924003	0.94305	0.959804	0.95567	1.02206	1.01914	0.973938	0.987891	0.979909	0.950963	0.930216	0.971824	1.08523	0.967992	0.98292	1.07088	1.06176	1.06564	1.12214	1.09634	1.06733	1.18972	1.21361	1.22177	1.31655	1.2645	1.30983	1.33814	1.45414	1.55467	1.53333	1.42051	1.58024	1.43177	1.38204	1.47061
19		3.02461	3.08218	3.15071	3.36254	3.25617	3.0597	2.92092	3.18138	3.11	3.16686	3.37696	3.48325	2.89884	2.94066	3.22529	2.91898	3.07508	2.99075	3.13874	3.11254	3.10144	3.09504	3.05109	3.14677	3.01617	3.10117	3.04092	3.01914	3.34066	2.94212	2.94619	2.9036	2.96109	3.05583	2.78634	2.76641	3.0206	2.95602	2.95134	2.84396	2.9698	2.75763	2.87263	2.63466	2.95741	2.95197	2.41131	2.40332
20		2.23528	2.09434	2.01923	2.16875	2.23125	2.27817	1.98688	2.18784	2.1177	2.20628	2.11485	1.88758	2.06498	1.98082	2.07964	2.32424	2.33586	2.47272	2.53573	2.67812	2.73356	2.71784	2.80539	2.41432	2.35386	2.40131	2.58076	2.52566	2.60417	2.67944	2.87245	2.89961	2.7375	2.90392	3.12394	2.99913	2.64629	2.80556	2.76954	2.6931	2.81761	2.84387	2.7827	2.85422	2.76076	2.87274	2.87392	2.93763
21		1.45951	1.32356	1.3168	1.43121	1.21627	1.54929	1.38968	1.22728	1.40803	1.23497	1.63997	1.35806	1.35889	1.40543	1.3566	1.33267	1.61374	1.44122	1.63607	1.44291	1.41777	1.50105	1.70582	1.38272	1.63913	1.50443	1.66252	1.72197	1.76654	1.70804	1.40718	1.634	1.37584	1.61271	1.85414	1.65442	1.55898	1.58478	1.58457	1.34633	1.32519	1.33031	1.42928	1.36015	1.41841	1.42047	1.41507	1.53936
22																						1.6908	1.79127	1.98448	1.86922	1.87516	1.78281	2.00417	1.85682	1.9484	1.9171	1.73855	1.90386	1.79203	1.79203	1.65971	1.83934	1.83959	1.95806	2.02844	2.00527	2.15109	1.96579	2.15585	2.04773	2.0892	2.09039	2.09405	2.18047
23		1.52255	1.52809	1.38684	1.30264	1.46282	1.63614	1.56788	1.62546	1.48676	1.36278	1.34941	1.28322	1.39309	1.17935	1.23043	1.21954	1.30667	1.19587	1.14304	1.33482	1.22776	1.44908	1.23494	1.14372	1.04994	1.0339	1.13654	1.40517	1.21644	1.28119	1.25439	1.32617	0.998691	1.0512	1.04256	1.28807	1.10914	1.1032	1.2351	1.35826	1.37552	1.49818	1.60417	1.74871	1.42747	1.41342	1.46541	1.26164
24		1.55278	1.67964	1.88559	1.85627	1.69294	1.734	1.74425	1.57714	1.85709	1.03195	1.75798	1.82167	1.64505	1.88943	1.52022	1.93655	1.77503	2.32754	1.93215	2.15594	2.1591	1.98705	1.84044	1.91861	1.73668	1.87257	1.78154	1.78479	1.97558	1.78397	1.81921	1.56762	1.5123	1.51331	1.42826	1.34308	1.28199	1.33754	1.4821	1.2328	1.53127	1.38023	1.3797	1.53938	1.56106	1.38766	1.61949	1.66515
25		1.20955	1.2034	1.21849	1.31968	1.30285	1.41137	1.42431	1.29754	0.920732	1.04171	1.1133	1.18121	1.20656	1.36603	1.43915	1.32908	1.27266	1.258	1.1735	1.19711	1.27677	1.2804	1.17391	1.2728	1.31471	1.37333	1.33594	1.3399	1.18631	1.35194	1.29754	1.37773	1.14002	1.11468	1.21738	1.20394	1.12406	1.0944	1.23236	1.1134	1.23043	1.20791	1.24109	1.35938	1.18006	1.34569	1.32839	1.42282
26		0.859097	0.916069	0.885085	1.10151	0.925874	0.819351	0.265714	0.952435	0.962768	0.703379	0.847757	1.09393	0.464362	0.969726	1.06009	1.12414	0.845244	1.03928	1.31991	1.0638	1.01435	1.12504	1.15013	1.10738	1.19442	1.09084	1.08049	1.21241	1.18577	1.23365	1.09361	1.05932	1.02821	1.16468	1.309	1.21224	1.66976	1.59715	1.79431	1.64119	1.60667	1.57572	1.08199	1.08382	1.0782	1.16084	1.50764	1.15125
27		1.12222	1.17597	1.1848	1.19216	0.980673	0.94433	1.03899	1.05228	0.921218	1.00971	1.05946	1.03926	0.946654	0.759881	0.953646	0.801892	0.85808	0.707419	1.00404	0.775245	0.933602	1.00117	0.821717	1.00339	0.905714	0.93002	0.834709	1.04628	0.934116	0.901703	0.753169	0.90082	0.973192	1.08015	0.98434	1.15253	1.16925	1.14671	1.08187	1.2072	1.2463	1.21208	1.3394	1.2297	1.37177	1.32028	1.22149	1.12929
28		1.67011	1.29737	1.76466	1.54188	1.49335	1.55452	1.38882	1.52898	1.48592	1.76607	1.58519	1.45709	1.83621	1.45012	1.97365	1.37957	1.41346	1.73782	1.763	1.63401	1.52691	1.56937	1.67218	1.67865	1.71724	1.74962	1.98354	1.86229	1.98207	1.8213	1.72838	1.86229	1.81588	1.77547	1.60425	1.90113	1.86779	1.69823	1.97015	1.84919	2.06777	1.89195	2.0037	2.00224	2.1614	2.33898	2.13421	1.9453
29		0.86238	0.873927	0.845623	0.862063	0.94933	0.912723	0.95971	0.940913	0.861443	0.820283	0.896331	0.800659	0.804681	0.87928	0.707593	0.74042	0.732154	0.756849	0.77612	0.909912	0.679014	0.822229	0.711697	0.734141	0.856676	0.762507	0.888826	0.649835	0.891506	0.723935	0.707666	1.05244	0.883563	0.959181	1.06776	0.896227	0.887375	0.894855	0.890066	1.06128	0.962584	0.953871	0.889314	1.14835	0.887283	0.979092	1.13251	1.03961
30		1.58815	1.43567	1.50391	1.70241	1.75444	1.91953	1.77048	1.4352	1.74654	1.43401	1.4773	2.03055	1.74903	1.51736	1.97597	1.67303	1.93779	0.984686	1.08783	1.02733	1.12119	1.18485	1.32836	1.44561	1.52241	1.4775	1.55241	1.68982	1.3954	1.46939	1.58036	1.32611	1.88868	1.72176	2.09057	2.17134	1.52223	1.52063	2.15686	1.96783	1.99514	1.83095	1.59408	1.83813	1.95581	2.1031	2.31645	2.25277
31		0.828646	0.865895	0.612194	0.906839	0.612349	0.655765	0.486906	0.893239	0.756291	0.930937	0.914829	0.76542	0.80948	0.719469	0.658712	0.75774	0.778711	0.600454	0.543946	0.66497	0.824849	0.901091	0.791829	0.886456	0.778523	0.579889	0.796157	1.11252	0.954006	1.0787	0.997421	1.14681	1.1253	1.03458	1.04523	1.04153	0.82176	0.872705	1.02426	1.00452	1.13372	1.02951	1.39985	1.27383	0.88147	1.19821	1.41781	1.33348
32		1.20899	0.974533	1.0303	1.01164	1.05487	0.9947	1.20199	1.07672	1.1556	1.11101	1.05399	1.20438	1.05399	1.16085	0.874026	1.14447	0.882006	0.84177	1.07321	0.863762	0.894096	1.10643	0.773224	0.816154	0.866527	0.894128	1.11272	0.944246	0.918925	0.889883	1.10319	0.854117	0.938506	1.01475	0.950444	1.08748	0.964424	0.987213	0.993235	0.970769	1.10651	0.951287	1.10316	1.12055	1.14628	1.0565	1.13683	0.93664
33		1.17762	1.18403	1.23623	1.25114	1.31009	1.05978	1.07885	1.22682	1.09311	1.16285	1.14124	1.35297	1.76393	1.46016	1.54965	1.67284	1.42415	1.45174	1.56201	1.39917	1.66818	1.90385	1.59815	1.64127	1.65135	1.48074	1.3187	1.34696	1.36452	1.44559	1.47451	1.39022	1.50898	1.21309	1.19141	1.30488	1.31527	1.21464	1.1792	1.15252	1.38522	1.59415	1.59567	1.56372	1.50519	1.40214	1.55414	1.50873
34		1.13559	1.398	1.2228	1.34059	1.20246	1.27168	1.24604	1.13784	1.36667	1.11127	1.30554	0.98102	1.25612	1.41044	1.34464	1.56124	1.53188	1.4822	1.54269	1.55677	1.62596	1.62037	1.53158	1.71618	1.72479	1.58308	1.58682	1.63035	1.55144	1.61443	1.58285	1.49911	1.42241	1.28184	1.2949	1.12163	1.21554	1.27782	1.32577	1.25923	1.21234	1.255	1.15293	1.22572	1.21039	1.18662	1.17359	1.22339
35		0.970123	1.16987	1.04656	1.17965	1.04016	1.08526	1.18165	1.12295	1.24391	1.14174	1.13535	1.16455	1.15768	1.27069	1.27945	1.12204	1.33516	1.25138	1.16686	1.20805	1.23114	1.20676	1.37351	1.44299	1.37783	1.44494	1.27797	1.35456	1.3348	1.50467	1.49142	1.57722	1.48535	1.49748	1.4629	1.42952	1.41123	1.37051	1.41025	1.34016	1.31071	1.31812	1.51897	1.49591	1.58582	1.63332	1.59718	1.61721
36		1.89784	2.04018	2.02893	2.18047	2.26126	2.39374	2.2485	2.1628	2.18433	2.10096	2.16627	2.18711	2.22126	2.12736	2.11801	2.21583	2.24574	2.01774	2.0949	2.0397	1.76033	1.69364	1.78287	1.85854	1.71743	1.71467	1.26902	1.32685	1.73051	1.55784	1.47324	1.43424	1.46205	1.35875	1.43612	1.46885	1.20214	1.16723	1.30626	1.19001	1.37008	1.30968	1.32571	1.37631	1.37072	1.3283	1.35848	1.39276
37		1.45603	1.433	1.42328	1.14109	1.373	1.47683	1.5235	1.43499	1.52732	1.58585	1.77781	1.50618	1.36671	1.42666	1.37243	1.47748	1.44065	1.50084	1.61074	1.72601	1.9035	1.74467	1.68802	1.80112	1.71839	1.7942	1.74856	1.59223	1.61089	1.65373	1.65981	1.71109	1.62766	1.68469	1.76517	1.88873	1.8378	1.67387	1.70473	1.67785	1.47839	1.61762	1.3307	1.31678	1.37848	1.33653	1.32946	1.38432
38		1.2611	1.27554	1.39497	1.12313	1.10493	1.15235	1.0031	1.56861	1.90204	1.95259	2.22663	2.12117	2.1747	1.1494	1.38362	1.36014	1.62589	1.85635	2.05537	1.80843	1.74108	2.03558	2.23494	1.86428	2.16883	1.86026	1.73055	1.86661	2.16257	2.23816	2.19823	1.97095	2.19585	2.23426	2.50864	2.11424	2.01342	2.2938	2.21882	2.05262	1.99869	2.20157	2.10498	1.70423	1.93699	2.07074	2.0407	1.99574
39																						1.6548	1.65243	1.51925	1.56013	1.68165	1.54489	1.54566	1.83334	1.91247	1.82869	1.97101	1.82085	1.86599	1.85765	1.82062	1.92007	1.90198	1.84041	1.85611	1.86932	2.23466	2.06997	1.98758	2.38184	2.12857	2.1683	2.23462	2.29746
40		0.871482	0.68537	0.674395	0.689098	0.465031	0.494525	0.508576	0.50083	0.378166	0.461453	0.862778	0.67033	0.80341	0.700467	0.648518	0.606061	0.790511	0.527213	0.588928	0.570032	0.663711	0.718195	0.703221	0.353357	0.428522	0.547031	0.664561	0.630541	0.559674	0.645755	0.571451	0.545204	0.636907	0.652101	0.643682	0.614238	0.755427	0.749362	0.780325	0.777812	0.68003	0.751144	0.768505	0.657718	0.738933	0.662132	0.726128	0.663608
41		1.98146	1.86892	1.83871	1.67073	1.78462	1.79484	2.15686	1.8608	1.87877	1.75383	1.775	1.5361	1.71514	1.59458	1.66741	1.77772	1.62803	1.86089	1.84134	1.7485	1.78478	1.59767	1.7957	1.9041	1.80877	1.67133	1.566	1.81743	1.52594	1.43041	1.65085	2.08006	2.11914	2.07301	1.9006	1.96617	2.03254	2.14126	2.23919	2.33105	2.22465	2.21033	1.96328	1.70192	1.7692	1.79884	1.84176	1.84973
42		1.21045	1.05756	1.16234	1.1073	0.988594	1.09596	1.07839	1.1926	1.39921	1.54437	1.28127	1.36973	0.938956	1.05153	1.12485	1.21871	0.900349	1.29786	1.26528	1.21233	0.926374	1.36363	1.27026	1.22966	0.893465	1.46138	1.11309	1.34867	1.10596	0.817301	1.27463	1.01122	1.02953	1.01037	1.0188	1.21766	1.42282	1.44249	1.29275	1.17527	1.14039	1.12937	1.17792	1.38408	1.66449	1.63519	1.75819	1.5318
43		0.797277	0.517338	0.838926	0.855607	0.803971	0.847883	1.0171	1.01746	1.11381	1.10424	0.838926	0.931255	1.03076	0.761692	0.851803	0.728226	0.879782	0.681418	0.854396	0.690248	0.728927	0.954895	1.16856	0.888531	0.760785	0.555085	0.810678	0.894086	0.718113	0.590074	1.0201	0.945989	0.954619	0.522449	0.840998	0.832903	0.775033	0.580795	0.836775	0.665495	0.759228	0.78229	0.430479	0.569515	0.47251	0.539709	0.552546	0.639182
44		1.47651	1.31167	1.45374	1.40971	1.45455	1.11143	1.53176	1.57009	1.50454	0.999521	1.49557	1.58314	1.42933	1.02458	1.57246	1.36903	1.43976	1.39081	0.975264	1.27639	1.20256	1.38587	1.17161	1.2948	1.2508	0.881919	0.988007	0.813906	0.701109	0.594239	0.614157	0.684592	0.764474	1.20605	1.14644	1.29858	1.39891	1.34086	1.32447	1.2528	1.37569	1.19945	1.51577	1.261	1.35132	1.41911	1.72377	1.57513
45		1.33563	1.47918	1.21598	1.31218	1.26962	1.11539	1.09257	1.05106	1.02847	0.938989	0.968153	0.999102	0.974261	0.841374	0.906826	0.863535	1.27022	1.32149	1.12106	1.24415	1.03623	1.131	1.41998	1.10371	1.39095	1.42628	1.38979	1.48969	1.40188	1.47207	1.40982	1.02746	1.33655	1.06099	1.25364	1.24006	1.39305	1.38327	1.26124	1.08019	1.11773	1.39117	1.34062	1.30213	1.30761	1.26465	1.58314	1.60712
46		1.17967	1.49043	1.4277	1.30449	1.53434	1.31018	1.34228	1.36999	1.2769	1.26949	1.34974	1.33016	1.39399	1.37347	1.45414	1.55948	1.53107	1.31651	1.17527	1.12352	1.22746	1.36413	1.64231	1.73824	1.58084	1.75562	1.6563	1.6699	1.67518	1.90266	2.0584	2.0639	2.24065	2.12885	2.04506	1.85006	2.05139	2.08043	2.21536	2.24419	2.19867	2.19099	2.28413	2.30222	2.41248	2.58178	2.64022	2.81053
47		2.28401	2.2953	2.40464	1.96933	2.37159	1.94294	2.165	2.32076	2.06256	2.05644	2.18559	1.99531	2.09183	2.00311	2.10373	2.06699	2.21107	1.81847	1.69339	1.90796	1.97649	1.97376	1.73574	1.92829	1.83307	1.69236	1.86396	1.61467	1.86947	1.54915	1.73524	1.75681	1.94504	1.99096	1.68097	1.90202	1.86049	1.93584	1.72381	1.78529	1.73748	1.96904	1.99796	1.72428	1.65211	1.63381	1.94249	1.79925
48		1.71321	1.75521	1.75409	1.58303	1.48036	1.26632	1.51494	1.68563	2.04747	2.02996	1.99086	2.07186	1.74357	2.16198	2.0058	2.15754	2.06394	2.03412	2.18909	1.72003	2.00137	1.7529	1.91368	1.93814	1.81242	1.76455	1.80113	1.77107	1.7778	1.7328	1.8201	1.79035	1.76222	1.86705	1.79666	1.86769	1.96778	1.86196	1.87146	1.99749	1.92913	1.74398	1.85588	1.69454	1.82202	1.72446	1.75846	1.74733
49		2.45584	2.58189	2.57957	2.40206	2.62491	2.80349	2.77042	2.95874	2.91653	2.73298	2.76376	2.85957	2.87073	2.80637	2.61026	2.71618	2.7309	2.67685	2.59632	2.65909	2.57467	2.64154	2.46554	2.39603	2.32772	2.62741	2.48346	2.51438	2.56312	2.53939	2.49878	2.52843	2.82101	2.82101	2.91065	3.12551	3.00655	2.85414	2.73516	2.9233	2.79563	3.14786	3.07507	2.97231	2.7034	2.8561	2.90667	2.80149
50		2.91008	2.6115	2.62153	2.64773	2.45372	2.68636	2.47077	2.65981	2.57961	2.43721	2.32103	2.44732	2.38232	2.37299	2.53276	2.36385	2.40694	2.39886	2.28423	2.46085	2.05885	2.34854	2.32171	2.39911	2.38006	2.2131	2.28336	1.80901	2.251	2.16612	2.05723	2.16815	2.04116	2.0767	2.0587	2.06715	2.2443	2.03838	2.2012	2.22536	2.42849	2.48034	2.24619	2.49157	2.53317	2.31263	2.34492	2.49477
[truncated: 193 more columns]

## Sheet: Figure 3F
Hsp104-mCherry in APOD vs time relative to last budding
Time	min	-600	-590	-580	-570	-560	-550	-540	-530	-520	-510	-500	-490	-480	-470	-460	-450	-440	-430	-420	-410	-400	-390	-380	-370	-360	-350	-340	-330	-320	-310	-300	-290	-280	-270	-260	-250	-240	-230	-220	-210	-200	-190	-180	-170	-160	-150	-140	-130
Mean	r.u.	1.00053	1.01114	1.02361	1.00006	0.991377	1.02324	1.00629	1.04568	1.07028	1.06054	1.06422	1.0732	1.06061	1.07883	1.09395	1.08412	1.09015	1.06972	1.07708	1.0766	1.0747	1.1079	1.1084	1.12853	1.10525	1.08932	1.10341	1.12728	1.14238	1.15314	1.17049	1.20227	1.19651	1.18982	1.22023	1.21768	1.25475	1.26919	1.27294	1.30964	1.32618	1.35315	1.34896	1.36066	1.3777	1.39066	1.40567	1.41674
N		43	43	43	43	43	43	43	43	45	46	46	46	46	46	47	47	47	48	48	48	48	48	48	48	48	49	49	49	50	50	50	50	51	51	51	51	51	52	52	52	52	52	52	52	52	52	52	52
CL(0.05)	r.u.	0.138643	0.129867	0.121191	0.116992	0.121143	0.124727	0.117734	0.118823	0.136228	0.136376	0.138265	0.138035	0.134917	0.140973	0.139089	0.143447	0.143288	0.138014	0.141322	0.145769	0.146733	0.146823	0.149143	0.150969	0.147089	0.142241	0.137764	0.141807	0.14306	0.154844	0.157216	0.152264	0.156124	0.16516	0.164369	0.168596	0.175563	0.173961	0.172639	0.18079	0.17648	0.186065	0.187462	0.18737	0.188573	0.188034	0.19144	0.199912
r.u. = values relative to first timepoint
Cell #
1										0.594298	0.589734	0.630316	0.714698	0.754441	0.752687	0.896586	1.02304	1.2372	1.37975	1.48529	1.44279	1.66131	1.71879	1.84266	2.00655	1.72012	1.79217	1.51632	1.66609	1.78802	1.9216	1.88371	1.9363	1.83781	1.70327	1.70932	1.58308	1.76252	1.68921	1.67746	1.66347	1.67134	1.58029	1.65206	1.51266	1.55024	1.45577	1.5043	1.60342
2		0.843803	0.855508	0.881009	0.96595	0.849673	0.998536	1.02681	0.978254	1.10592	1.00154	0.940091	0.948004	0.827638	0.825702	0.77012	0.98642	0.883107	0.889821	0.92136	0.977034	0.938576	0.973378	0.887749	1.05782	1.06564	0.808537	0.914839	0.777829	0.763929	0.80345	0.786406	0.725281	0.785299	0.771159	0.853142	0.834971	0.880183	0.908081	0.984539	0.975265	0.94281	0.93734	1.01752	1.47146	1.40356	1.50237	1.3555	1.34775
3		1.5514	1.72586	1.7123	1.80028	1.57226	1.57299	1.59466	1.6437	1.60994	1.57149	1.74939	1.78408	1.67465	1.91775	1.97555	2.23012	2.27695	2.00916	2.3168	2.23813	1.89775	1.71098	1.64851	1.54108	1.49015	1.44958	1.40985	1.47917	1.5298	1.49688	1.47421	1.42512	1.43133	1.42064	1.50684	1.52348	1.50448	1.44183	1.45256	1.43506	1.62882	1.37172	1.55386	1.60323	1.46067	1.61039	1.62589	1.7926
4		-0.0317221	0.0966172	0.247818	0.133964	-0.0380501	0.111586	0.0689822	0.0724001	0.0448829	0.0344826	0.0698743	0.0540769	0.0608144	-0.0677869	-0.020269	0.0951404	0.0916715	0.0696533	0.000891657	-0.000349775	0.0124435	0.0131869	0.0527739	0.224843	-0.0577785	0.0742159	0.250419	0.267039	0.327801	0.0661801	0.21685	0.449572	0.323031	0.178457	0.0977286	0.113644	0.165408	0.0886201	0.0905231	0.143243	0.310538	0.508332	0.420167	0.132927	0.205372	0.395538	0.525396	0.314898
5
6		0.598716	0.618278	0.631476	0.592066	0.619582	0.656318	0.745526	0.701954	0.752422	0.722483	0.704464	0.868105	0.805921	0.821781	0.826503	0.805023	0.761858	0.773059	0.878328	0.831423	0.960475	0.997831	1.00182	1.06744	1.09715	1.19375	1.11212	1.34311	1.25565	1.14265	1.23064	1.31818	1.4092	1.40277	1.53214	1.55488	1.69927	1.88987	1.88561	1.84663	1.84011	1.67143	1.44676	1.34937	1.35233	1.31586	1.23661	1.07935
7										2.08765	2.16225	2.20944	1.98503	2.00756	2.05606	2.20928	2.28767	2.22367	2.34877	2.09168	2.04183	2.20195	2.23671	2.5231	2.65475	1.9812	1.66489	1.80254	1.65989	1.50659	1.49894	1.48083	1.47861	1.41865	1.25375	1.33613	1.39751	1.66835	1.71973	1.6381	1.69028	1.7238	1.60427	1.75928	1.88369	1.89455	1.99512	2.35341	2.19382
8		0.933116	0.903913	0.981597	0.939749	0.952277	1.20994	1.2235	1.20227	1.24628	1.17828	1.26121	1.32334	1.42949	1.43453	1.56224	1.23248	1.30167	1.37131	1.39527	1.49796	1.54936	1.6159	1.41238	1.46274	1.4314	1.38678	1.33935	1.41268	1.38619	1.32839	1.44941	1.57335	1.54721	1.62656	1.66636	1.53638	1.72189	1.69277	1.74778	1.83022	1.70972	1.65493	1.66463	1.79392	1.93789	1.84383	1.87031	2.08197
9		0.271716	0.358571	0.579504	0.630466	0.6479	0.375777	0.324968	0.695594	0.700088	0.676851	0.531727	0.742809	0.85931	0.929546	0.888337	0.434871	0.666099	0.631103	0.68405	0.400831	0.337355	0.582121	0.545742	0.464336	0.271285	0.402147	0.514679	0.480995	0.471241	0.40372	0.480747	0.467919	0.636135	0.435762	0.52275	0.514044	0.601882	0.649724	0.580034	0.577622	0.758469	0.7333	0.796322	0.477663	0.683506	0.609818	0.554584	0.708528
10		0.728038	0.732213	0.683012	0.742645	0.734197	0.703622	0.693086	0.690085	0.711294	0.698876	0.667065	0.757565	0.757676	0.67534	0.810983	0.869027	0.773851	0.718307	0.817265	0.771439	0.845236	0.866273	0.845536	0.796401	0.814013	0.896186	0.946405	0.986291	1.03223	0.9584	0.921412	0.829466	0.826877	0.904847	0.826998	0.918848	0.874625	0.908072	0.840029	0.855053	0.890066	0.829141	0.760594	0.867156	0.77625	0.906205	0.975799	0.963828
11		1.82744	1.80148	1.92823	1.74171	1.76039	1.84808	1.63895	1.74776	1.69774	1.78538	1.82831	1.90857	1.88339	1.74327	1.77879	1.67368	1.63559	1.50825	1.44497	1.56526	1.47111	1.54415	1.59526	1.53902	1.41993	1.33741	1.43088	1.39571	1.43186	1.50278	1.41909	1.36074	1.28903	1.3132	1.30305	1.30747	1.38517	1.43167	1.35473	1.36632	1.30335	1.35556	1.35037	1.34486	1.41445	1.3698	1.46055	1.57888
12		1.72231	1.85014	1.78452	1.64157	1.74694	1.72392	1.61652	1.65836	1.64389	1.82977	1.77098	1.8403	1.73639	1.83832	1.74748	1.72044	1.77515	1.7199	1.78452	1.88959	1.93055	1.76954	1.70504	1.88257	1.88932	1.93932	1.88494	1.89021	2.09149	2.09126	2.05742	2.02595	2.0987	1.89286	1.98922	1.87258	1.9335	1.95255	1.92042	2.09833	2.14026	2.1146	2.14089	2.1339	2.0609	1.98857	2.30947	2.16579
13		1.35791	1.27756	1.49111	1.4722	1.49969	1.57053	1.54309	1.6493	1.72035	1.57502	1.68233	1.88085	1.62142	1.74435	1.6031	1.53555	1.49578	1.20427	1.22694	1.33326	1.23429	1.31543	1.36705	1.3785	1.37767	1.26389	1.35553	1.33423	1.33487	1.45169	1.53409	1.6009	1.56478	1.58705	1.65227	1.69717	1.8924	1.68081	1.82213	1.86308	1.70692	1.6809	1.54398	1.54398	1.55405	1.61202	1.50954	1.69121
14		0.694844	0.675035	0.735563	0.725102	0.681755	0.769824	0.798062	0.616649	0.633482	0.662982	0.657903	0.636396	0.638819	0.646978	0.662199	0.623757	0.633899	0.617855	0.680049	0.596248	0.725784	0.761856	0.750021	0.898794	0.981448	0.905428	0.866393	0.994457	1.0358	1.04128	1.03115	1.17045	1.06841	1.06167	1.1416	1.1591	1.11765	1.21053	1.2362	1.24238	1.23376	1.36293	1.43655	1.43844	1.42356	1.45527	1.33397	1.40599
15		0.645074	0.735967	0.651558	0.715967	0.881347	0.738378	0.723947	0.727336	0.609566	0.640651	0.770268	0.731883	0.771562	0.654786	0.710392	0.560003	0.560291	0.5835	0.599447	0.579777	0.657186	0.709702	0.717087	0.636633	0.622616	0.687234	0.638443	0.698204	0.689811	0.736156	0.799579	0.844918	0.77548	0.752473	0.862973	0.835605	0.797019	0.883377	0.819506	0.832465	0.86517	0.933015	0.985659	0.907547	0.903978	0.902129	0.910396	0.911089
16											0.574984	0.608065	0.501012	0.51738	0.473106	0.442996	0.406818	0.464614	0.406549	0.433025	0.432401	0.435748	0.447148	0.478005	0.495507	0.489201	0.517981	0.524214	0.55975	0.630458	0.594329	0.583758	0.709756	0.651054	0.682744	0.725354	0.710715	0.54306	0.640154	0.562812	0.696021	0.743399	0.655442	0.705934	0.752919	0.734663	0.622707	0.640234	0.661868
17		0.893006	1.02623	1.2477	1.1868	1.25576	1.28167	1.34543	1.31814	1.43771	1.47467	1.5172	1.53219	1.51171	1.42758	1.38643	1.34104	1.3184	1.27966	1.28417	1.4989	1.47741	1.55844	1.56409	1.67234	1.77053	1.71199	1.86639	2.01555	2.11965	2.13703	2.3977	2.48788	2.74912	2.95325	2.77634	2.77465	2.89875	3.025	2.70465	3.1307	2.80698	3.02518	3.29297	3.26841	3.19544	3.30572	3.73843	4.02277
18		1.24598	1.28241	1.18001	1.27205	1.23509	1.46735	1.4514	1.45813	1.3777	1.45385	1.6414	1.60449	1.57572	1.60077	1.35954	1.33014	1.26089	1.20577	1.2365	1.33724	1.33875	1.40591	1.38407	1.33084	1.30991	1.29734	1.24495	1.26762	1.32548	1.4561	1.45968	1.43329	1.50628	1.48303	1.59742	1.61976	1.68349	1.74205	1.79283	1.59711	1.73124	1.69417	1.71028	1.67574	1.6801	1.85195	1.8786	1.87632
19		1.20335	1.17766	1.05027	1.05485	0.963031	0.982476	0.920592	1.00504	0.851815	0.958285	0.948011	0.906576	0.933083	0.91051	0.968425	0.988854	1.00973	1.10618	1.10571	1.0829	1.05649	1.10665	1.14204	1.06453	1.15557	1.124	1.05343	1.16057	1.2652	1.15834	1.13412	1.21982	1.17295	1.20653	1.36583	1.30653	1.27392	1.25357	1.29948	1.38311	1.37465	1.39043	1.45114	1.46657	1.85626	1.9573	1.89377	1.79101
20		1.3026	1.29495	1.32925	1.2346	1.35662	1.287	1.30542	1.31886	1.29072	1.37492	1.33986	1.37594	1.54797	1.6967	1.55042	1.49009	1.53898	1.53347	1.44938	1.37117	1.23059	1.18708	1.27613	1.31636	1.18342	1.13726	1.13458	1.04508	1.04726	1.13792	1.27902	1.35229	1.27486	1.07972	1.07718	1.03978	1.13072	1.12472	1.05651	1.13787	1.20702	1.30079	1.34444	1.35387	1.49663	1.32428	1.37469	1.43897
21																											0.392489	0.396787	0.470383	0.575891	0.511124	0.429256	0.353265	0.323687	0.402732	0.431507	0.335927	0.301798	0.436035	0.601248	0.603587	0.544435	0.433511	0.370891	0.539362	0.683707	0.470641	0.522536	0.468958
22		1.34715	1.3716	1.18856	1.15401	1.09256	1.15315	1.17712	1.08364	1.18195	1.04619	1.08542	1.09703	0.989732	1.011	1.08775	1.09225	1.08845	1.10985	1.03041	1.05	1.09639	1.07218	1.1052	1.14103	1.34158	1.22321	1.14306	1.38438	1.22159	1.22185	1.22763	1.28551	1.31908	1.30462	1.41696	1.43777	1.325	1.33405	1.32658	1.41669	1.28386	1.28105	1.29303	1.38827	1.36574	1.41048	1.43377	1.44826
23		0.972346	0.951363	0.906013	0.833291	0.816567	0.851517	0.900736	0.866629	0.8542	0.964535	0.937023	0.707288	0.719101	0.766821	0.853283	0.824339	0.748848	0.762973	0.655385	0.675482	0.677853	0.565197	0.679574	0.784739	0.847186	0.812442	0.786048	0.700432	0.772948	0.766531	0.724864	0.781024	0.947847	0.777657	0.802873	0.714857	0.741176	0.764426	0.880622	0.969877	0.938782	0.975609	0.926922	1.04826	1.00089	0.959609	1.02327	1.11325
24		2.27086	2.30209	2.23818	2.2286	2.17079	2.1023	1.92378	2.27038	2.57089	2.54775	2.39533	2.55519	2.63833	2.60369	2.6321	2.65647	2.69459	2.71227	2.7147	2.72699	2.7589	2.85332	2.93477	2.88782	2.79404	2.86663	2.89909	2.91363	2.92562	2.98125	3.0461	2.93252	2.98156	3.12043	3.13455	3.21258	3.25286	3.309	3.34283	3.27838	3.22661	3.27516	3.25963	3.14457	3.04388	3.03283	2.79728	2.91827
25		1.03127	0.969277	0.976889	1.00481	1.0101	1.013	1.06044	1.04541	1.00976	0.984281	0.993577	1.01675	1.01936	0.92445	1.00955	1.03496	1.05704	1.0955	1.17865	1.16955	1.18079	1.18712	1.2054	1.22685	1.1512	1.2579	1.1772	1.1712	1.11256	1.05568	1.06165	1.19827	1.14772	1.19345	1.10277	1.18234	1.23198	1.23397	1.29696	1.27665	1.32666	1.6313	1.61781	1.63683	1.64105	1.61114	1.56143	1.62391
26		0.870449	0.976761	0.935274	0.907389	0.851603	0.903287	0.866322	0.935597	0.807239	0.853212	0.842002	0.799782	0.768561	0.762626	0.769972	0.762022	0.758424	0.691062	0.652977	0.750212	0.67011	0.560964	0.588732	0.62129	0.645393	0.672222	0.566752	0.578535	0.633184	0.657067	0.668266	0.722916	0.706994	0.715794	0.731526	0.749478	0.707091	0.712147	0.732663	0.683726	0.680405	0.715149	0.756551	0.785605	0.723179	0.848818	0.840447	0.81179
27		0.571798	0.677314	0.538153	0.669394	0.580015	0.556284	0.476605	0.555431	0.439199	0.548973	0.54581	0.51926	0.468396	0.552503	0.478333	0.561519	0.541273	0.5326	0.512471	0.533792	0.554899	0.567284	0.53982	0.487364	0.49664	0.53707	0.524366	0.418751	0.48563	0.525448	0.500797	0.545844	0.507164	0.48676	0.479786	0.46104	0.515387	0.440338	0.574283	0.598238	0.570144	0.537798	0.478848	0.461067	0.482952	0.573137	0.491586	0.486702
28		0.798944	0.804856	0.73734	0.734083	0.831132	0.819832	0.817147	0.959151	0.899337	0.9835	0.899365	0.96539	0.945213	0.956496	1.03115	1.05221	1.06224	0.982394	1.01739	1.05615	0.997684	1.23464	1.22786	1.13671	1.10166	1.34876	1.27006	1.3454	1.4286	1.31458	1.23062	1.3284	1.33537	1.28068	1.12114	1.06857	1.0984	1.17764	1.16216	1.16207	1.29094	1.38126	1.56111	1.58958	1.69935	1.7194	1.6337	1.4423
29		2.13198	1.81374	1.65639	1.52544	1.58157	1.83762	1.78049	1.74786	2.05696	1.82917	1.8719	1.49189	1.29211	1.34354	1.48559	1.54509	1.41681	1.47744	1.52179	1.53824	1.60691	1.66446	1.66303	1.67451	1.94546	1.85166	1.71292	1.79432	1.65368	1.79792	1.83384	1.76635	1.95467	1.92098	1.96674	1.96138	1.92161	2.01949	2.1041	2.26302	2.48745	2.42096	2.3935	2.40396	2.40634	2.45765	2.31534	2.28052
30		0.589492	0.660597	0.607595	0.546317	0.588983	0.658029	0.624917	0.644501	0.702415	0.652113	0.60786	0.62047	0.695808	0.6404	0.670615	0.734905	0.609102	0.622446	0.621034	0.647477	0.67944	0.734096	0.715631	0.663423	0.73555	0.718366	0.759183	0.725714	0.824508	0.913512	0.952138	1.03193	1.07929	1.01383	0.995996	1.00691	0.881689	1.00228	0.992815	1.03825	0.945961	1.0111	0.983135	0.924205	0.964034	1.04101	1.0133	0.926617
31		1.61404	1.49204	1.29124	1.11209	1.01656	0.976071	0.917685	0.913669	1.0356	1.07947	1.09362	1.13936	1.12132	1.04888	0.850099	0.945534	0.95904	0.855755	0.838226	0.879593	0.778632	0.802915	0.800311	0.745017	0.698502	0.753451	0.78263	0.790834	0.773538	0.80556	1.09419	1.0843	1.11079	1.06032	1.09279	1.00157	1.06341	0.966361	1.05885	1.04247	1.02374	1.05698	1.14041	1.22361	1.18279	1.1602	1.14924	1.24097
32		0.740608	0.704939	0.736909	0.79151	0.747337	0.81757	0.799161	0.873624	0.859016	0.935417	0.917337	0.967889	1.09363	1.24495	1.3978	1.42211	1.40048	1.46523	1.49659	1.53504	1.70036	1.91302	1.62052	1.70192	1.74373	1.61696	1.74429	1.85728	1.78192	2.33654	2.39785	2.29637	2.21543	2.28412	2.31219	2.26526	2.38432	2.31264	2.2615	2.23938	2.24574	2.9192	2.93972	2.84241	3.12111	3.06631	3.05355	3.18175
33		0.810309	0.813915	0.805087	0.82002	0.783763	0.760554	0.778415	0.743462	0.742403	0.752	0.676129	0.715032	0.61831	0.656655	0.63178	0.701358	0.649454	0.698252	0.73726	0.720181	0.699053	0.742082	0.690072	0.686457	0.769382	0.645474	0.816168	0.857339	0.833835	0.874543	0.898989	0.795918	0.798187	0.85301	0.792409	0.768489	0.82983	0.824954	0.794878	0.796285	0.821162	0.805099	0.774791	0.763026	0.726554	0.744473	0.694233	0.770543
34		1.11228	1.25979	1.35487	1.37803	1.41934	1.46428	1.28021	1.21807	1.11758	1.10607	1.11389	1.01535	0.963637	1.00189	1.10627	1.07425	1.06104	1.04981	1.07023	1.13574	0.957944	1.23057	1.37955	1.34119	1.55048	1.61554	1.65817	1.64298	1.8674	1.96133	2.04691	2.1779	2.21787	2.30314	2.3556	2.573	2.64133	2.69816	2.68505	2.77586	3.04151	3.01353	2.89119	2.92507	3.01223	3.01923	2.86794	2.81147
35		0.147955	0.231497	0.438987	0.305272	0.108143	0.164674	0.219336	0.503368	0.456565	0.182758	0.166011	0.167346	0.279858	0.338128	0.31518	0.150753	0.162582	0.430695	0.232665	0.0662352	0.15538	0.212063	0.351475	0.588557	0.252968	0.165417	0.413439	0.446073	0.184719	0.0750682	0.237491	0.49506	0.503778	0.198613	0.318523	0.374397	0.416644	0.538721	0.153499	0.272079	0.457655	0.47227	0.278983	0.149246	0.349325	0.469512	0.566714	0.548151
36		1.11699	0.971739	1.05525	1.09252	1.00396	1.03907	1.12837	1.17828	1.23612	1.34219	1.23518	1.20903	1.15624	1.07857	1.17574	1.08883	1.3311	1.29024	1.34471	1.29158	1.36705	1.2866	1.2449	1.1608	1.19758	1.18655	1.25606	1.3328	1.34182	1.31236	1.3019	1.26272	1.2913	1.22859	1.30917	1.2692	1.4665	1.54096	1.51292	1.69987	1.67797	1.63502	1.75605	1.72218	1.79322	1.68075	1.72194	1.65131
37		1.3839	1.28773	1.24252	0.951139	0.987926	1.00943	1.01901	1.07221	1.11141	0.876821	0.951204	0.944388	0.899613	0.953129	0.973455	0.947393	0.98306	0.949299	0.896643	0.984251	0.831813	0.982915	0.974252	0.988495	1.00159	1.06083	1.21506	1.08628	1.26818	1.11275	1.20939	1.25744	1.18587	1.36785	1.37339	1.64303	1.6319	1.73817	1.69889	1.88513	1.70733	1.51615	1.51377	1.57483	1.57393	1.51955	1.65175	1.65284
38																																							0.783053	0.770154	0.640274	0.670986	0.704508	0.596295	0.554923	0.529375	0.629228	0.56422	0.611126
39		1.00132	1.03931	0.994473	0.934506	1.01077	0.94012	1.05321	0.981611	1.04791	0.960181	0.915422	0.955418	0.859975	1.00803	0.937988	0.767184	0.885009	0.800776	0.865253	0.841401	0.824479	0.860068	0.813809	0.772775	0.882206	0.828054	0.886932	0.850046	0.86192	0.952573	0.843618	0.89321	0.921046	0.993485	0.956667	1.01275	0.957766	0.885201	0.958306	0.919038	0.929842	1.05327	1.05936	1.17414	1.16519	1.17065	1.16517	1.10671
40		0.817792	0.897706	0.901295	0.915065	0.988682	1.0122	1.04183	1.14893	1.15271	1.01937	1.04355	1.0773	1.14204	1.23934	1.17753	1.19039	1.17432	1.14657	1.09977	1.11747	1.07808	1.15921	1.17731	1.04753	1.05999	1.19118	1.13122	1.15228	1.18658	1.03158	0.949966	1.01697	1.05187	1.12203	1.10072	1.14311	1.1078	1.10927	1.23321	1.25644	1.25098	1.31128	1.34754	1.39574	1.31838	1.48462	1.378	1.40646
41		0.927737	0.926495	0.97532	1.07579	1.06089	1.02718	1.06849	1.0784	1.09309	1.16208	1.19651	1.28669	1.30523	1.33046	1.32554	1.30051	1.26714	1.16773	1.23814	1.16688	1.16632	1.18286	1.11151	1.19055	1.19375	1.21352	1.19284	1.20725	1.16558	1.17551	1.13004	1.09455	1.05206	1.00202	1.18676	1.11995	1.10438	1.016	1.08908	0.947549	1.03093	0.983752	0.963194	0.985226	1.0229	0.992287	1.0436	1.08111
42																														1.30979	1.16632	1.0742	1.03341	0.948675	0.869138	0.823975	0.730376	0.811133	0.752648	0.776396	0.832415	0.803602	0.759498	0.796494	0.874603	0.790079	0.888707	0.944266	0.931963
43		0.761746	0.860017	1.0513	0.981512	0.928632	1.03764	1.04955	1.0385	1.0248	0.998554	0.986751	1.05555	1.05278	1.14383	1.08489	0.972195	1.02468	0.967321	1.14381	0.943885	0.876675	0.928427	0.933466	0.938396	0.937873	0.936241	0.88751	0.83419	0.814476	0.875056	0.735739	0.867408	0.86688	0.865562	0.893993	0.840659	0.843186	0.830574	0.836329	0.80519	0.904531	1.03206	1.06248	1.08638	1.04845	1.03929	1.02529	1.00416
44		0.982461	1.04087	1.08294	1.02108	1.05783	1.09652	1.15743	1.02991	0.964619	1.13011	1.11861	0.980681	0.880952	0.948225	1.13311	1.12073	1.15905	1.18584	1.05668	0.956604	0.944075	0.953373	0.933733	0.829697	0.749119	0.836868	0.835598	0.828831	0.853868	0.89627	0.882243	0.845716	0.821995	0.828065	0.913774	0.898782	0.901287	0.995104	0.945153	0.937299	0.945742	1.01124	0.912976	1.02959	1.00798	0.969379	1.02261	1.02275
45																0.828161	0.810598	0.7253	0.857052	0.79739	0.758053	0.723019	0.742101	0.784434	0.783435	0.811953	0.721636	0.768877	0.804201	0.807169	0.832849	0.907461	0.966993	1.06848	1.0749	1.18811	1.22076	1.35479	1.52813	1.79359	1.88264	1.89339	1.84208	1.9211	1.84736	1.7733	1.70324	1.76546	1.5309
46		1.03085	0.921346	0.910178	0.927756	0.944116	0.774381	0.825799	0.833794	0.760929	0.859708	0.86565	0.885341	0.8203	0.721973	0.702051	0.728997	0.778794	0.698139	0.753235	0.840411	0.813886	0.785327	0.725274	0.744729	0.692487	0.738621	0.76342	0.808433	0.766263	0.769299	0.796612	0.787433	0.764032	0.890606	1.00038	1.04119	1.1012	1.10067	1.16624	1.18579	1.19822	1.15316	1.10185	1.09139	1.04199	1.02403	1.06477	0.9583
47		0.977691	0.937323	0.938235	0.945849	0.881061	0.983509	0.858177	0.944008	0.94207	1.08174	1.02462	0.993766	1.02036	1.07293	1.10167	1.12257	1.19994	1.13319	1.16011	1.24571	1.23307	1.30934	1.38745	1.4376	1.5648	1.56507	1.55205	1.54817	1.62896	1.73431	1.60571	1.60377	1.55055	1.54527	1.65908	1.55812	1.6027	1.6187	1.65522	1.72412	1.71882	1.79389	1.71663	1.76777	1.64868	1.65841	1.55244	1.46085
48																			0.612135	0.613075	0.686439	0.607808	0.588156	0.549545	0.522701	0.517207	0.539169	0.482436	0.503651	0.48977	0.554288	0.477238	0.573432	0.502351	0.562963	0.525951	0.536371	0.48043	0.614221	0.638523	0.675242	0.638035	0.695408	0.725892	0.726112	0.698576	0.684466	0.695823	0.706567
49		1.00404	0.920378	0.978164	1.0219	1.04793	1.17941	0.947115	1.09225	1.071	1.13509	1.05455	1.05391	1.0445	0.866449	1.09074	1.20042	1.32049	1.35547	1.32875	1.28775	1.35894	1.35223	1.20829	1.17268	1.11915	1.15479	1.44154	1.46704	1.49054	1.37326	1.43534	1.73153	1.76345	1.88725	1.78562	1.88216	1.82038	1.72437	1.74142	1.94623	2.04985	2.574	1.96868	2.01219	2.17593	2.24737	2.29259	2.5162
50		0.746331	0.712994	0.769645	0.707522	0.764506	0.758146	0.664104	0.747864	0.818864	0.747316	0.859739	0.986826	1.08026	1.15227	1.3519	1.40292	1.21668	1.31715	1.27363	1.26774	1.34432	1.2878	1.32156	1.41762	1.24562	1.28366	1.29086	1.29708	1.30075	1.28435	1.27078	1.2951	1.24754	1.27361	1.36881	1.32521	1.24017	1.36419	1.33132	1.26374	1.30076	1.20782	1.20658	1.14833	1.10534	1.07009	1.0724	1.07376
51
52		0.803363	0.786876	0.778522	0.768682	0.817731	0.895941	0.819002	0.965132	0.980127	0.970171	0.963584	0.939109	0.906783	1.00808	0.770222	0.788254	0.727981	0.710258	0.656437	0.624065	0.617078	0.649033	0.602758	0.671164	0.713296	0.740138	0.718042	0.752537	0.687178	0.742522	0.733513	0.712341	0.647719	0.751126	0.764412	0.853938	0.891545	0.865253	0.848621	0.84403	0.931845	0.881166	0.854244	0.934427	0.960101	0.964387	0.998031	1.01075
53		0.671427	0.734244	0.811075	0.799205	0.818269	0.869402	0.995281	1.00854	1.1102	1.06937	1.06555	1.12519	1.09076	1.169	1.31425	1.32052	1.32478	1.31272	1.35664	1.2919	1.32207	1.25093	1.194	1.31312	1.27889	1.31243	1.18841	1.23229	1.03723	1.11882	1.20031	0.966021	1.04912	1.06801	1.14005	1.05401	1.18279	1.07863	0.996113	1.08334	1.01308	0.944116	0.918198	0.966938	0.969653	0.927954	1.04531	1.09541
54
55																																		0.773501	0.724557	0.643056	0.558134	0.64727	0.750236	0.767413	0.79198	0.82191	0.931459	1.02481	1.05894	1.03006	1.05082	1.07548	1.14592
Hsp104-mCherry cellular concentration vs time relative to last budding
Time	min	-600	-590	-580	-570	-560	-550	-540	-530	-520	-510	-500	-490	-480	-470	-460	-450	-440	-430	-420	-410	-400	-390	-380	-370	-360	-350	-340	-330	-320	-310	-300	-290	-280	-270	-260	-250	-240	-230	-220	-210	-200	-190	-180	-170	-160	-150	-140	-130
Mean	r.u.	0.952234	0.944071	0.96498	0.998427	1.00008	1.02155	1.01611	1.0142	1.03073	1.03243	0.981706	0.998007	1.00797	1.00167	1.03069	1.00136	0.946924	0.959899	0.954858	0.98379	1.04513	1.0268	1.00863	0.975469	0.955734	0.939569	0.974188	1.00038	1.00824	1.04972	1.02604	1.08374	1.08666	1.08734	1.10678	1.1043	1.11275	1.15256	1.21216	1.19068	1.17362	1.16393	1.11444	1.11785	1.14069	1.14628	1.19208	1.20392
N	r.u.	103	97	95	91	88	88	89	92	91	95	102	103	108	112	106	104	104	101	103	103	104	105	105	111	112	116	120	123	126	128	129	132	133	129	125	119	119	119	121	120	119	122	128	134	133	133	130	130
CL(0.05)		0.136905	0.136341	0.145039	0.150141	0.143947	0.144174	0.133038	0.133484	0.142483	0.13775	0.1287	0.1292	0.12949	0.134221	0.141385	0.139351	0.128748	0.119929	0.117069	0.123589	0.125959	0.131065	0.126615	0.120995	0.124769	0.124523	0.131477	0.13474	0.128741	0.121388	0.119846	0.122458	0.124873	0.129881	0.12485	0.118863	0.120008	0.125509	0.140264	0.142487	0.144631	0.143309	0.12847	0.124898	0.120679	0.115265	0.122409	0.131749
r.u. = values relative to first timepoint
Cell #
1											0.229012	0.245924	0.129042	0.558229	0.886982	0.508969	0.538556	0.413251	0.756821	1.46407	1.66114	1.42415	0.606688	1.34761	1.31069	2.21291		2.19166	2.69616	2.74196	0.616142	1.44397	1.81463	2.07416	2.52749	3.23359	2.70894					2.31493	1.7425	2.36275		2.97511	0.73082	1.57578	2.27113
2		0.285645			0.204971	0.226578
3																								0.265258	0.227572	0.405901	0.483938	0.602819	0.344864	0.455442	0.430983	0.952842	0.273219	0.223356			0.735528	0.56654	0.384391	0.268396			0.26628	0.654348			0.736913	0.63014	1.38059
4			0.0705727	0.25275	0.0778256																							0.123487		0.331344		0.232979	0.140616	0.171463	0.179351								0.151545					0.304086	0.256206
5
6		0.624246	0.666967	0.896826	0.817269	0.432396	0.568221	0.667818		0.954076	0.671242	0.828862	0.733559	0.844058	0.643294	0.677763	0.13687	0.972648	0.835861	0.858873	0.809312	0.817643	0.693898	0.761438	0.983978	1.21693			0.957241		0.904148		1.23038	1.20446	0.45102	1.04696	0.806299	0.994241	1.00942		0.937494	0.777848	0.258138	0.93697	0.875684	1.44378	1.3315	1.53212	1.241
7																		0.311347
8		1.66972	1.51176	1.25325		1.39567	1.49377	1.34866	1.20527		0.566729	1.81389	1.8966		1.33503	1.77468	1.69757	1.29197	1.29768	1.38162	1.67964		0.93141			0.595184	0.896043		2.20737	2.28164	2.2073				1.63624	2.33416	1.22071	1.11887	1.42893	1.64239	1.01476	0.926582	1.15254	1.42065	1.25498	1.90604	0.499802		1.33037
9					0.388138								0.438092	0.726633	0.544257	0.570015	0.273592		0.917139		0.322724	0.483851	0.456856	0.610711	0.265161	0.138227		0.738092	0.947531	0.790326	0.640242	1.09866	1.20937	1.15727		1.09065	1.38847	1.27573		1.01579		1.02643	1.37607	1.51365	0.949947	1.42449	1.54018	1.64112
10		0.985199		1.02043	0.929381	1.11598		1.07427		0.940343	1.32583	1.27084	0.670129	1.24439	0.79326	0.468886	1.07763		1.01595	0.989549	1.2064	1.19969		1.82928	1.14522	1.93965	1.4095	0.810468	1.63749	0.871299	1.37519	1.6007	1.70844	1.82367	0.260279	2.44456	1.60017	1.31712	1.31385	1.33216	1.38059	1.13675	1.46712	1.2987	0.533617	1.27173	0.759279	1.36158	0.774701
11																																														0.260463
12		1.35211	1.60145	2.12774	2.75288	2.02736	3.75745	2.44484	1.50432	2.56736	2.30263	0.757719		0.581308	2.36713	1.23083	1.03571	1.07341	1.55497	1.51084	2.08481	1.02597	1.27918	0.250642	1.84734	1.51717		2.40333		0.476975	3.34075	3.85403	2.56237	2.0676	1.61813	1.99848	1.511	2.12921	1.42144	1.83884	2.76562	2.10988	3.31723	3.14237	2.72482	2.40094	2.81773	2.56915	1.32552
13		0.459041		0.372412		0.307505	0.446183	0.855204	0.861293		0.698923		0.685352	0.911501	0.518495				0.714092	0.869559	0.806569	1.06255	0.665853	1.44272	0.671918	0.813925	0.983795	1.54564		0.223273	1.10072	1.41932	1.27733	1.27852	1.5142	0.951581		0.773748	0.292014	1.22215	1.46559	1.63242			1.49932		1.28903	1.15315	0.780918
14		0.247825	0.247337	0.226233	0.50706	0.467528	0.50085	0.536636	0.773261		0.639575		0.628843	0.576794	0.850028	0.877728	0.666409	0.51537	0.328324			0.707787	0.425731	0.821131				0.791462			1.0257	0.926977	0.773887	0.812029	0.524928	1.07555	0.893604	1.09243	0.879088		1.15292		0.843588	0.747373	0.405059	0.578488	1.13985	1.11827	1.48356
15																									0.265359		0.19665	0.541776	0.39822	0.216108			0.227963	0.169153	0.262695	0.449869	0.935387	0.715334		0.885122		1.18496		0.8507	0.468249			0.643814
16																					0.114273								0.160529	0.188077	0.116671	0.289239		0.206757	0.216733	0.293077							0.388653	0.422597	0.138522		0.550586	0.646616
17			0.278079	0.435115	0.329139	0.312148	0.200792		0.349508					0.619294	0.256164			0.437338
18
19		1.49529	2.2943	0.817569	1.65756	0.543438	1.92989	1.42435	1.83137	1.38126	1.76525	1.83398	2.30361	1.85025	1.9382	1.63764	1.20366	2.33352	0.411337	2.05733	2.25099	2.12131	2.2181	2.59892	1.89007	2.39991	2.38071	0.943799	2.24259	2.24363	1.95291	2.26656		1.34133	2.31599	2.62056	1.06595	0.479056	2.18623	1.57689	1.41002	2.14787	2.01304		0.474674	0.615336	1.61347	1.37312	1.56041
20			0.719329	0.753899	0.465175		0.87855	0.679457	0.728589	0.516843	0.874534	1.00595	0.388082	0.78881	0.882978	0.831298	0.776261	0.967297	0.464624	1.05251	0.81813		0.389587		0.965084	0.481628	1.23306	1.36387	1.63486	1.12343	0.96327	1.18414	1.14287	1.74323	1.33579	1.69483			0.976598	1.00214	0.810256	0.974771	1.0025	1.69514	1.47385		1.78693	1.73111	1.44283
21																											0.803568	0.229384	0.568574	0.317363	0.714985	0.310468	0.759527	0.716825	0.521592	0.716357	0.445603	0.180078	0.620003	0.779938	0.681615	0.56222		0.153349	0.873903	0.248083	0.812276	0.797794	0.580627
22		3.27287	3.04512	1.07494	2.49741		2.52533	2.17341	1.44637	0.36116	2.39237	2.30094	2.67968	1.96599	1.42196	2.56345	2.67658	2.69704	2.60982			0.841862	2.52697	2.62581	2.88134	2.37149	1.73389	2.87423			2.75156	2.09085	2.65868	1.90609	2.74352	2.57679	1.50832	2.59279	0.616749	2.17904	3.32858	3.52335	2.99827	2.17695	3.1788	2.74987	2.94443	2.42186	2.5698
23		0.622423	0.496847	0.463193	0.810464		0.742891	0.823515	0.701842	0.766605	0.358303	0.595036	0.47855	0.658269	0.738129	0.54353	0.716425	1.18933	0.869991	0.236053		1.09383		0.652922	1.2621	1.18945	0.838859	0.986501	0.309636	0.586255	0.238152		0.926854		0.686613	1.12623	0.274903	0.788235	1.01143	1.04214	0.956211					1.43194	0.891564	1.36935
25		0.555242				0.614804	0.518321			0.612822	0.674259												0.334236					0.64179		0.634676	0.353093	0.596708	1.12463	0.859456	0.495243	0.775529		0.473003	0.939865	1.15575		1.15571	0.236307		0.400644	0.565713	0.599648
26					0.241976		0.297601	0.16601				0.245046		0.389638	0.390328			0.150782		0.499603	0.457343	0.56157	0.537718	0.533806		0.502475				0.217562	0.617683	0.640706	0.256693	0.425934	0.471251	0.578722				0.500133		0.156221			0.502641	0.184188		0.639069	0.316598
27		0.232607	0.518449	0.435897	0.534598		0.503285	0.350782		0.45154	0.572293	0.11247		0.239956	0.410945	0.522734	0.611277	0.424074	0.423633	0.485995			0.363811			0.331086	0.398271		0.40863	0.198988	0.392808	0.311698		0.373582	0.132097	0.330966	0.314882		0.375638		0.484082	0.412814	0.396605	0.462249		0.275493	0.393352	0.513728	0.217535
28		0.376738	0.229376	0.346747	0.433706		0.161735	0.237443	0.346143		0.252708	0.377253	0.265539		0.425327	0.490068	0.597623	0.371344			0.255506	0.82247	0.714202	0.684946			0.218469	0.790247	0.821701		0.727571	0.74001	0.729652	0.917653			0.626643			0.5614	0.979079	0.657975	0.605861		0.490013	0.572427	0.572008	0.675462
29		0.334312										0.323184					0.229965																	0.398469												0.413835
30									0.113919						0.125061				0.181676	0.320142		0.356139	0.19		0.357105		0.339811	0.250688	0.372348	0.204276	0.430256			0.534975	0.463579	0.381367	0.519857							0.509254	0.367782		0.349517	0.19914	0.497776
31			0.158932						0.344828	0.22158		0.244452			0.558754	0.538013		0.333018	0.13294	0.266579	0.451941				0.681868		0.479479	0.556168		0.39533						0.379334	0.518072	0.39736				0.561009		0.443615			0.52936	0.696221
32		1.31464	1.65264	2.12258	1.79044	0.523028			1.90015	1.88176	1.02001	1.92758	1.66129	1.60164	0.621425	2.20735	1.69967	0.904415	1.16725	2.18845	1.09405	1.77329	1.82803		1.72431	0.43228	1.00392	1.14673	1.98828	1.15258		1.26982	0.374387							0.975392	1.2541				0.647689	1.71286	1.11875	3.33139	2.23535
33												0.534588		0.151085	0.427043		0.377405	0.231737	0.223559	0.243246		0.500045	0.635769	0.658154	0.606878	0.682784	0.64443	0.293878	0.588111		0.35243	0.437016	0.391736	0.757314	0.705674	0.891791	0.468954	0.716605	0.757935	0.492853	0.379573	0.56319	0.662085		0.831311	0.475439	0.297201	0.759961	0.788336
34		1.89714	1.64616	1.53535	1.61885	1.20088	1.39052	2.09433	1.69763	1.28317	1.97365	1.397	2.12858	1.34478	1.01529	2.03767	2.22497	1.37742	1.97844	1.80625	0.986234	0.39186	1.13835	1.41597	0.842382	0.53873	0.37203		0.556122	0.895367	1.46399	1.3489	1.15742		0.379978		0.553618	1.23119	0.6545	0.861951	1.61025	2.16961	2.67131	2.17951	2.8212		0.370985	1.54727
35
36		1.38556	1.28021	1.15091	0.304343	1.04497	1.21721	1.5301	1.74378	1.84749	1.63736	1.64906	1.73819	1.83462	1.70638	1.82316	2.00839	0.466124				1.77233	2.27203	1.96179	1.75952	1.78143	1.78936		2.38103	2.19768	1.82595	0.303354	1.50265	1.50534	1.63807	2.09049	2.66818	1.49479	1.81233	2.85894	2.25028		3.17906			1.71677			2.53068
37		0.270431	1.09823	1.4525	1.2553	0.996672	1.41915	0.52138	0.351201	0.730263	0.797891	1.15749	1.12444	1.32511	1.38548	1.05915	1.38475	1.17536	1.55462	0.558017	1.87463	1.29802	1.06705	1.03688	1.05872				1.72371			2.12077	1.32701	1.37732	1.34123	0.935769	1.86111	1.61124	1.75176	2.51411	0.834909	1.17968	1.41904	1.34704	2.05094	1.81751	2.24207	0.869503	1.02921
38																																											0.223563		0.36706		0.280983	0.279759
39																		0.266192			0.435157	0.456603				0.464476	0.300648	0.287062	0.194372	0.371055	0.613349	0.468774		0.515168		0.207654	0.636266		0.603412	0.405528	0.41574	0.195509			0.402615		0.943753	0.42754	0.816322
40		0.302121		0.240204		0.213788	0.21961			0.343649	0.340331	0.3663		0.53556	0.269929	0.44917	0.699954	0.847698		0.758271	0.572509			0.740014	0.659503		0.481435	0.284412	0.33757			0.694308	0.781714		0.826055	0.435078	0.578252		0.484012	0.93841	0.193958	0.245625	0.630596	0.208473	1.03509	0.691128	0.80495	0.610435
41
42																														1.20701	1.10302	0.400383	1.53697	1.35163		1.56928	0.762721	0.572375	0.847574	1.43139	0.938852	1.21693	0.988931	1.13404	0.888183	1.61104	1.23676	1.36957	1.34487
43		0.414498	0.606017			0.433546	0.565215	0.593338	0.552808	0.823883				0.470748	0.787006	0.828246		0.944848	1.13387		0.740936			0.152724		0.693442	0.707787	0.931529	0.803542	0.860286		0.712058	0.598792	0.96061		0.938998			0.133984		1.34172	1.416	0.995181			0.198422		1.28187	0.858625
44		1.95122	1.89093	1.78926	2.33653	2.34776	2.13392	1.71549	1.8967	0.949225	2.70469	2.54367	0.83929	0.723351	0.955676	2.59602	2.98409	2.77263	0.277693	0.406605	0.395707	2.19152	1.41336		2.34826	1.25288	1.66624	2.03058	1.72932	0.941084	1.54391	1.25688	0.918187		1.79957	1.89305	1.90459	1.9259	2.2825	1.8886	0.95964	1.91621	1.64443	1.65238	1.98811	2.11626	1.71071	2.1602	1.99834
45																0.418281	0.49323	0.31046		0.762587	0.402243	0.686709	0.882729		0.859061	1.0794	1.17234	0.694096	0.309802		0.27899	0.458936	0.719158	0.945353	0.599538	1.02403	0.51983	0.678458	0.778507	0.877712	1.25938			1.15116	1.35556	1.05125	1.38541	0.510612	0.811756
46		0.285272	0.33636	0.241268									0.316511		0.36828		0.437338	0.384235			0.210231	0.393278	0.199315	0.429947	0.464172	0.137533	0.479819				0.397222	0.383903	0.482465		0.432313	0.513645	0.440099				0.315871		0.194892	0.412123	0.401055	0.523125	0.817739		0.569772
47		1.00319	1.36134	1.66991	1.89901	1.81296	1.5518	0.985941	1.64335	1.799	1.00438	1.18066	2.18295	2.56607	2.66163	0.49994	2.66807	2.56133	2.6315	2.00311		1.63346	1.79841	2.46936	2.03935			1.43836		2.07269	1.97985	2.15943	2.27268	1.70519	1.72818	3.07068	3.19245	2.61486		2.77524	2.76877	1.85034	2.69307	1.7387		2.12098	2.26555	1.82637	1.3162
48																				0.332544	0.329447		0.333883	0.459511		0.181519		0.19718							0.565629
49		1.18032	1.03341	1.10599	1.51596	0.812718		0.681131	1.45105	0.656691	1.27488	0.978052			0.180589	1.30675			1.52449	0.955976	1.39069	1.39577		1.0293	1.0851	0.342467	0.961807	0.921235	1.7424	0.884723	0.824867	1.09068	1.71235	1.87405		1.7421	1.38252	0.734837	1.3962	1.93677	1.13557	1.43756	1.59446	1.77351	1.47356	1.38785
50		1.17728	1.15809	0.979562	0.626841	0.645622	1.25811	0.881234	0.653074	0.734249	0.533738	0.925239	1.15234	0.987274	1.29997	1.16513	1.28697	1.44883	0.446869	0.836741	1.25616	1.06041	1.10055	1.04563	1.2741	0.872821	1.18294	0.861836	0.691279	0.867666	0.721934	1.2748	0.856189	0.968466	0.416192	1.46413	0.472838	1.06622	1.22239	1.24704	0.720586	0.230181	1.30943	1.14672	0.688034	1.26915	0.743651	1.30967	0.918865
51																																						2.76123e-06			4.60206e-07
52		0.2284	0.369577	0.329715	0.397167																	0.104066								0.1305						0.233605		0.45044			0.246794			0.328601		0.219048	0.305351
53		0.787536	0.574129	0.14577	0.891569	0.730318	0.663465	0.638438	0.337253	0.272382	0.870576	0.68122	0.483165	0.884225	0.769224	0.33057	0.486723	0.533457	1.14729		0.721892		0.997279		1.21606	0.720479	0.934313	0.723245	0.704073	1.16535				0.929684		0.946892	1.01843	0.878464	0.633027	0.782754	0.905247		1.17683	1.22083	1.14352		0.48166		0.173042
54																																2.76123e-06			4.60206e-07
55																																		1.27402	1.21127	0.977522	1.3867	1.44211	1.2682	1.1085	1.02858	1.36574		1.22351		1.1576	1.35462	1.57332	1.20644
[truncated: 193 more columns]

## Sheet: Figure 3G
Logistic regression of FFL-GFP in foci vs Hsp104-mCherry in the APOD
X	Hsp104-mCherry in the APOD (r.u.)
Y	FFL-GFP in foci (No->0; Yes->1)
Overall Model Fit
Chi Square	308.54
df	1
Odds ratio	591.464
Predicted Probability of Outcome, with 95% Confidence Limits
	X	Y	Prob	low CL	high CL
	1	0	0.005	0.0026	0.0053
	0.972	0	0.0059	0.003	0.0061
	0.9615	0	0.0063	0.0032	0.0064
	0.9402	0	0.0072	0.0035	0.0071
	0.9351	0	0.0075	0.0037	0.0072
	0.9219	0	0.0081	0.0039	0.0077
	0.8911	0	0.0099	0.0047	0.0088
	0.8875	0	0.0101	0.0048	0.009
	0.8852	0	0.0103	0.0049	0.009
	0.8521	0	0.0127	0.0058	0.0104
	0.8493	0	0.0129	0.0059	0.0106
	0.8316	0	0.0144	0.0064	0.0114
	0.8303	0	0.0145	0.0064	0.0115
	0.8269	0	0.0148	0.0065	0.0117
	0.7773	0	0.0202	0.0084	0.0143
	0.7773	0	0.0202	0.0084	0.0143
	0.7769	0	0.0203	0.0085	0.0143
	0.7687	0	0.0213	0.0088	0.0148
	0.7687	0	0.0214	0.0089	0.0148
	0.763	0	0.0221	0.009	0.0152
	0.763	0	0.0221	0.009	0.0152
	0.7586	0	0.0227	0.0092	0.0154
	0.7485	0	0.0242	0.0097	0.0161
	0.7426	0	0.0251	0.01	0.0164
	0.7373	0	0.026	0.0103	0.0167
	0.7305	0	0.0271	0.0106	0.0172
	0.7265	0	0.0278	0.0109	0.0174
	0.7128	0	0.0302	0.0115	0.0184
	0.7116	1	0.0305	0.0117	0.0184
	0.7101	0	0.0307	0.0117	0.0186
	0.7068	0	0.0314	0.0119	0.0188
	0.7037	1	0.032	0.0121	0.019
	0.698	0	0.0331	0.0124	0.0195
	0.6877	0	0.0353	0.013	0.0202
	0.6869	1	0.0355	0.0131	0.0202
	0.6867	0	0.0355	0.0131	0.0203
	0.6855	0	0.0358	0.0132	0.0203
	0.6831	1	0.0363	0.0133	0.0205
	0.6827	0	0.0364	0.0133	0.0205
	0.6624	0	0.0412	0.0146	0.0221
	0.6563	1	0.0428	0.015	0.0225
	0.6559	0	0.0429	0.015	0.0226
	0.6531	1	0.0436	0.0152	0.0228
	0.6496	0	0.0446	0.0155	0.023
	0.6492	0	0.0447	0.0155	0.0231
	0.6448	0	0.0459	0.0158	0.0234
	0.6374	0	0.048	0.0163	0.024
	0.6357	0	0.0485	0.0164	0.0242
	0.6352	0	0.0487	0.0165	0.0242
	0.6268	0	0.0512	0.017	0.0249
	0.6266	0	0.0513	0.0171	0.0248
	0.6253	1	0.0517	0.0172	0.0249
	0.6186	0	0.0538	0.0176	0.0255
	0.6163	1	0.0546	0.0178	0.0257
	0.6137	1	0.0554	0.018	0.0259
	0.6109	1	0.0564	0.0182	0.0261
	0.6104	0	0.0565	0.0182	0.0262
	0.6102	0	0.0566	0.0182	0.0262
	0.606	0	0.0581	0.0186	0.0265
	0.6044	0	0.0586	0.0187	0.0267
	0.6042	0	0.0587	0.0187	0.0266
	0.6032	0	0.059	0.0187	0.0268
	0.6018	0	0.0595	0.0189	0.0269
	0.5995	0	0.0604	0.0191	0.027
	0.5938	1	0.0625	0.0195	0.0275
	0.5937	0	0.0625	0.0195	0.0275
	0.5936	0	0.0626	0.0196	0.0275
	0.5929	0	0.0628	0.0196	0.0276
	0.5929	0	0.0628	0.0196	0.0276
	0.5884	0	0.0645	0.0199	0.0279
	0.5883	0	0.0646	0.02	0.0279
	0.5836	0	0.0664	0.0203	0.0283
	0.5794	1	0.0681	0.0207	0.0286
	0.5767	0	0.0691	0.0208	0.0289
	0.5732	1	0.0706	0.0211	0.0292
	0.5732	1	0.0706	0.0211	0.0292
	0.5625	0	0.0752	0.0219	0.0301
	0.5617	0	0.0756	0.0221	0.03
	0.5511	0	0.0804	0.0228	0.0309
	0.5485	0	0.0817	0.0231	0.0311
	0.5441	0	0.0838	0.0234	0.0315
	0.5398	0	0.0859	0.0238	0.0318
	0.5347	0	0.0886	0.0243	0.0321
	0.5323	0	0.0898	0.0244	0.0323
	0.5322	0	0.0898	0.0244	0.0324
	0.5314	0	0.0903	0.0245	0.0324
	0.5292	0	0.0914	0.0247	0.0326
	0.5281	0	0.092	0.0248	0.0327
	0.5281	0	0.092	0.0248	0.0327
	0.5269	0	0.0926	0.0248	0.0328
	0.5265	0	0.0929	0.0249	0.0327
	0.5245	1	0.0939	0.025	0.0329
	0.5237	0	0.0944	0.0251	0.033
	0.5228	1	0.0949	0.0252	0.033
	0.5222	0	0.0952	0.0252	0.0331
	0.5222	0	0.0952	0.0252	0.0331
	0.5222	0	0.0952	0.0252	0.0331
	0.5222	0	0.0952	0.0252	0.0331
	0.517	1	0.0981	0.0256	0.0335
	0.5144	0	0.0996	0.0259	0.0336
	0.5133	0	0.1002	0.0259	0.0337
	0.511	0	0.1015	0.0261	0.0339
	0.5097	0	0.1023	0.0263	0.0339
	0.5067	0	0.1041	0.0265	0.0341
	0.506	0	0.1045	0.0265	0.0342
	0.5052	1	0.105	0.0266	0.0342
	0.5004	0	0.1079	0.027	0.0346
	0.5	0	0.1081	0.027	0.0346
	0.4951	1	0.1112	0.0274	0.0349
	0.4947	0	0.1114	0.0274	0.035
	0.4927	0	0.1127	0.0276	0.0351
	0.4923	0	0.1129	0.0276	0.0351
	0.4916	0	0.1134	0.0277	0.0352
	0.4852	0	0.1176	0.0282	0.0355
	0.4848	0	0.1178	0.0281	0.0356
	0.4832	0	0.1189	0.0283	0.0357
	0.4822	0	0.1196	0.0284	0.0357
	0.4819	0	0.1198	0.0284	0.0357
	0.4788	1	0.1219	0.0287	0.0359
	0.4785	0	0.1221	0.0287	0.0359
	0.4783	1	0.1222	0.0287	0.0359
	0.4783	1	0.1222	0.0287	0.0359
	0.4766	0	0.1234	0.0288	0.036
	0.4759	1	0.1239	0.0289	0.036
	0.4759	1	0.1239	0.0289	0.036
	0.4739	0	0.1252	0.029	0.0362
	0.4733	0	0.1257	0.029	0.0362
	0.4695	1	0.1283	0.0293	0.0365
	0.4682	1	0.1293	0.0294	0.0365
	0.4673	0	0.13	0.0295	0.0365
	0.4671	0	0.1301	0.0295	0.0365
	0.467	1	0.1302	0.0295	0.0366
	0.4664	0	0.1306	0.0296	0.0366
	0.4661	0	0.1309	0.0296	0.0366
	0.4658	0	0.131	0.0296	0.0367
	0.4655	1	0.1313	0.0296	0.0366
	0.4638	1	0.1325	0.0297	0.0367
	0.4628	1	0.1332	0.0298	0.0368
	0.4619	0	0.1339	0.0299	0.0368
	0.4602	0	0.1351	0.03	0.0369
	0.4596	1	0.1356	0.03	0.037
	0.4588	0	0.1362	0.0301	0.037
	0.4563	0	0.1381	0.0302	0.0371
	0.4557	0	0.1385	0.0303	0.0371
	0.4539	0	0.14	0.0305	0.0372
	0.451	0	0.1422	0.0306	0.0373
	0.4494	0	0.1434	0.0307	0.0374
	0.4494	0	0.1434	0.0307	0.0374
	0.4486	1	0.1441	0.0308	0.0374
	0.4454	0	0.1466	0.031	0.0376
	0.4445	0	0.1473	0.0311	0.0376
	0.4439	0	0.1478	0.0311	0.0376
	0.4424	1	0.149	0.0312	0.0377
	0.441	0	0.1501	0.0312	0.0377
	0.4389	0	0.1519	0.0314	0.0378
	0.4388	0	0.152	0.0314	0.0378
	0.4387	0	0.152	0.0314	0.0378
	0.4383	1	0.1523	0.0314	0.0379
	0.4372	0	0.1533	0.0315	0.0378
	0.4362	1	0.1541	0.0315	0.0379
	0.4359	0	0.1544	0.0316	0.0379
	0.4341	1	0.1558	0.0317	0.038
	0.431	0	0.1584	0.0318	0.0381
	0.4293	0	0.1599	0.0319	0.0381
	0.428	0	0.1611	0.0321	0.0381
	0.4274	0	0.1616	0.0321	0.0382
	0.427	0	0.1619	0.0321	0.0382
	0.4251	0	0.1636	0.0322	0.0382
	0.425	1	0.1636	0.0322	0.0383
	0.4232	0	0.1652	0.0323	0.0383
	0.4219	1	0.1664	0.0324	0.0383
	0.4219	1	0.1664	0.0324	0.0383
	0.4219	1	0.1664	0.0324	0.0383
	0.4218	1	0.1664	0.0323	0.0384
	0.4218	1	0.1664	0.0323	0.0384
	0.4218	0	0.1665	0.0324	0.0383
	0.4209	1	0.1673	0.0324	0.0383
	0.4205	0	0.1677	0.0325	0.0383
	0.4182	1	0.1697	0.0326	0.0384
	0.4182	1	0.1697	0.0326	0.0384
	0.4172	0	0.1706	0.0326	0.0384
	0.4162	0	0.1714	0.0326	0.0385
	0.4158	0	0.1718	0.0327	0.0385
	0.4149	0	0.1726	0.0327	0.0385
	0.4146	0	0.173	0.0328	0.0384
	0.4113	0	0.176	0.0329	0.0385
	0.4108	0	0.1764	0.0329	0.0386
	0.4096	0	0.1776	0.033	0.0385
	0.4093	0	0.1779	0.033	0.0386
	0.4078	1	0.1792	0.0331	0.0386
	0.4059	0	0.1811	0.0332	0.0386
	0.4056	0	0.1813	0.0331	0.0387
	0.4051	1	0.1818	0.0332	0.0386
	0.4044	0	0.1824	0.0332	0.0387
	0.4036	0	0.1832	0.0332	0.0387
	0.4035	0	0.1833	0.0332	0.0386
	0.4034	1	0.1834	0.0332	0.0387
	0.4029	0	0.1839	0.0333	0.0387
	0.4012	0	0.1855	0.0333	0.0387
	0.4001	0	0.1866	0.0334	0.0387
	0.3995	0	0.1872	0.0334	0.0387
	0.397	1	0.1896	0.0335	0.0387
	0.3965	0	0.1901	0.0335	0.0388
	0.3963	0	0.1903	0.0335	0.0388
	0.3948	0	0.1917	0.0335	0.0388
	0.3944	1	0.1922	0.0336	0.0387
	0.394	0	0.1926	0.0336	0.0387
	0.3937	0	0.1929	0.0336	0.0387
	0.3919	0	0.1946	0.0336	0.0388
	0.3918	0	0.1948	0.0337	0.0387
	0.3907	0	0.1959	0.0337	0.0387
	0.39	0	0.1965	0.0337	0.0388
	0.3898	0	0.1968	0.0337	0.0387
	0.3887	1	0.1979	0.0338	0.0387
	0.3875	0	0.1991	0.0338	0.0388
	0.3862	0	0.2005	0.0339	0.0387
	0.3852	0	0.2015	0.0339	0.0387
	0.3846	0	0.202	0.0339	0.0388
	0.3835	0	0.2032	0.0339	0.0387
	0.3828	0	0.2039	0.0339	0.0388
	0.3816	0	0.2051	0.034	0.0388
	0.3798	1	0.207	0.034	0.0387
	0.3796	0	0.2073	0.0341	0.0387
	0.3789	0	0.208	0.034	0.0388
	0.3781	1	0.2088	0.0341	0.0387
	0.3777	0	0.2093	0.0341	0.0387
	0.3766	0	0.2104	0.0341	0.0387
	0.3758	0	0.2113	0.0342	0.0387
	0.3743	1	0.2129	0.0341	0.0387
	0.3729	1	0.2144	0.0342	0.0387
	0.3716	1	0.2157	0.0342	0.0387
	0.3695	0	0.218	0.0342	0.0386
	0.3693	0	0.2183	0.0342	0.0386
	0.3677	1	0.22	0.0343	0.0386
	0.367	0	0.2208	0.0343	0.0385
	0.3666	0	0.2212	0.0343	0.0386
	0.365	0	0.223	0.0343	0.0386
	0.365	0	0.223	0.0343	0.0386
	0.3638	0	0.2243	0.0344	0.0385
	0.3616	0	0.2268	0.0344	0.0384
	0.361	0	0.2274	0.0343	0.0385
	0.3603	0	0.2282	0.0344	0.0384
	0.3595	1	0.2291	0.0343	0.0385
	0.359	0	0.2297	0.0344	0.0384
	0.3585	0	0.2303	0.0344	0.0384
	0.358	1	0.2308	0.0344	0.0384
	0.358	1	0.2308	0.0344	0.0384
	0.3552	0	0.234	0.0344	0.0383
	0.354	0	0.2354	0.0344	0.0382
	0.3533	0	0.2362	0.0344	0.0383
	0.3528	0	0.2367	0.0344	0.0383
	0.3525	0	0.2371	0.0344	0.0382
	0.3501	1	0.2399	0.0344	0.0382
	0.3483	0	0.242	0.0344	0.0381
	0.3464	1	0.2442	0.0344	0.0381
	0.3464	1	0.2442	0.0344	0.0381
	0.3461	0	0.2446	0.0344	0.0381
	0.3461	0	0.2446	0.0344	0.0381
	0.3456	0	0.2452	0.0344	0.038
	0.3455	0	0.2453	0.0344	0.038
	0.3451	0	0.2457	0.0344	0.038
	0.3444	0	0.2466	0.0344	0.038
	0.3439	0	0.2472	0.0344	0.0379
	0.3427	0	0.2486	0.0344	0.0379
	0.342	0	0.2494	0.0344	0.0379
	0.3419	0	0.2496	0.0344	0.0379
	0.3419	0	0.2496	0.0344	0.0379
	0.3417	0	0.2498	0.0344	0.0378
	0.3417	0	0.2498	0.0344	0.0378
	0.3407	1	0.251	0.0344	0.0379
	0.3403	1	0.2515	0.0344	0.0378
	0.3403	0	0.2515	0.0343	0.0378
	0.3387	0	0.2534	0.0344	0.0377
	0.3385	0	0.2536	0.0344	0.0377
	0.3384	0	0.2538	0.0344	0.0377
	0.3382	0	0.2541	0.0344	0.0377
	0.3375	0	0.2549	0.0343	0.0377
	0.3372	1	0.2552	0.0344	0.0377
	0.3369	1	0.2555	0.0343	0.0377
	0.3363	0	0.2564	0.0344	0.0376
	0.3362	1	0.2565	0.0344	0.0376
	0.335	0	0.2579	0.0343	0.0376
	0.335	0	0.2579	0.0343	0.0376
	0.3348	0	0.2582	0.0344	0.0375
	0.3344	0	0.2586	0.0343	0.0376
	0.3336	0	0.2596	0.0343	0.0376
	0.333	0	0.2604	0.0343	0.0375
	0.3323	0	0.2612	0.0343	0.0375
	0.332	0	0.2616	0.0343	0.0375
	0.332	0	0.2616	0.0343	0.0375
	0.3315	1	0.2622	0.0343	0.0374
	0.3308	0	0.2631	0.0343	0.0374
	0.3308	0	0.2631	0.0343	0.0374
	0.3273	0	0.2674	0.0342	0.0372
	0.3271	0	0.2677	0.0342	0.0372
	0.3267	0	0.2682	0.0342	0.0372
	0.3266	0	0.2683	0.0342	0.0371
	0.3263	0	0.2686	0.0342	0.0372
	0.3261	0	0.2689	0.0342	0.0371
	0.3259	0	0.2692	0.0342	0.0372
	0.3246	0	0.2708	0.0341	0.0371
	0.3245	0	0.271	0.0342	0.037
	0.3244	0	0.271	0.0341	0.0371
	0.3244	1	0.2711	0.0342	0.037
	0.3244	1	0.2711	0.0342	0.037
	0.323	0	0.2728	0.0341	0.037
	0.323	0	0.2728	0.0341	0.037
	0.323	0	0.2728	0.0341	0.037
	0.3223	1	0.2738	0.0341	0.0369
	0.3222	1	0.2739	0.0341	0.0369
	0.3213	1	0.275	0.034	0.0369
	0.3212	1	0.2751	0.0341	0.0369
	0.3207	0	0.2757	0.034	0.0369
	0.3207	0	0.2758	0.0341	0.0369
	0.3187	1	0.2783	0.034	0.0368
	0.3153	0	0.2826	0.0339	0.0366
	0.3151	0	0.2829	0.0339	0.0366
	0.3151	1	0.283	0.034	0.0365
	0.3142	0	0.2841	0.0339	0.0365
	0.3123	0	0.2866	0.0338	0.0364
	0.3121	0	0.2868	0.0338	0.0364
	0.3121	0	0.2869	0.0339	0.0363
	0.3116	0	0.2875	0.0338	0.0363
	0.31	0	0.2896	0.0337	0.0363
	0.3098	0	0.2898	0.0337	0.0363
	0.3097	0	0.2899	0.0337	0.0363
	0.3096	0	0.2901	0.0337	0.0363
	0.3089	0	0.2911	0.0337	0.0362
	0.3067	0	0.294	0.0336	0.036
	0.3065	0	0.2943	0.0336	0.036
	0.306	0	0.2948	0.0336	0.036
	0.306	0	0.2949	0.0336	0.036
	0.3059	0	0.295	0.0336	0.036
	0.3059	0	0.295	0.0336	0.036
	0.305	0	0.2962	0.0336	0.0359
	0.3045	0	0.2968	0.0335	0.0359
	0.3044	0	0.297	0.0336	0.0359
	0.3036	0	0.2981	0.0335	0.0358
	0.303	1	0.2989	0.0335	0.0358
	0.3023	0	0.2998	0.0334	0.0358
	0.3017	0	0.3006	0.0334	0.0357
	0.3012	0	0.3013	0.0335	0.0356
	0.3	1	0.303	0.0334	0.0355
	0.2999	0	0.303	0.0333	0.0356
	0.2975	0	0.3062	0.0332	0.0354
	0.2961	0	0.3081	0.0332	0.0353
	0.2959	1	0.3085	0.0332	0.0353
	0.2959	1	0.3085	0.0332	0.0353
	0.2958	0	0.3086	0.0332	0.0353
	0.2946	0	0.3102	0.0332	0.0352
	0.2946	0	0.3103	0.0331	0.0352
	0.2944	0	0.3105	0.0331	0.0352
	0.2943	0	0.3106	0.0331	0.0352
	0.294	0	0.3111	0.0331	0.0351
	0.2936	0	0.3116	0.0331	0.0351
	0.2931	0	0.3123	0.0331	0.035
	0.29	1	0.3165	0.0329	0.0349
	0.2895	1	0.3172	0.0329	0.0348
	0.2893	0	0.3174	0.0328	0.0348
	0.2893	0	0.3175	0.0329	0.0348
	0.2893	0	0.3175	0.0329	0.0348
	0.2893	0	0.3175	0.0329	0.0348
	0.2888	0	0.3182	0.0328	0.0348
	0.2886	0	0.3184	0.0328	0.0348
	0.2886	0	0.3184	0.0328	0.0348
	0.2885	0	0.3187	0.0329	0.0347
	0.2872	1	0.3205	0.0328	0.0346
	0.2872	1	0.3205	0.0328	0.0346
	0.2872	1	0.3205	0.0328	0.0346
	0.2872	1	0.3205	0.0328	0.0346
	0.2863	0	0.3217	0.0327	0.0345
	0.2862	0	0.3218	0.0327	0.0346
	0.2854	1	0.323	0.0327	0.0345
	0.2848	0	0.3238	0.0326	0.0345
	0.2833	0	0.3258	0.0325	0.0343
	0.2818	0	0.328	0.0324	0.0342
	0.2814	0	0.3286	0.0325	0.0341
	0.2805	0	0.3298	0.0324	0.0341
	0.2797	0	0.331	0.0324	0.034
	0.2795	0	0.3312	0.0324	0.034
	0.2789	0	0.332	0.0323	0.034
	0.278	0	0.3334	0.0323	0.0339
	0.2773	0	0.3343	0.0322	0.0339
	0.2773	0	0.3344	0.0323	0.0338
	0.2765	0	0.3354	0.0322	0.0338
	0.2763	0	0.3358	0.0321	0.0338
	0.2758	0	0.3365	0.0321	0.0337
	0.2748	0	0.3379	0.032	0.0337
	0.2747	0	0.338	0.0321	0.0336
	0.2747	0	0.338	0.0321	0.0336
	0.2747	0	0.338	0.0321	0.0336
	0.2745	1	0.3384	0.0321	0.0336
	0.2732	0	0.3401	0.0319	0.0335
	0.2717	0	0.3423	0.0319	0.0334
	0.2717	0	0.3424	0.0319	0.0333
	0.2713	0	0.3429	0.0319	0.0333
	0.271	0	0.3433	0.0319	0.0333
	0.2707	0	0.3438	0.0318	0.0333
	0.2704	0	0.3442	0.0318	0.0332
	0.2704	0	0.3442	0.0318	0.0332
	0.2704	1	0.3443	0.0318	0.0332
	0.27	0	0.3447	0.0317	0.0333
	0.2698	0	0.3451	0.0318	0.0332
	0.2697	0	0.3452	0.0317	0.0332
	0.2691	0	0.3462	0.0318	0.0331
	0.2684	1	0.347	0.0316	0.0331
	0.2677	0	0.3482	0.0317	0.033
	0.2676	0	0.3482	0.0316	0.033
	0.2674	0	0.3485	0.0316	0.033
	0.2674	0	0.3485	0.0316	0.033
	0.2668	0	0.3494	0.0316	0.0329
	0.266	0	0.3506	0.0315	0.0329
	0.2651	1	0.3519	0.0314	0.0329
	0.2643	0	0.353	0.0314	0.0328
	0.2639	0	0.3537	0.0314	0.0327
	0.2637	0	0.3539	0.0314	0.0326
	0.2637	1	0.3539	0.0313	0.0327
	0.2635	0	0.3542	0.0314	0.0327
	0.2635	0	0.3542	0.0314	0.0327
	0.2627	0	0.3554	0.0314	0.0326
	0.2624	0	0.3559	0.0313	0.0325
	0.2619	0	0.3566	0.0313	0.0325
	0.2611	0	0.3577	0.0312	0.0325
	0.2611	0	0.3578	0.0312	0.0324
	0.261	0	0.3579	0.0312	0.0324
	0.2608	0	0.3582	0.0312	0.0324
	0.2607	0	0.3583	0.0312	0.0325
	0.2604	0	0.3587	0.0312	0.0324
	0.2603	0	0.3589	0.0312	0.0324
	0.26	0	0.3593	0.0311	0.0324
	0.2586	0	0.3615	0.0311	0.0322
	0.2582	0	0.362	0.0311	0.0322
	0.258	0	0.3623	0.031	0.0322
	0.258	0	0.3624	0.031	0.0321
	0.2567	1	0.3643	0.031	0.032
	0.2561	0	0.365	0.0309	0.032
	0.2561	0	0.3651	0.0309	0.032
	0.2553	0	0.3663	0.0308	0.0319
	0.2546	0	0.3673	0.0307	0.0319
	0.2543	1	0.3677	0.0307	0.0319
	0.2543	1	0.3677	0.0307	0.0319
	0.2543	1	0.3677	0.0307	0.0319
	0.2541	1	0.368	0.0307	0.0319
	0.2541	1	0.368	0.0307	0.0319
	0.2539	0	0.3683	0.0307	0.0319
	0.2538	1	0.3686	0.0307	0.0318
	0.2536	1	0.3688	0.0307	0.0318
	0.2528	0	0.3699	0.0306	0.0318
	0.2527	0	0.3701	0.0306	0.0318
	0.2525	0	0.3705	0.0306	0.0317
	0.2498	0	0.3745	0.0304	0.0315
	0.2494	1	0.3751	0.0304	0.0314
	0.2494	1	0.3751	0.0304	0.0314
	0.2478	0	0.3774	0.0303	0.0313
	0.2472	0	0.3783	0.0302	0.0313
	0.2467	1	0.3791	0.0302	0.0312
	0.2458	0	0.3804	0.0302	0.0311
	0.244	0	0.3832	0.03	0.0309
	0.2439	1	0.3833	0.03	0.031
	0.2436	0	0.3838	0.03	0.0309
	0.2432	0	0.3843	0.03	0.0309
	0.242	1	0.3861	0.0298	0.0308
	0.242	0	0.3862	0.0299	0.0308
	0.242	0	0.3863	0.0299	0.0307
	0.2419	1	0.3864	0.0299	0.0307
	0.241	1	0.3878	0.0298	0.0307
	0.241	1	0.3878	0.0298	0.0307
	0.2408	0	0.388	0.0298	0.0307
	0.2408	0	0.388	0.0298	0.0307
	0.2407	0	0.3882	0.0298	0.0306
	0.2406	0	0.3883	0.0298	0.0306
	0.2404	0	0.3886	0.0298	0.0306
	0.2396	1	0.3899	0.0297	0.0305
	0.2388	1	0.391	0.0296	0.0305
	0.2388	0	0.3911	0.0297	0.0304
	0.2381	0	0.3921	0.0296	0.0304
	0.2375	1	0.393	0.0296	0.0304
	0.2372	0	0.3934	0.0295	0.0304
	0.2363	0	0.3949	0.0295	0.0302
	0.2359	0	0.3954	0.0294	0.0302
	0.2359	0	0.3954	0.0294	0.0302
	0.2358	0	0.3956	0.0295	0.0302
	0.2356	1	0.396	0.0294	0.0302
	0.2356	1	0.396	0.0294	0.0302
	0.2356	1	0.396	0.0294	0.0302
	0.2355	0	0.3962	0.0295	0.0301
	0.2355	0	0.3962	0.0295	0.0301
	0.2346	0	0.3974	0.0294	0.0301
	0.2341	0	0.3982	0.0293	0.0301
	0.2337	1	0.3988	0.0293	0.03
	0.2336	0	0.3989	0.0293	0.03
	0.2333	0	0.3995	0.0293	0.03
	0.2329	0	0.4	0.0292	0.03
	0.2323	0	0.4009	0.0292	0.0299
	0.2323	0	0.4009	0.0292	0.0299
	0.2321	0	0.4013	0.0292	0.0299
	0.2318	0	0.4018	0.0292	0.0299
	0.2317	0	0.4019	0.0291	0.0299
	0.2303	1	0.404	0.0291	0.0297
	0.2302	0	0.4041	0.029	0.0298
	0.23	1	0.4045	0.0291	0.0297
	0.2294	0	0.4055	0.029	0.0297
	0.2293	1	0.4056	0.029	0.0296
	0.2292	0	0.4057	0.029	0.0296
	0.229	0	0.406	0.029	0.0296
	0.2289	1	0.4062	0.0289	0.0296
	0.2286	1	0.4066	0.0289	0.0296
	0.2275	1	0.4083	0.0288	0.0295
	0.2275	0	0.4084	0.0289	0.0295
	0.2273	0	0.4086	0.0288	0.0295
	0.227	1	0.4091	0.0289	0.0294
	0.227	0	0.4091	0.0288	0.0294
	0.2268	0	0.4094	0.0288	0.0295
	0.2268	0	0.4095	0.0288	0.0294
	0.2268	0	0.4095	0.0288	0.0294
	0.2261	0	0.4105	0.0287	0.0294
	0.2255	1	0.4115	0.0288	0.0293
	0.2247	0	0.4127	0.0286	0.0293
	0.2246	0	0.4128	0.0286	0.0293
	0.224	1	0.4138	0.0286	0.0292
	0.2235	0	0.4146	0.0286	0.0292
	0.2234	0	0.4147	0.0286	0.0291
	0.2226	0	0.4159	0.0285	0.029
	0.2226	1	0.416	0.0285	0.0291
	0.2223	0	0.4164	0.0284	0.0291
	0.2214	0	0.4178	0.0285	0.0289
	0.2204	0	0.4193	0.0284	0.0289
	0.2198	1	0.4203	0.0284	0.0288
	0.2198	0	0.4203	0.0283	0.0288
	0.2197	0	0.4204	0.0283	0.0288
	0.2196	0	0.4206	0.0283	0.0288
	0.2196	0	0.4206	0.0283	0.0288
	0.2189	1	0.4218	0.0283	0.0287
	0.2183	0	0.4226	0.0282	0.0287
	0.2182	1	0.4228	0.0282	0.0287
	0.2182	0	0.4228	0.0282	0.0287
	0.2169	1	0.4248	0.0281	0.0286
	0.2167	1	0.4251	0.0281	0.0286
	0.2167	0	0.4251	0.0281	0.0286
	0.2167	0	0.4251	0.0281	0.0286
	0.2161	1	0.426	0.0281	0.0285
	0.216	0	0.4262	0.0281	0.0285
	0.216	0	0.4262	0.028	0.0285
	0.216	0	0.4263	0.0281	0.0285
	0.2159	0	0.4264	0.0281	0.0285
	0.2155	0	0.4269	0.028	0.0285
	0.2128	0	0.4312	0.0279	0.0282
	0.2121	0	0.4323	0.0278	0.0282
	0.212	0	0.4325	0.0278	0.0282
	0.2116	1	0.4331	0.0277	0.0282
	0.2113	0	0.4335	0.0277	0.0282
	0.2112	0	0.4337	0.0278	0.0281
	0.2112	1	0.4337	0.0277	0.0281
	0.2106	0	0.4347	0.0277	0.0281
	0.2103	1	0.4352	0.0277	0.028
	0.2103	1	0.4352	0.0277	0.028
	0.2102	1	0.4352	0.0277	0.0281
	0.2101	1	0.4355	0.0277	0.0281
	0.2098	0	0.4359	0.0276	0.0281
	0.2093	0	0.4367	0.0276	0.028
	0.2083	0	0.4383	0.0276	0.0279
	0.2082	0	0.4384	0.0276	0.0279
	0.2081	0	0.4385	0.0275	0.028
	0.2081	0	0.4385	0.0275	0.028
	0.2062	0	0.4416	0.0275	0.0277
	0.2062	0	0.4416	0.0275	0.0277
	0.2057	1	0.4423	0.0274	0.0277
	0.2055	0	0.4427	0.0274	0.0277
	0.2054	0	0.4428	0.0274	0.0277
	0.2052	1	0.4432	0.0274	0.0276
	0.2045	1	0.4442	0.0273	0.0276
	0.2044	0	0.4443	0.0273	0.0277
	0.2043	1	0.4446	0.0273	0.0276
	0.2038	0	0.4454	0.0273	0.0275
	0.2028	1	0.4469	0.0272	0.0275
	0.2026	0	0.4472	0.0272	0.0275
	0.2026	1	0.4473	0.0272	0.0275
	0.2025	0	0.4474	0.0272	0.0275
	0.2022	1	0.4479	0.0272	0.0275
	0.2018	0	0.4485	0.0272	0.0274
	0.2014	1	0.4492	0.0271	0.0274
	0.2014	1	0.4492	0.0271	0.0274
	0.2014	1	0.4492	0.0271	0.0274
	0.2007	1	0.4503	0.0271	0.0274
	0.2002	0	0.451	0.027	0.0273
	0.1997	0	0.4518	0.027	0.0273
	0.199	0	0.4529	0.027	0.0272
	0.199	0	0.453	0.027	0.0272
	0.1989	1	0.453	0.0269	0.0273
	0.1986	0	0.4536	0.027	0.0272
	0.1984	0	0.4538	0.0269	0.0273
	0.1984	0	0.4539	0.027	0.0272
	0.198	0	0.4545	0.0269	0.0272
	0.1979	0	0.4547	0.0269	0.0272
	0.1977	1	0.4549	0.0269	0.0272
	0.1971	0	0.456	0.0269	0.0271
	0.1966	0	0.4567	0.0268	0.0271
	0.1966	0	0.4567	0.0268	0.0271
	0.1966	0	0.4568	0.0269	0.0271
	0.1964	0	0.457	0.0268	0.0271
	0.1964	0	0.457	0.0268	0.0271
	0.196	0	0.4577	0.0268	0.027
	0.1955	1	0.4584	0.0267	0.0271
	0.1952	0	0.4589	0.0268	0.027
	0.1948	1	0.4596	0.0268	0.0269
	0.1948	1	0.4596	0.0268	0.0269
	0.1948	0	0.4596	0.0268	0.027
	0.1948	0	0.4596	0.0267	0.027
	0.1944	0	0.4602	0.0267	0.0269
	0.1939	0	0.4609	0.0266	0.027
	0.1934	0	0.4618	0.0267	0.0269
	0.1932	1	0.4621	0.0267	0.0269
	0.1932	1	0.4621	0.0267	0.0269
	0.1932	0	0.4621	0.0266	0.0269
	0.1932	0	0.4621	0.0266	0.0269
	0.1931	1	0.4622	0.0267	0.0269
	0.1914	0	0.465	0.0265	0.0268
	0.1914	0	0.465	0.0265	0.0268
	0.1912	0	0.4653	0.0266	0.0267
	0.191	1	0.4656	0.0265	0.0267
	0.1909	0	0.4657	0.0265	0.0267
	0.1903	0	0.4667	0.0265	0.0267
	0.1896	0	0.4678	0.0265	0.0266
	0.189	1	0.4687	0.0264	0.0266
	0.188	1	0.4703	0.0264	0.0266
	0.1879	0	0.4705	0.0263	0.0266
	0.1869	0	0.472	0.0263	0.0265
	0.1867	1	0.4725	0.0264	0.0264
	0.1867	1	0.4725	0.0264	0.0264
	0.1864	0	0.473	0.0263	0.0264
	0.1863	0	0.473	0.0263	0.0265
	0.1861	1	0.4734	0.0263	0.0264
	0.1859	0	0.4737	0.0263	0.0264
	0.1858	0	0.4739	0.0262	0.0265
	0.1856	0	0.4742	0.0263	0.0264
	0.1855	0	0.4743	0.0262	0.0264
	0.1851	0	0.4751	0.0263	0.0263
	0.184	0	0.4767	0.0262	0.0263
	0.1835	0	0.4776	0.0262	0.0263
	0.1831	0	0.4782	0.0261	0.0263
	0.1827	0	0.4788	0.0261	0.0263
	0.1826	0	0.479	0.0262	0.0262
	0.182	0	0.4799	0.0261	0.0262
	0.1818	0	0.4802	0.0261	0.0262
	0.1818	0	0.4803	0.0261	0.0262
	0.1815	1	0.4807	0.0261	0.0262
	0.1809	1	0.4817	0.026	0.0262
	0.1806	0	0.4822	0.0261	0.0261
	0.18	0	0.483	0.026	0.0262
	0.1799	0	0.4832	0.026	0.0261
	0.1799	0	0.4833	0.026	0.0261
	0.1797	0	0.4835	0.026	0.0261
	0.1797	1	0.4836	0.0261	0.0261
	0.1797	1	0.4836	0.026	0.0261
	0.1797	1	0.4836	0.026	0.0261
	0.1797	1	0.4836	0.026	0.0261
	0.1797	1	0.4836	0.026	0.0261
	0.1794	1	0.4841	0.026	0.0261
	0.1794	0	0.4841	0.026	0.0261
	0.1788	1	0.4851	0.026	0.026
	0.1786	0	0.4853	0.026	0.0261
	0.1785	0	0.4854	0.0259	0.0261
	0.1777	0	0.4868	0.0259	0.026
	0.1775	0	0.4871	0.026	0.026
	0.1773	0	0.4874	0.0259	0.026
	0.177	1	0.488	0.026	0.0259
	0.1762	1	0.4891	0.0259	0.0259
	0.1762	0	0.4892	0.0259	0.0259
	0.1761	0	0.4894	0.0259	0.0259
	0.176	1	0.4895	0.0259	0.0259
	0.1756	0	0.4901	0.0258	0.0259
	0.1752	0	0.4907	0.0258	0.0259
	0.1751	1	0.4909	0.0258	0.0259
	0.1751	1	0.4909	0.0258	0.0259
	0.1747	0	0.4915	0.0258	0.0259
	0.174	0	0.4926	0.0258	0.0259
	0.174	0	0.4926	0.0258	0.0259
	0.1733	0	0.4937	0.0258	0.0258
	0.1732	1	0.494	0.0258	0.0258
	0.1732	1	0.494	0.0258	0.0258
	0.1729	1	0.4944	0.0258	0.0258
	0.1729	1	0.4944	0.0258	0.0258
	0.1728	0	0.4946	0.0258	0.0258
	0.1722	0	0.4955	0.0257	0.0258
	0.1721	0	0.4958	0.0258	0.0257
	0.1714	0	0.4968	0.0257	0.0257
	0.1711	0	0.4973	0.0257	0.0257
	0.1711	0	0.4973	0.0257	0.0257
	0.1708	1	0.4978	0.0257	0.0257
	0.1696	0	0.4996	0.0256	0.0257
	0.1695	1	0.4999	0.0257	0.0257
	0.1677	1	0.5028	0.0256	0.0256
	0.1676	0	0.503	0.0257	0.0256
	0.167	0	0.5038	0.0256	0.0256
	0.1667	1	0.5044	0.0256	0.0256
	0.166	0	0.5055	0.0256	0.0256
	0.166	1	0.5055	0.0256	0.0256
	0.1659	0	0.5055	0.0255	0.0256
	0.1657	0	0.5059	0.0256	0.0256
	0.1654	0	0.5063	0.0255	0.0256
	0.1654	0	0.5063	0.0255	0.0256
	0.1654	1	0.5064	0.0256	0.0255
	0.1654	1	0.5064	0.0256	0.0255
	0.1651	0	0.5068	0.0255	0.0256
	0.1648	0	0.5073	0.0255	0.0255
	0.1639	0	0.5088	0.0255	0.0255
	0.1633	0	0.5098	0.0256	0.0254
	0.1628	0	0.5105	0.0255	0.0254
	0.1628	0	0.5105	0.0255	0.0254
	0.1627	1	0.5107	0.0255	0.0254
	0.1616	0	0.5125	0.0255	0.0254
	0.1615	1	0.5126	0.0254	0.0255
	0.1613	1	0.5129	0.0255	0.0254
	0.1607	0	0.5139	0.0254	0.0254
	0.1606	0	0.5141	0.0255	0.0254
	0.1592	0	0.5163	0.0254	0.0254
	0.1589	0	0.5168	0.0255	0.0253
	0.1587	0	0.5171	0.0255	0.0253
	0.1578	0	0.5185	0.0254	0.0253
	0.1577	0	0.5187	0.0255	0.0253
	0.1576	1	0.5188	0.0254	0.0254
	0.1575	0	0.519	0.0254	0.0253
	0.1571	0	0.5197	0.0255	0.0253
	0.1564	1	0.5208	0.0255	0.0253
	0.1564	1	0.5208	0.0254	0.0253
	0.1564	1	0.5208	0.0254	0.0253
	0.1557	1	0.5219	0.0254	0.0253
	0.1555	0	0.5221	0.0254	0.0253
	0.1548	1	0.5233	0.0254	0.0253
	0.1547	0	0.5235	0.0254	0.0253
	0.1543	0	0.5241	0.0254	0.0252
	0.1538	0	0.5249	0.0254	0.0252
	0.1533	0	0.5257	0.0254	0.0252
	0.1532	0	0.5258	0.0254	0.0252
	0.1529	1	0.5263	0.0254	0.0252
	0.1529	1	0.5264	0.0254	0.0252
	0.1522	0	0.5274	0.0254	0.0252
	0.1521	1	0.5276	0.0254	0.0252
	0.152	1	0.5277	0.0254	0.0252
	0.1514	1	0.5286	0.0253	0.0252
	0.1513	0	0.5289	0.0254	0.0252
	0.1505	0	0.5302	0.0254	0.0252
	0.1504	0	0.5302	0.0253	0.0253
	0.1501	0	0.5307	0.0253	0.0252
	0.15	0	0.5309	0.0254	0.0252
	0.1495	0	0.5317	0.0254	0.0251
	0.1495	0	0.5317	0.0254	0.0251
	0.1493	0	0.5321	0.0253	0.0252
	0.1491	0	0.5324	0.0254	0.0252
	0.1487	0	0.533	0.0254	0.0252
	0.1483	1	0.5337	0.0254	0.0251
	0.1483	1	0.5337	0.0254	0.0251
	0.1483	1	0.5337	0.0254	0.0251
	0.1476	0	0.5347	0.0254	0.0252
	0.1475	0	0.535	0.0254	0.0251
	0.1475	0	0.535	0.0254	0.0251
	0.1474	0	0.535	0.0254	0.0252
	0.1472	0	0.5353	0.0253	0.0252
	0.1471	0	0.5356	0.0254	0.0251
	0.147	1	0.5357	0.0254	0.0251
	0.147	1	0.5357	0.0254	0.0251
	0.1469	0	0.5359	0.0254	0.0251
	0.1468	0	0.5359	0.0253	0.0252
	0.1468	0	0.5359	0.0253	0.0252
	0.1464	0	0.5367	0.0254	0.0252
	0.1463	0	0.5367	0.0253	0.0252
	0.1459	0	0.5375	0.0254	0.0251
	0.1457	0	0.5378	0.0254	0.0251
	0.1455	0	0.5381	0.0254	0.0252
	0.1454	0	0.5382	0.0254	0.0251
	0.1452	0	0.5385	0.0254	0.0251
	0.1449	0	0.5391	0.0254	0.0251
	0.1448	1	0.5391	0.0253	0.0252
	0.1447	0	0.5394	0.0254	0.0251
	0.1444	0	0.5397	0.0253	0.0252
	0.1444	0	0.5399	0.0254	0.0251
	0.1436	0	0.541	0.0254	0.0252
	0.1435	0	0.5412	0.0253	0.0252
	0.1435	1	0.5413	0.0254	0.0251
	0.1435	1	0.5413	0.0254	0.0251
	0.1432	0	0.5417	0.0254	0.0251
	0.143	1	0.542	0.0254	0.0251
	0.1414	1	0.5446	0.0254	0.0251
	0.1404	0	0.5462	0.0254	0.0251
	0.1403	0	0.5464	0.0254	0.0251
	0.1401	1	0.5466	0.0254	0.0252
	0.1398	0	0.5471	0.0254	0.0251
	0.1396	1	0.5475	0.0254	0.0251
	0.1395	0	0.5476	0.0255	0.0251
	0.1395	0	0.5476	0.0254	0.0251
	0.139	0	0.5483	0.0254	0.0252
	0.1388	0	0.5487	0.0254	0.0251
	0.1387	0	0.5488	0.0254	0.0252
	0.1387	0	0.5489	0.0255	0.0251
	0.1383	1	0.5494	0.0254	0.0252
	0.1383	0	0.5495	0.0255	0.0251
	0.1383	0	0.5495	0.0254	0.0252
	0.1383	1	0.5495	0.0254	0.0252
	0.1377	0	0.5504	0.0254	0.0252
	0.1377	0	0.5504	0.0254	0.0252
	0.1374	0	0.5509	0.0254	0.0252
	0.1372	0	0.5512	0.0254	0.0252
	0.1372	0	0.5512	0.0254	0.0252
	0.1367	1	0.5519	0.0254	0.0252
	0.1367	0	0.552	0.0255	0.0251
	0.1367	1	0.552	0.0254	0.0252
	0.1367	1	0.552	0.0254	0.0252
	0.1367	1	0.552	0.0254	0.0252
	0.1366	1	0.5522	0.0255	0.0252
	0.1362	0	0.5528	0.0255	0.0251
	0.1359	0	0.5532	0.0255	0.0252
	0.1356	0	0.5537	0.0255	0.0252
	0.1355	1	0.5538	0.0254	0.0252
	0.1355	1	0.5538	0.0254	0.0252
	0.1349	0	0.5549	0.0255	0.0251
	0.1349	0	0.5549	0.0255	0.0251
	0.1348	0	0.555	0.0255	0.0251
	0.1348	0	0.555	0.0255	0.0251
	0.1346	0	0.5552	0.0254	0.0252
	0.1342	0	0.5559	0.0255	0.0251
	0.134	0	0.5562	0.0255	0.0252
	0.134	0	0.5562	0.0255	0.0252
	0.134	0	0.5563	0.0255	0.0252
	0.134	0	0.5563	0.0255	0.0252
	0.1339	1	0.5564	0.0255	0.0252
	0.1339	1	0.5564	0.0255	0.0252
	0.1338	1	0.5566	0.0255	0.0252
	0.1338	1	0.5566	0.0255	0.0252
	0.1334	0	0.5572	0.0255	0.0252
	0.1333	1	0.5573	0.0255	0.0252
	0.133	0	0.5578	0.0255	0.0252
	0.1327	0	0.5583	0.0255	0.0252
	0.1324	1	0.5588	0.0255	0.0252
	0.1323	0	0.5589	0.0255	0.0252
	0.1322	0	0.5591	0.0256	0.0252
	0.1321	0	0.5592	0.0255	0.0252
	0.1321	0	0.5592	0.0255	0.0252
	0.1319	0	0.5595	0.0255	0.0252
	0.1315	1	0.5602	0.0256	0.0252
	0.1315	1	0.5602	0.0255	0.0252
	0.1314	0	0.5603	0.0255	0.0253
	0.1312	0	0.5606	0.0255	0.0253
	0.1312	0	0.5607	0.0255	0.0252
	0.1312	0	0.5607	0.0255	0.0253
	0.1309	1	0.5611	0.0256	0.0252
	0.1309	1	0.5612	0.0255	0.0252
	0.1307	0	0.5614	0.0256	0.0252
	0.1306	1	0.5616	0.0255	0.0253
	0.1306	1	0.5616	0.0255	0.0253
	0.1304	0	0.562	0.0256	0.0252
	0.1304	0	0.562	0.0256	0.0252
	0.1304	0	0.562	0.0256	0.0252
	0.1304	0	0.562	0.0256	0.0252
	0.1304	0	0.562	0.0256	0.0252
	0.1304	0	0.562	0.0256	0.0252
	0.1297	0	0.563	0.0256	0.0252
	0.1297	0	0.563	0.0256	0.0252
	0.1297	0	0.563	0.0256	0.0252
	0.1297	0	0.563	0.0256	0.0252
	0.1297	0	0.563	0.0256	0.0252
	0.1297	0	0.563	0.0256	0.0252
	0.1297	0	0.5631	0.0256	0.0252
	0.1295	1	0.5633	0.0255	0.0253
	0.1295	0	0.5634	0.0256	0.0252
	0.1291	0	0.564	0.0256	0.0252
	0.129	1	0.5642	0.0256	0.0252
	0.1284	0	0.5651	0.0256	0.0253
	0.1281	0	0.5655	0.0256	0.0253
	0.1279	1	0.5659	0.0256	0.0252
	0.1276	0	0.5663	0.0257	0.0252
	0.1274	1	0.5666	0.0256	0.0253
	0.1274	1	0.5667	0.0257	0.0252
	0.127	0	0.5672	0.0256	0.0253
	0.1269	0	0.5674	0.0256	0.0253
	0.1267	1	0.5676	0.0256	0.0253
	0.1267	0	0.5677	0.0256	0.0253
	0.1267	1	0.5677	0.0256	0.0253
	0.1259	0	0.569	0.0256	0.0253
	0.1258	1	0.5691	0.0257	0.0253
	0.1257	0	0.5692	0.0256	0.0253
	0.1256	0	0.5694	0.0257	0.0253
	0.1254	0	0.5698	0.0257	0.0253
	0.1251	0	0.5702	0.0257	0.0253
	0.1244	0	0.5714	0.0257	0.0253
	0.1244	0	0.5714	0.0257	0.0253
	0.124	0	0.572	0.0257	0.0254
	0.1238	1	0.5723	0.0257	0.0253
	0.1238	1	0.5723	0.0257	0.0254
	0.1224	0	0.5744	0.0258	0.0253
	0.1223	0	0.5746	0.0258	0.0253
	0.1223	0	0.5746	0.0258	0.0253
	0.1216	0	0.5756	0.0257	0.0254
	0.1213	0	0.5761	0.0258	0.0254
	0.1213	0	0.5761	0.0258	0.0254
	0.1207	1	0.5771	0.0259	0.0254
	0.1207	1	0.5771	0.0259	0.0254
	0.1207	1	0.5771	0.0259	0.0254
	0.1205	1	0.5775	0.0258	0.0254
	0.12	0	0.5781	0.0258	0.0254
	0.12	0	0.5781	0.0258	0.0254
	0.1199	0	0.5784	0.0258	0.0254
	0.1193	0	0.5792	0.0259	0.0254
	0.1193	0	0.5792	0.0259	0.0254
	0.1193	1	0.5793	0.0259	0.0254
	0.1192	1	0.5795	0.0259	0.0254
	0.1191	1	0.5796	0.0258	0.0255
	0.1188	1	0.5801	0.0259	0.0255
	0.1188	1	0.5801	0.0259	0.0255
	0.1181	1	0.5811	0.0259	0.0255
	0.1181	1	0.5811	0.0259	0.0255
	0.1179	0	0.5815	0.0259	0.0255
	0.1178	1	0.5816	0.0259	0.0255
	0.1178	1	0.5816	0.0259	0.0255
	0.1178	1	0.5816	0.0259	0.0255
	0.1178	1	0.5817	0.0259	0.0255
	0.1175	0	0.582	0.0259	0.0255
	0.117	0	0.5829	0.0259	0.0255
	0.1169	1	0.583	0.026	0.0255
	0.1169	1	0.583	0.026	0.0255
	0.1168	0	0.5832	0.0259	0.0255
	0.1164	1	0.5838	0.0259	0.0256
	0.1162	1	0.5841	0.026	0.0255
	0.1156	1	0.5851	0.026	0.0255
	0.1155	0	0.5851	0.026	0.0255
	0.1154	0	0.5853	0.026	0.0255
	0.115	1	0.5859	0.026	0.0256
	0.1146	0	0.5866	0.026	0.0256
	0.1146	0	0.5866	0.026	0.0256
	0.1139	0	0.5876	0.0261	0.0256
	0.1136	0	0.5882	0.0261	0.0255
	0.1135	1	0.5883	0.0261	0.0256
	0.1135	1	0.5883	0.0261	0.0256
	0.1133	0	0.5886	0.0261	0.0256
	0.1132	0	0.5887	0.0261	0.0256
	0.1132	1	0.5888	0.0261	0.0256
	0.1132	1	0.5888	0.0261	0.0256
	0.113	1	0.589	0.0261	0.0256
	0.113	0	0.5891	0.0261	0.0256
	0.1127	0	0.5895	0.0261	0.0256
	0.1127	1	0.5895	0.0261	0.0256
	0.1127	1	0.5895	0.0261	0.0256
	0.1126	0	0.5896	0.0261	0.0256
	0.1125	0	0.5898	0.0262	0.0256
	0.1124	1	0.59	0.0261	0.0256
	0.1123	0	0.5901	0.0261	0.0257
	0.1119	0	0.5907	0.0261	0.0257
	0.1119	1	0.5908	0.0261	0.0257
	0.1118	1	0.5909	0.0262	0.0256
	0.1116	0	0.5912	0.0262	0.0256
	0.1115	0	0.5913	0.0261	0.0257
	0.1115	1	0.5914	0.0262	0.0256
	0.1114	0	0.5915	0.0262	0.0256
	0.1112	0	0.5918	0.0262	0.0256
	0.1112	1	0.5918	0.0261	0.0257
	0.1112	1	0.5918	0.0261	0.0257
	0.1108	0	0.5924	0.0262	0.0257
	0.1108	0	0.5925	0.0262	0.0257
	0.1108	1	0.5925	0.0262	0.0257
	0.1103	0	0.5932	0.0262	0.0257
	0.1103	0	0.5932	0.0262	0.0257
	0.1102	0	0.5933	0.0262	0.0257
	0.1098	1	0.594	0.0262	0.0257
	0.1097	0	0.5941	0.0262	0.0257
	0.1096	1	0.5942	0.0262	0.0257
	0.1096	1	0.5942	0.0262	0.0257
	0.1096	0	0.5943	0.0262	0.0257
	0.1095	0	0.5944	0.0262	0.0258
	0.1094	1	0.5945	0.0262	0.0258
	0.1094	1	0.5945	0.0262	0.0258
	0.1091	0	0.595	0.0263	0.0257
	0.1091	1	0.595	0.0262	0.0258
	0.1091	1	0.595	0.0262	0.0258
	0.109	1	0.5953	0.0263	0.0257
	0.109	1	0.5953	0.0263	0.0257
	0.1089	0	0.5954	0.0263	0.0257
	0.1084	1	0.5961	0.0263	0.0258
	0.1084	1	0.5961	0.0263	0.0258
	0.1081	0	0.5966	0.0263	0.0258
	0.1081	1	0.5967	0.0263	0.0257
	0.108	0	0.5967	0.0263	0.0258
	0.108	0	0.5967	0.0263	0.0258
	0.1075	1	0.5975	0.0264	0.0258
	0.1075	1	0.5976	0.0264	0.0257
	0.1073	0	0.5978	0.0264	0.0258
	0.1073	1	0.5978	0.0263	0.0258
	0.1073	1	0.5978	0.0263	0.0258
	0.1072	0	0.5979	0.0263	0.0258
	0.1072	1	0.598	0.0263	0.0258
	0.1072	1	0.598	0.0263	0.0258
	0.1071	1	0.5981	0.0263	0.0259
	0.107	1	0.5984	0.0264	0.0258
	0.1069	1	0.5984	0.0264	0.0258
	0.1068	0	0.5986	0.0264	0.0258
	0.1065	1	0.599	0.0264	0.0258
	0.1062	0	0.5995	0.0264	0.0258
	0.1062	0	0.5995	0.0264	0.0259
	0.1061	0	0.5997	0.0264	0.0259
	0.1059	1	0.6	0.0264	0.0258
	0.1059	1	0.6	0.0264	0.0258
	0.1057	1	0.6003	0.0264	0.0258
	0.1057	0	0.6003	0.0264	0.0259
	0.1057	1	0.6003	0.0264	0.0259
	0.1052	0	0.6011	0.0265	0.0258
	0.105	1	0.6014	0.0265	0.0259
	0.1048	0	0.6016	0.0265	0.0259
	0.1046	0	0.6019	0.0264	0.0259
	0.1044	0	0.6022	0.0264	0.0259
	0.1043	0	0.6024	0.0265	0.0259
	0.1042	1	0.6026	0.0265	0.0259
	0.1036	0	0.6035	0.0265	0.0259
	0.1036	1	0.6035	0.0265	0.026
	0.103	0	0.6045	0.0266	0.0259
	0.1027	1	0.6048	0.0266	0.0259
	0.1023	1	0.6055	0.0266	0.026
	0.1023	1	0.6055	0.0266	0.026
	0.1021	0	0.6057	0.0266	0.026
	0.1021	1	0.6058	0.0266	0.026
	0.1019	1	0.606	0.0266	0.026
	0.1017	1	0.6063	0.0266	0.026
	0.1014	0	0.6068	0.0266	0.026
	0.1012	0	0.6071	0.0267	0.026
	0.1012	0	0.6071	0.0267	0.026
	0.1011	0	0.6074	0.0267	0.026
	0.101	1	0.6075	0.0267	0.026
	0.1005	1	0.6082	0.0267	0.026
	0.1005	1	0.6082	0.0267	0.026
	0.1003	0	0.6085	0.0267	0.026
	0.0996	0	0.6096	0.0268	0.026
	0.0994	1	0.6099	0.0267	0.0261
	0.0993	1	0.6101	0.0268	0.0261
	0.0993	1	0.6101	0.0268	0.0261
	0.0992	1	0.6101	0.0267	0.0261
	0.0992	0	0.6103	0.0268	0.0261
	0.099	1	0.6104	0.0267	0.0261
	0.0988	1	0.6108	0.0268	0.0261
	0.0987	0	0.611	0.0268	0.0261
	0.0984	0	0.6115	0.0268	0.0261
	0.0983	0	0.6115	0.0268	0.0262
	0.0982	1	0.6116	0.0268	0.0262
	0.0979	1	0.6122	0.0268	0.0261
	0.0977	1	0.6124	0.0268	0.0262
	0.0977	1	0.6124	0.0268	0.0262
	0.0977	0	0.6125	0.0268	0.0262
	0.0977	0	0.6125	0.0268	0.0262
	0.0974	0	0.6129	0.0268	0.0262
	0.0974	0	0.6129	0.0268	0.0262
	0.0972	1	0.6132	0.0269	0.0261
	0.0971	0	0.6134	0.0269	0.0261
	0.0962	0	0.6147	0.0269	0.0262
	0.0961	1	0.6149	0.0269	0.0262
	0.096	0	0.615	0.0269	0.0262
	0.096	0	0.615	0.0269	0.0262
	0.096	0	0.615	0.0269	0.0262
	0.096	0	0.615	0.0269	0.0262
	0.0959	1	0.6152	0.027	0.0262
	0.0959	1	0.6152	0.0269	0.0262
	0.0955	0	0.6158	0.027	0.0262
	0.0955	0	0.6158	0.0269	0.0263
	0.0953	1	0.616	0.0269	0.0263
	0.0953	1	0.616	0.0269	0.0263
	0.0948	1	0.6169	0.027	0.0262
	0.0944	0	0.6175	0.0271	0.0263
	0.0941	0	0.6179	0.027	0.0263
	0.0937	0	0.6185	0.027	0.0264
	0.0937	1	0.6186	0.0271	0.0263
	0.0936	1	0.6186	0.027	0.0264
	0.0936	1	0.6187	0.0271	0.0263
	0.0935	1	0.6188	0.0271	0.0263
	0.0933	0	0.6191	0.0271	0.0263
	0.0933	0	0.6191	0.0271	0.0263
	0.0931	1	0.6195	0.0271	0.0263
	0.0924	0	0.6204	0.0271	0.0264
	0.0922	0	0.6208	0.0272	0.0264
	0.0922	0	0.6208	0.0272	0.0264
	0.0921	1	0.6208	0.0271	0.0264
	0.092	0	0.6211	0.0272	0.0264
	0.0919	1	0.6212	0.0271	0.0264
	0.0918	1	0.6213	0.0271	0.0264
	0.0918	1	0.6213	0.0271	0.0264
	0.0914	0	0.622	0.0272	0.0264
	0.0913	1	0.6221	0.0272	0.0265
	0.0913	1	0.6222	0.0272	0.0264
	0.0912	1	0.6222	0.0271	0.0265
	0.0911	1	0.6224	0.0272	0.0265
	0.0909	1	0.6227	0.0272	0.0264
	0.09	1	0.624	0.0272	0.0265
	0.09	1	0.624	0.0272	0.0265
	0.0899	0	0.6243	0.0273	0.0265
	0.0897	1	0.6246	0.0273	0.0265
	0.0895	1	0.6248	0.0273	0.0265
	0.0894	1	0.625	0.0273	0.0265
	0.0893	1	0.6251	0.0273	0.0265
	0.0893	1	0.6251	0.0273	0.0265
	0.0891	1	0.6254	0.0273	0.0265
	0.0891	0	0.6254	0.0273	0.0265
	0.089	1	0.6255	0.0273	0.0265
	0.0888	0	0.6258	0.0273	0.0265
	0.0888	0	0.6258	0.0273	0.0265
	0.0887	0	0.626	0.0274	0.0265
	0.0886	1	0.6261	0.0273	0.0266
	0.0886	1	0.6261	0.0273	0.0266
	0.0886	1	0.6262	0.0273	0.0265
	0.0885	0	0.6263	0.0273	0.0266
	0.0885	0	0.6263	0.0273	0.0266
	0.0881	1	0.6269	0.0274	0.0266
	0.088	0	0.6271	0.0274	0.0266
	0.0877	1	0.6274	0.0273	0.0266
	0.0877	1	0.6274	0.0273	0.0266
	0.0876	1	0.6276	0.0274	0.0266
	0.0876	1	0.6276	0.0274	0.0266
	0.0876	1	0.6276	0.0274	0.0266
	0.0876	1	0.6277	0.0274	0.0266
	0.0876	0	0.6277	0.0274	0.0266
	0.0874	0	0.628	0.0274	0.0266
	0.0874	0	0.628	0.0274	0.0266
	0.0871	0	0.6283	0.0274	0.0267
	0.087	1	0.6285	0.0274	0.0266
	0.087	1	0.6285	0.0274	0.0266
	0.087	0	0.6286	0.0275	0.0266
	0.0863	1	0.6296	0.0275	0.0266
	0.0863	1	0.6296	0.0275	0.0266
	0.0863	1	0.6296	0.0275	0.0266
	0.0861	0	0.6299	0.0275	0.0267
	0.086	1	0.63	0.0275	0.0267
	0.0858	0	0.6304	0.0275	0.0267
	0.0857	1	0.6304	0.0275	0.0267
	0.0857	1	0.6305	0.0275	0.0267
	0.0857	1	0.6305	0.0275	0.0267
	0.0857	1	0.6305	0.0275	0.0267
	0.0857	1	0.6305	0.0275	0.0267
	0.0857	1	0.6305	0.0275	0.0267
	0.0857	1	0.6305	0.0275	0.0267
	0.0856	0	0.6306	0.0275	0.0267
	0.0855	1	0.6308	0.0275	0.0267
	0.0853	0	0.631	0.0275	0.0267
	0.0853	1	0.6311	0.0275	0.0267
	0.0853	1	0.6311	0.0275	0.0267
	0.0852	1	0.6312	0.0275	0.0267
	0.085	0	0.6316	0.0276	0.0267
	0.0845	0	0.6323	0.0276	0.0267
	0.0844	1	0.6324	0.0276	0.0267
	0.0842	0	0.6327	0.0276	0.0268
	0.084	1	0.633	0.0276	0.0267
	0.084	1	0.633	0.0276	0.0268
	0.0839	0	0.6332	0.0276	0.0268
	0.0838	1	0.6333	0.0276	0.0268
	0.0834	0	0.634	0.0277	0.0268
	0.083	1	0.6345	0.0276	0.0268
	0.0829	0	0.6347	0.0277	0.0268
	0.0828	1	0.6347	0.0277	0.0268
	0.0828	0	0.6348	0.0277	0.0268
	0.0828	0	0.6348	0.0277	0.0268
	0.0828	1	0.6348	0.0276	0.0269
	0.0825	0	0.6352	0.0277	0.0269
	0.0823	1	0.6354	0.0277	0.0269
	0.0823	1	0.6355	0.0277	0.0269
	0.0821	1	0.6358	0.0277	0.0269
	0.0821	1	0.6358	0.0277	0.0269
	0.0819	0	0.6361	0.0278	0.0268
	0.0819	1	0.6361	0.0277	0.0269
	0.0819	1	0.6361	0.0277	0.0269
	0.0819	1	0.6361	0.0277	0.0269
	0.0818	1	0.6363	0.0277	0.0269
	0.0818	1	0.6363	0.0277	0.0269
	0.0817	1	0.6364	0.0278	0.0269
	0.0817	1	0.6364	0.0277	0.0269
	0.0815	1	0.6368	0.0278	0.0268
	0.0811	1	0.6373	0.0278	0.0269
	0.0811	1	0.6373	0.0278	0.0269
	0.0809	1	0.6376	0.0278	0.027
	0.0809	1	0.6376	0.0278	0.027
	0.0808	0	0.6377	0.0278	0.0269
	0.0808	1	0.6377	0.0278	0.027
	0.0808	1	0.6378	0.0278	0.0269
	0.0805	0	0.6382	0.0278	0.0269
	0.0804	0	0.6383	0.0278	0.0269
	0.0804	1	0.6383	0.0278	0.0269
	0.0804	1	0.6383	0.0278	0.0269
	0.0802	1	0.6386	0.0279	0.0269
	0.0801	1	0.6387	0.0278	0.027
	0.08	0	0.6389	0.0279	0.0269
	0.08	0	0.6389	0.0279	0.0269
	0.0797	0	0.6393	0.0279	0.027
	0.0797	1	0.6393	0.0278	0.027
	0.0797	1	0.6394	0.0279	0.0269
	0.0796	0	0.6395	0.0279	0.027
	0.0791	1	0.6402	0.0279	0.027
	0.0791	1	0.6402	0.0279	0.027
	0.0791	1	0.6402	0.0279	0.027
	0.0791	1	0.6402	0.0279	0.027
	0.079	1	0.6404	0.0279	0.027
	0.079	1	0.6404	0.0279	0.027
	0.0788	1	0.6406	0.0279	0.0271
	0.0787	0	0.6408	0.0279	0.027
	0.0785	1	0.6411	0.0279	0.027
	0.0784	0	0.6413	0.028	0.027
	0.078	1	0.6418	0.028	0.027
	0.0779	1	0.642	0.028	0.027
	0.0779	1	0.642	0.028	0.027
	0.0779	1	0.642	0.028	0.027
	0.0776	0	0.6424	0.028	0.027
	0.0776	1	0.6425	0.028	0.027
	0.0773	0	0.6429	0.028	0.0271
	0.0772	1	0.6431	0.028	0.0271
	0.0769	1	0.6435	0.028	0.0271
	0.0768	0	0.6436	0.0281	0.0271
	0.0768	1	0.6436	0.028	0.0271
	0.0765	1	0.6441	0.0281	0.0271
	0.0757	0	0.6453	0.0282	0.0271
	0.0755	0	0.6456	0.0282	0.0271
	0.0753	1	0.6458	0.0281	0.0272
	0.0752	1	0.6459	0.0282	0.0272
	0.0752	1	0.6459	0.0282	0.0272
	0.0752	1	0.646	0.0282	0.0272
	0.0751	1	0.6461	0.0282	0.0271
	0.075	0	0.6463	0.0282	0.0272
	0.0749	1	0.6464	0.0282	0.0272
	0.0749	1	0.6464	0.0282	0.0272
	0.0747	1	0.6467	0.0282	0.0272
	0.0747	1	0.6467	0.0282	0.0272
	0.0746	0	0.6468	0.0282	0.0272
	0.0744	1	0.6471	0.0282	0.0272
	0.0744	1	0.6471	0.0282	0.0272
	0.0743	1	0.6472	0.0282	0.0273
	0.0741	1	0.6475	0.0282	0.0273
	0.074	0	0.6477	0.0282	0.0272
	0.0739	1	0.6479	0.0282	0.0272
	0.0739	1	0.6479	0.0282	0.0272
	0.0738	1	0.648	0.0282	0.0273
	0.0735	0	0.6484	0.0282	0.0273
	0.0733	0	0.6487	0.0283	0.0273
	0.0733	0	0.6487	0.0283	0.0273
	0.0731	1	0.6491	0.0283	0.0272
	0.0728	0	0.6494	0.0283	0.0273
	0.0728	0	0.6494	0.0283	0.0273
	0.0728	1	0.6495	0.0283	0.0273
	0.0728	1	0.6495	0.0283	0.0273
	0.0725	1	0.6498	0.0283	0.0273
	0.0724	0	0.65	0.0283	0.0273
	0.0724	0	0.65	0.0283	0.0273
	0.0722	1	0.6503	0.0284	0.0273
	0.0721	0	0.6505	0.0283	0.0273
	0.072	0	0.6506	0.0283	0.0273
	0.0718	1	0.6509	0.0284	0.0273
	0.0718	1	0.6509	0.0284	0.0273
	0.0718	1	0.6509	0.0284	0.0274
	0.0716	0	0.6512	0.0284	0.0273
	0.0716	1	0.6512	0.0284	0.0273
	0.0716	1	0.6512	0.0284	0.0273
	0.0716	1	0.6512	0.0284	0.0274
	0.0715	1	0.6513	0.0284	0.0274
	0.0714	0	0.6514	0.0283	0.0274
	0.0713	0	0.6516	0.0284	0.0273
	0.0711	1	0.6519	0.0285	0.0273
	0.071	1	0.652	0.0284	0.0274
	0.071	1	0.652	0.0284	0.0274
	0.071	1	0.652	0.0284	0.0274
	0.0706	0	0.6526	0.0284	0.0274
	0.0705	1	0.6528	0.0284	0.0274
	0.0704	0	0.6529	0.0285	0.0274
	0.0703	0	0.6531	0.0285	0.0274
	0.0702	1	0.6532	0.0285	0.0274
	0.0702	1	0.6532	0.0285	0.0274
	0.0702	1	0.6532	0.0285	0.0274
	0.0701	1	0.6534	0.0285	0.0274
	0.0701	1	0.6534	0.0285	0.0274
	0.0701	1	0.6534	0.0285	0.0274
	0.0701	1	0.6534	0.0285	0.0274
	0.07	1	0.6534	0.0284	0.0275
	0.07	1	0.6534	0.0284	0.0275
	0.07	1	0.6536	0.0285	0.0274
	0.07	1	0.6536	0.0285	0.0274
	0.07	0	0.6536	0.0285	0.0274
	0.0699	1	0.6536	0.0285	0.0275
	0.0699	1	0.6536	0.0285	0.0275
	0.0699	1	0.6537	0.0285	0.0274
	0.0697	1	0.6539	0.0285	0.0274
	0.0697	1	0.6539	0.0285	0.0274
	0.0697	0	0.654	0.0285	0.0274
	0.0693	0	0.6546	0.0286	0.0274
	0.0691	1	0.6548	0.0286	0.0274
	0.069	1	0.6549	0.0286	0.0274
	0.069	1	0.6549	0.0286	0.0275
	0.0688	0	0.6553	0.0286	0.0275
	0.0685	1	0.6557	0.0286	0.0275
	0.0684	0	0.6558	0.0286	0.0275
	0.0684	0	0.6558	0.0286	0.0275
	0.0684	0	0.6558	0.0286	0.0275
	0.0684	0	0.6558	0.0286	0.0275
	0.0684	1	0.6559	0.0286	0.0275
	0.0683	1	0.6559	0.0286	0.0275
	0.0683	0	0.656	0.0286	0.0275
	0.0681	1	0.6562	0.0286	0.0275
	0.068	1	0.6564	0.0287	0.0275
	0.068	1	0.6564	0.0286	0.0275
	0.0679	1	0.6565	0.0286	0.0276
	0.0678	1	0.6566	0.0286	0.0276
	0.0673	0	0.6573	0.0286	0.0276
	0.0671	1	0.6578	0.0287	0.0275
	0.0668	1	0.6582	0.0287	0.0276
	0.0664	1	0.6587	0.0287	0.0276
	0.0661	0	0.6591	0.0288	0.0276
	0.0659	1	0.6594	0.0287	0.0276
	0.0658	1	0.6595	0.0287	0.0276
	0.0658	1	0.6595	0.0287	0.0276
	0.0658	0	0.6596	0.0288	0.0276
	0.0658	0	0.6596	0.0288	0.0276
	0.0658	0	0.6596	0.0288	0.0276
	0.0657	1	0.6597	0.0288	0.0276
	0.0657	1	0.6597	0.0288	0.0276
	0.0657	1	0.6597	0.0288	0.0276
	0.0657	1	0.6597	0.0287	0.0277
	0.0654	0	0.6601	0.0288	0.0276
	0.0654	0	0.6601	0.0288	0.0276
	0.0654	1	0.6601	0.0288	0.0277
	0.0653	0	0.6602	0.0288	0.0277
	0.065	0	0.6607	0.0288	0.0277
	0.065	1	0.6607	0.0288	0.0277
	0.065	1	0.6607	0.0288	0.0277
	0.065	1	0.6607	0.0288	0.0277
	0.0649	0	0.6608	0.0288	0.0277
	0.0649	0	0.6609	0.0289	0.0276
	0.0647	1	0.6611	0.0288	0.0277
	0.0644	1	0.6616	0.0289	0.0277
	0.0643	1	0.6616	0.0288	0.0277
	0.0643	1	0.6618	0.0289	0.0277
	0.0642	1	0.6619	0.0289	0.0277
	0.0641	1	0.662	0.0289	0.0277
	0.064	0	0.6621	0.0288	0.0278
	0.064	1	0.6622	0.0289	0.0277
	0.064	1	0.6622	0.0289	0.0277
	0.0637	1	0.6625	0.0289	0.0277
	0.0636	1	0.6627	0.0289	0.0277
	0.0636	1	0.6627	0.0289	0.0277
	0.0636	0	0.6627	0.0289	0.0277
	0.0636	1	0.6627	0.0289	0.0278
	0.0634	1	0.663	0.0289	0.0278
	0.063	0	0.6635	0.0289	0.0278
	0.0628	0	0.6638	0.0289	0.0278
	0.0628	0	0.6638	0.0289	0.0278
	0.0628	0	0.6638	0.0289	0.0278
	0.0625	1	0.6642	0.0289	0.0278
	0.0625	1	0.6642	0.0289	0.0278
	0.0621	1	0.6648	0.029	0.0278
	0.0621	1	0.6649	0.029	0.0278
	0.0621	1	0.6649	0.029	0.0278
	0.062	0	0.665	0.029	0.0278
	0.0619	1	0.6652	0.0291	0.0278
	0.0618	1	0.6653	0.029	0.0278
	0.0618	1	0.6653	0.029	0.0278
	0.0618	1	0.6653	0.029	0.0278
	0.0617	1	0.6654	0.029	0.0279
	0.0616	0	0.6655	0.029	0.0279
	0.0615	1	0.6657	0.029	0.0278
	0.0615	1	0.6657	0.029	0.0278
	0.0615	1	0.6657	0.029	0.0278
	0.0615	1	0.6657	0.029	0.0278
	0.0615	1	0.6657	0.029	0.0278
	0.0614	1	0.6658	0.029	0.0278
	0.0613	1	0.666	0.0291	0.0278
	0.0611	1	0.6663	0.0291	0.0278
	0.0611	1	0.6663	0.0291	0.0278
	0.061	1	0.6664	0.0291	0.0279
	0.061	1	0.6664	0.029	0.0279
	0.061	1	0.6664	0.029	0.0279
	0.0609	1	0.6666	0.0291	0.0278
	0.0607	1	0.6668	0.0291	0.0279
	0.0607	1	0.6668	0.0291	0.0279
	0.0602	1	0.6675	0.0291	0.0279
	0.0602	1	0.6675	0.0291	0.0279
	0.0601	1	0.6677	0.0291	0.0279
	0.0598	1	0.6681	0.0292	0.0279
	0.0598	1	0.6681	0.0291	0.0279
	0.0597	1	0.6683	0.0292	0.0279
	0.0597	1	0.6683	0.0292	0.0279
	0.0596	1	0.6683	0.0291	0.028
	0.0595	1	0.6686	0.0292	0.0279
	0.0592	1	0.6689	0.0291	0.028
	0.0592	0	0.669	0.0292	0.028
	0.0587	0	0.6697	0.0293	0.0279
	0.0586	1	0.6698	0.0292	0.028
	0.0578	1	0.6709	0.0293	0.028
	0.0577	0	0.6711	0.0293	0.028
	0.0577	0	0.6711	0.0293	0.028
	0.0577	0	0.6711	0.0293	0.028
	0.0575	1	0.6714	0.0293	0.028
	0.0574	1	0.6714	0.0293	0.0281
	0.0574	1	0.6714	0.0293	0.0281
	0.057	1	0.672	0.0293	0.028
	0.057	1	0.672	0.0293	0.028
	0.0569	1	0.6722	0.0293	0.0281
	0.0568	1	0.6723	0.0293	0.0281
	0.0567	1	0.6724	0.0293	0.0281
	0.0567	1	0.6724	0.0293	0.0281
	0.0565	1	0.6727	0.0293	0.0281
	0.0565	0	0.6727	0.0293	0.0281
	0.0565	1	0.6728	0.0294	0.028
	0.0562	1	0.6731	0.0293	0.0281
	0.0562	1	0.6731	0.0293	0.0281
	0.0562	1	0.6732	0.0294	0.0281
	0.0562	1	0.6732	0.0294	0.0281
	0.056	1	0.6735	0.0294	0.0281
	0.0559	1	0.6735	0.0294	0.0281
	0.0558	1	0.6737	0.0294	0.0281
	0.0558	1	0.6738	0.0295	0.0281
	0.0555	0	0.6742	0.0295	0.0281
	0.0551	0	0.6747	0.0295	0.0281
	0.0551	1	0.6747	0.0294	0.0282
	0.0551	1	0.6747	0.0294	0.0282
	0.055	1	0.6748	0.0294	0.0282
	0.055	1	0.6748	0.0294	0.0282
	0.055	1	0.6748	0.0294	0.0282
	0.0549	1	0.675	0.0295	0.0281
	0.0549	1	0.675	0.0295	0.0281
	0.0549	1	0.675	0.0295	0.0281
	0.0547	1	0.6752	0.0294	0.0282
	0.0546	1	0.6754	0.0295	0.0281
	0.0546	1	0.6755	0.0295	0.0281
	0.0545	0	0.6756	0.0295	0.0281
	0.0545	0	0.6756	0.0295	0.0281
	0.0545	0	0.6756	0.0295	0.0281
	0.0544	1	0.6756	0.0295	0.0282
	0.0544	1	0.6756	0.0295	0.0282
	0.0541	1	0.6761	0.0296	0.0281
	0.0537	0	0.6767	0.0295	0.0282
	0.0536	1	0.6768	0.0296	0.0282
	0.0536	1	0.6768	0.0296	0.0282
	0.0536	0	0.6768	0.0296	0.0282
	0.0536	1	0.6768	0.0295	0.0282
	0.0534	0	0.6771	0.0296	0.0282
	0.0534	0	0.6771	0.0296	0.0282
	0.0533	1	0.6772	0.0296	0.0282
	0.0532	1	0.6774	0.0296	0.0282
	0.0532	1	0.6774	0.0296	0.0282
	0.053	1	0.6776	0.0296	0.0283
	0.0529	1	0.6778	0.0296	0.0283
	0.0527	1	0.678	0.0296	0.0282
	0.0527	1	0.6781	0.0296	0.0283
	0.0525	1	0.6784	0.0296	0.0283
	0.0525	1	0.6784	0.0296	0.0283
	0.0524	1	0.6784	0.0296	0.0283
	0.0524	1	0.6785	0.0296	0.0283
	0.0523	1	0.6786	0.0296	0.0283
	0.0522	1	0.6787	0.0296	0.0283
	0.0522	1	0.6787	0.0296	0.0283
	0.0522	1	0.6787	0.0296	0.0283
	0.0519	1	0.6792	0.0297	0.0282
	0.0519	1	0.6792	0.0297	0.0282
	0.0519	0	0.6792	0.0297	0.0283
	0.0518	0	0.6793	0.0296	0.0283
	0.0518	1	0.6794	0.0297	0.0282
	0.0518	1	0.6794	0.0297	0.0282
	0.0517	0	0.6795	0.0297	0.0283
	0.0515	1	0.6798	0.0297	0.0283
	0.0514	1	0.6798	0.0297	0.0283
	0.0512	0	0.6802	0.0297	0.0283
	0.0512	0	0.6802	0.0297	0.0283
	0.0512	1	0.6802	0.0297	0.0283
	0.0509	1	0.6806	0.0298	0.0283
	0.0509	1	0.6806	0.0298	0.0283
	0.0509	1	0.6806	0.0298	0.0283
	0.0508	1	0.6807	0.0298	0.0283
	0.0508	1	0.6807	0.0298	0.0283
	0.0508	1	0.6808	0.0298	0.0283
	0.0508	1	0.6808	0.0298	0.0283
	0.0507	1	0.6808	0.0297	0.0284
	0.0504	1	0.6813	0.0298	0.0283
	0.0504	1	0.6813	0.0298	0.0283
	0.0501	1	0.6817	0.0298	0.0283
	0.0501	0	0.6817	0.0298	0.0283
	0.0498	1	0.6821	0.0298	0.0284
	0.0498	1	0.6821	0.0298	0.0284
	0.0497	1	0.6823	0.0298	0.0283
	0.0497	1	0.6823	0.0298	0.0283
	0.0497	1	0.6823	0.0298	0.0283
	0.0495	0	0.6825	0.0298	0.0284
	0.0495	0	0.6825	0.0298	0.0284
	0.0492	1	0.6829	0.0299	0.0284
	0.0492	1	0.683	0.0299	0.0284
	0.0491	1	0.683	0.0298	0.0284
	0.0491	1	0.6831	0.0299	0.0284
	0.049	1	0.6832	0.0298	0.0284
	0.049	1	0.6832	0.0298	0.0284
	0.0489	1	0.6833	0.0298	0.0284
	0.0487	1	0.6836	0.0298	0.0285
	0.0487	1	0.6836	0.0298	0.0285
	0.0487	1	0.6836	0.0298	0.0285
	0.0487	1	0.6836	0.0298	0.0285
	0.0487	1	0.6836	0.0298	0.0285
	0.0486	1	0.6837	0.0299	0.0284
	0.0484	1	0.684	0.0299	0.0284
	0.0481	1	0.6845	0.0299	0.0284
	0.0481	1	0.6845	0.0299	0.0284
	0.0479	1	0.6848	0.03	0.0284
	0.0478	1	0.6848	0.0299	0.0285
	0.0475	1	0.6852	0.0299	0.0285
	0.0474	1	0.6854	0.03	0.0285
	0.0472	1	0.6856	0.0299	0.0285
	0.0472	1	0.6856	0.0299	0.0285
	0.047	1	0.6859	0.03	0.0285
	0.0469	1	0.6861	0.0299	0.0285
	0.0469	1	0.6861	0.0299	0.0285
	0.0469	1	0.6861	0.0299	0.0285
	0.0468	0	0.6862	0.03	0.0285
	0.0468	0	0.6862	0.03	0.0285
	0.0468	0	0.6862	0.03	0.0285
	0.0466	1	0.6865	0.03	0.0286
	0.0466	1	0.6866	0.03	0.0285
	0.0466	1	0.6866	0.03	0.0285
	0.0465	1	0.6866	0.03	0.0285
	0.0465	1	0.6866	0.03	0.0285
	0.0465	1	0.6866	0.03	0.0285
	0.0465	1	0.6867	0.0301	0.0285
	0.0465	1	0.6867	0.0301	0.0285
	0.0461	1	0.6871	0.03	0.0286
	0.0461	1	0.6871	0.03	0.0286
	0.0461	1	0.6871	0.03	0.0286
	0.0455	0	0.6881	0.0301	0.0285
	0.0453	1	0.6883	0.0301	0.0286
	0.0452	1	0.6884	0.0301	0.0286
	0.0446	1	0.6892	0.0302	0.0286
	0.0446	1	0.6892	0.0301	0.0286
	0.0444	1	0.6895	0.0302	0.0286
	0.0444	1	0.6895	0.0301	0.0287
	0.0443	1	0.6897	0.0302	0.0286
	0.0441	1	0.6899	0.0302	0.0286
	0.0441	1	0.6899	0.0302	0.0286
	0.0441	0	0.6899	0.0301	0.0287
	0.0438	1	0.6903	0.0302	0.0286
	0.0438	1	0.6904	0.0302	0.0286
	0.0436	0	0.6905	0.0301	0.0287
	0.0436	1	0.6906	0.0302	0.0286
	0.0435	1	0.6907	0.0302	0.0286
	0.0434	0	0.6909	0.0302	0.0287
	0.0428	1	0.6917	0.0303	0.0286
	0.0428	1	0.6918	0.0303	0.0286
	0.0427	1	0.6918	0.0302	0.0287
	0.0427	1	0.6918	0.0302	0.0287
	0.0426	1	0.6919	0.0302	0.0287
	0.0426	0	0.692	0.0303	0.0287
	0.0425	1	0.6921	0.0302	0.0287
	0.0421	0	0.6926	0.0302	0.0288
	0.0421	0	0.6926	0.0302	0.0288
	0.042	0	0.6928	0.0303	0.0287
	0.042	0	0.6928	0.0303	0.0288
	0.042	0	0.6928	0.0303	0.0288
	0.0419	1	0.693	0.0303	0.0287
	0.0419	1	0.693	0.0303	0.0287
	0.0419	1	0.693	0.0303	0.0287
	0.0416	1	0.6933	0.0303	0.0287
	0.0416	1	0.6933	0.0303	0.0288
	0.0416	1	0.6934	0.0304	0.0287
	0.0416	1	0.6934	0.0304	0.0287
	0.0416	1	0.6934	0.0304	0.0287
	0.0415	1	0.6934	0.0303	0.0288
	0.0412	1	0.6939	0.0303	0.0288
	0.0411	1	0.694	0.0303	0.0288
	0.041	1	0.6942	0.0304	0.0288
	0.041	1	0.6942	0.0304	0.0288
	0.041	1	0.6942	0.0304	0.0288
	0.0408	1	0.6944	0.0304	0.0287
	0.0406	1	0.6947	0.0304	0.0287
	0.0404	1	0.6949	0.0304	0.0288
	0.0404	1	0.6949	0.0304	0.0288
	0.0404	0	0.695	0.0304	0.0287
	0.0404	1	0.695	0.0304	0.0288
	0.0403	1	0.6951	0.0304	0.0288
	0.0403	1	0.6951	0.0304	0.0288
	0.0403	1	0.6951	0.0304	0.0288
	0.0403	1	0.6951	0.0304	0.0288
	0.0402	0	0.6952	0.0304	0.0288
	0.0402	1	0.6952	0.0304	0.0288
	0.0399	1	0.6956	0.0304	0.0289
	0.0397	1	0.6958	0.0304	0.0289
	0.0397	1	0.6959	0.0304	0.0288
	0.0396	1	0.696	0.0305	0.0288
	0.0393	1	0.6964	0.0305	0.0288
	0.0393	1	0.6964	0.0305	0.0288
	0.0393	1	0.6964	0.0304	0.0288
	0.0393	1	0.6964	0.0304	0.0288
	0.0393	1	0.6965	0.0305	0.0288
	0.0392	1	0.6966	0.0305	0.0288
	0.0392	0	0.6966	0.0304	0.0289
	0.039	1	0.6969	0.0305	0.0288
	0.0389	0	0.697	0.0305	0.0288
	0.0387	0	0.6972	0.0305	0.0289
	0.0387	1	0.6973	0.0305	0.0289
	0.0387	1	0.6973	0.0305	0.0289
	0.0387	1	0.6973	0.0305	0.0289
	0.0379	1	0.6983	0.0305	0.0289
	0.0379	1	0.6983	0.0305	0.0289
	0.0377	0	0.6986	0.0306	0.0288
	0.0377	0	0.6986	0.0306	0.0288
	0.0377	0	0.6986	0.0306	0.0288
	0.0377	0	0.6986	0.0306	0.0289
	0.0377	1	0.6986	0.0305	0.0289
	0.0375	1	0.6989	0.0306	0.0289
	0.0375	1	0.6989	0.0306	0.0289
	0.0375	1	0.6989	0.0306	0.0289
	0.0371	1	0.6994	0.0306	0.0289
	0.0371	1	0.6994	0.0306	0.0289
	0.0371	1	0.6994	0.0306	0.029
	0.0371	0	0.6995	0.0306	0.0289
	0.0369	1	0.6997	0.0306	0.0289
	0.0367	1	0.6999	0.0306	0.029
	0.0367	1	0.6999	0.0306	0.029
	0.0367	1	0.6999	0.0306	0.029
	0.0367	1	0.6999	0.0306	0.029
	0.0365	1	0.7001	0.0306	0.029
	0.0365	1	0.7001	0.0306	0.029
	0.0365	1	0.7001	0.0306	0.029
	0.0363	0	0.7005	0.0307	0.0289
	0.0362	1	0.7005	0.0306	0.029
	0.036	1	0.7008	0.0307	0.029
	0.036	1	0.7008	0.0306	0.029
	0.036	1	0.7008	0.0306	0.029
	0.0357	1	0.7013	0.0307	0.029
	0.0355	0	0.7016	0.0307	0.0289
	0.0353	1	0.7019	0.0308	0.0289
	0.0352	1	0.702	0.0308	0.029
	0.0346	1	0.7028	0.0308	0.029
	0.0346	1	0.7028	0.0308	0.029
	0.0345	1	0.7029	0.0307	0.029
	0.0343	1	0.7032	0.0308	0.029
	0.0343	1	0.7032	0.0308	0.029
	0.034	1	0.7036	0.0308	0.029
	0.0339	1	0.7037	0.0308	0.0291
	0.0339	1	0.7037	0.0308	0.0291
	0.0336	1	0.7041	0.0309	0.029
	0.0335	1	0.7042	0.0308	0.0291
	0.0334	1	0.7043	0.0308	0.0291
	0.0334	1	0.7043	0.0308	0.0291
	0.0333	0	0.7044	0.0308	0.0291
	0.0333	0	0.7045	0.0308	0.0291
	0.0332	1	0.7046	0.0309	0.029
	0.0332	1	0.7046	0.0308	0.0291
	0.033	1	0.7049	0.0309	0.029
	0.033	1	0.7049	0.0309	0.029
	0.0328	0	0.7052	0.0309	0.0291
	0.0327	1	0.7052	0.0308	0.0291
	0.0326	1	0.7054	0.0308	0.0291
	0.0326	1	0.7054	0.0308	0.0291
	0.0326	1	0.7054	0.0308	0.0291
	0.0325	1	0.7055	0.0309	0.0291
	0.0325	1	0.7055	0.0309	0.0291
	0.0325	0	0.7055	0.0309	0.0291
	0.0325	0	0.7055	0.0309	0.0291
	0.0323	1	0.7058	0.0309	0.0291
	0.0323	1	0.7058	0.0309	0.0291
	0.0322	1	0.7059	0.0309	0.0291
	0.0322	1	0.706	0.0309	0.0291
	0.0322	1	0.706	0.0309	0.0291
	0.0322	1	0.706	0.0309	0.0291
	0.0318	0	0.7065	0.0309	0.0291
	0.0317	0	0.7067	0.031	0.0291
	0.0316	1	0.7067	0.0309	0.0291
	0.0314	1	0.7069	0.0309	0.0292
	0.0312	1	0.7073	0.031	0.0291
	0.031	1	0.7075	0.031	0.0291
	0.031	1	0.7075	0.0309	0.0292
	0.031	1	0.7075	0.0309	0.0292
	0.0309	1	0.7077	0.031	0.0292
	0.0309	1	0.7077	0.031	0.0292
	0.0307	1	0.7079	0.031	0.0292
	0.0307	1	0.7079	0.031	0.0292
	0.0306	1	0.708	0.0309	0.0292
	0.0305	1	0.7082	0.031	0.0292
	0.0305	1	0.7082	0.031	0.0292
	0.0303	1	0.7084	0.031	0.0292
	0.0303	1	0.7084	0.031	0.0292
	0.0303	1	0.7084	0.031	0.0292
	0.0303	1	0.7084	0.031	0.0292
	0.0303	1	0.7084	0.031	0.0292
	0.0302	1	0.7086	0.031	0.0292
	0.0302	1	0.7086	0.031	0.0292
	0.03	1	0.7088	0.031	0.0292
	0.0299	1	0.709	0.031	0.0292
	0.0293	0	0.7098	0.0311	0.0292
	0.029	1	0.7102	0.0311	0.0292
	0.029	1	0.7102	0.0311	0.0292
	0.0289	0	0.7103	0.0311	0.0293
	0.0289	0	0.7103	0.0311	0.0293
	0.0288	1	0.7105	0.0311	0.0292
	0.0285	1	0.7108	0.0311	0.0292
	0.0285	1	0.7108	0.0311	0.0292
	0.0285	1	0.7108	0.0311	0.0292
	0.0285	1	0.7108	0.0311	0.0293
	0.0282	0	0.7112	0.0311	0.0293
	0.0282	0	0.7112	0.0311	0.0293
	0.0281	1	0.7114	0.0312	0.0292
	0.0281	1	0.7114	0.0312	0.0292
	0.028	1	0.7115	0.0311	0.0293
	0.028	1	0.7115	0.0311	0.0293
	0.028	1	0.7115	0.0311	0.0293
	0.0277	1	0.7119	0.0312	0.0292
	0.0277	1	0.7119	0.0312	0.0292
	0.0274	1	0.7123	0.0312	0.0293
	0.0274	1	0.7123	0.0312	0.0293
	0.0274	1	0.7123	0.0312	0.0293
	0.0274	1	0.7123	0.0312	0.0293
	0.0269	1	0.7129	0.0312	0.0293
	0.0269	1	0.7129	0.0312	0.0293
	0.0266	1	0.7133	0.0312	0.0294
	0.0264	1	0.7136	0.0312	0.0293
	0.0264	1	0.7136	0.0312	0.0293
	0.0264	1	0.7136	0.0312	0.0293
	0.0264	1	0.7136	0.0312	0.0293
	0.0264	1	0.7136	0.0312	0.0293
	0.0262	1	0.7138	0.0312	0.0293
	0.0262	1	0.7139	0.0313	0.0293
	0.026	1	0.7141	0.0313	0.0293
	0.0258	1	0.7143	0.0313	0.0293
	0.0258	1	0.7144	0.0313	0.0293
	0.0258	1	0.7144	0.0313	0.0293
	0.0257	1	0.7144	0.0312	0.0294
	0.025	1	0.7154	0.0314	0.0293
	0.025	1	0.7154	0.0314	0.0293
	0.0248	1	0.7156	0.0313	0.0294
	0.0248	1	0.7156	0.0313	0.0294
	0.0246	1	0.7159	0.0313	0.0294
	0.0246	1	0.7159	0.0313	0.0294
	0.0245	1	0.716	0.0314	0.0294
	0.0245	1	0.716	0.0313	0.0294
	0.0244	1	0.7162	0.0313	0.0294
	0.0244	1	0.7162	0.0313	0.0294
	0.0242	1	0.7164	0.0314	0.0294
	0.0242	1	0.7164	0.0313	0.0294
	0.0242	1	0.7164	0.0313	0.0294
	0.024	1	0.7167	0.0314	0.0294
	0.0239	1	0.7168	0.0313	0.0295
	0.0238	1	0.717	0.0314	0.0294
	0.0234	1	0.7174	0.0314	0.0295
	0.0234	1	0.7174	0.0314	0.0295
	0.0233	1	0.7176	0.0314	0.0294
	0.0233	1	0.7176	0.0314	0.0294
	0.0233	1	0.7176	0.0314	0.0294
	0.0232	1	0.7177	0.0314	0.0295
	0.0232	1	0.7177	0.0314	0.0295
	0.0232	1	0.7177	0.0314	0.0295
	0.0232	1	0.7177	0.0314	0.0295
	0.0231	0	0.7179	0.0314	0.0294
	0.0227	1	0.7184	0.0315	0.0294
	0.0227	1	0.7184	0.0315	0.0294
	0.0221	1	0.7191	0.0314	0.0295
	0.0221	1	0.7191	0.0314	0.0295
	0.0219	1	0.7194	0.0315	0.0295
	0.0218	1	0.7195	0.0315	0.0295
	0.0218	1	0.7195	0.0315	0.0295
	0.0218	1	0.7195	0.0315	0.0295
	0.0218	1	0.7196	0.0315	0.0295
	0.0218	1	0.7196	0.0315	0.0295
	0.0217	1	0.7196	0.0315	0.0295
	0.0211	1	0.7204	0.0315	0.0295
	0.0203	1	0.7215	0.0316	0.0295
	0.0198	1	0.7221	0.0316	0.0295
	0.0198	1	0.7221	0.0316	0.0295
	0.0198	1	0.7221	0.0316	0.0295
	0.0198	1	0.7221	0.0316	0.0295
	0.0195	1	0.7224	0.0316	0.0296
	0.0194	1	0.7227	0.0317	0.0295
	0.0193	1	0.7228	0.0316	0.0295
	0.0191	1	0.723	0.0316	0.0296
	0.0189	1	0.7233	0.0317	0.0295
	0.0189	1	0.7233	0.0317	0.0295
	0.0189	1	0.7233	0.0317	0.0295
	0.0186	1	0.7236	0.0317	0.0295
	0.018	1	0.7244	0.0317	0.0296
	0.018	1	0.7244	0.0317	0.0296

## Sheet: Figure 3-figure supplement 1B
FFL-GFP Hsp104-mCherry colocalization in foci
	Colocalization	Cell frequency
	%	Old cells	Heat-shocked cells
	0	40	0
	10	0	0
	20	2	2
	30	2	2
	40	3	3
	50	5	8
	60	1	13
	70	1	13
	80	1	8
	90	1	8
	100	3	2
