# Supplementary material for: Proteostasis collapse, a hallmark of aging, hinders the chaperone-Start network and arrests cells in G1
Source: eLife. 2019 Sep 13;8:e48240. doi: 10.7554/eLife.48240 (PMC6744273; doi:10.7554/eLife.48240)
Supplement: Figure 4—source data 1. [file elife-48240-fig4-data1.xlsx]

## Sheet: Figure 4B
Misfolded-protein aggregate level vs time relative to last budding
Time	min	-1200	-1186.67	-1173.33	-1160	-1146.67	-1133.33	-1120	-1106.67	-1093.33	-1080	-1066.67	-1053.33	-1040	-1026.67	-1013.33	-1000	-986.667	-973.333	-960	-946.667	-933.333	-920	-906.667	-893.333	-880	-866.667	-853.333	-840	-826.667	-813.333	-800	-786.667	-773.333	-760	-746.667	-733.333	-720	-706.667	-693.333	-680	-666.667	-653.333	-640	-626.667	-613.333	-600	-586.667	-573.333
Mean (3 cols)	r.u.	0.139918	0.14418	0.148495	0.152683	0.156155	0.159735	0.163349	0.16789	0.172282	0.176606	0.180875	0.185211	0.189625	0.194197	0.198855	0.203751	0.208782	0.213962	0.219285	0.224566	0.23002	0.235593	0.241321	0.247082	0.252924	0.258768	0.264739	0.270632	0.276728	0.2827	0.288734	0.294601	0.300593	0.306827	0.313296	0.319675	0.326233	0.332772	0.339607	0.346383	0.35344	0.360863	0.368426	0.376064	0.383764	0.391822	0.400126	0.408351
N		74	74	74	74	74	74	75	75	75	75	75	75	75	75	75	75	75	75	75	75	75	75	75	75	75	75	75	75	75	75	75	75	75	75	75	75	75	75	75	75	75	75	75	75	75	75	75	75
CL(0.05)	r.u.	0.087116	0.0885261	0.089871	0.0911565	0.0922416	0.093562	0.0943243	0.0960005	0.0974958	0.0988577	0.100171	0.101549	0.102866	0.104224	0.105532	0.107026	0.10856	0.110148	0.11167	0.11307	0.114477	0.115937	0.117361	0.118779	0.12017	0.121645	0.123153	0.124648	0.126187	0.127653	0.129186	0.130616	0.132117	0.133675	0.135289	0.136801	0.138403	0.139979	0.141631	0.14305	0.144538	0.146056	0.147591	0.149013	0.150405	0.151928	0.153475	0.154844
r.u. = values made relative to time 0
Cell #
0		0	0	0	0	0	0	0	0	0	0	0	0	0	0	0	0	0	0	0	0	0	0	0	0	0	0	0	0	0	0	0	0	0	0	0	0	0	0	0	0	0	0	0	0	0	0	0	0
1		0	0	0	0	0	0	0	0	0	0	0	0	0	0	0	0	0	0	0	0	0	0	0	0	0	0	0	0	0	0	0	0	0	0	0	0	0	0	0	0	0	0	0	0	0	0	0	0
2		0	0	0	0	0	0	0	0	0	0	0	0	0	0	0	0	0	0	0	0	0	0	0	0	0	0	0	0	0	0	0	1.5716e-05	1.5715e-05	1.5558e-05	3.1109e-05	7.81308e-05	6.20993e-05	0.000155085	0.000573877	0.00481045	0.0165138	0.0315949	0.0491829	0.0677467	0.0866214	0.107016	0.127799	0.14969
3		0	0	0	0	0	0	0	0	0	0	0	0	0	0	0	0	0	0	0	0	0	0	0	0	0	0	0	0	0	0	0	0	0	0	0	0	0	0	0	0	0	0	0	0	0	0	0	0
4		0.0938478	0.114596	0.134353	0.154947	0.178093	0.198546	0.221558	0.241516	0.265638	0.285763	0.307867	0.329415	0.351319	0.370915	0.39552	0.417197	0.438464	0.460851	0.480633	0.503785	0.527432	0.548112	0.569242	0.588164	0.612782	0.633059	0.658179	0.676685	0.700009	0.717975	0.740102	0.761316	0.780708	0.799287	0.824407	0.846037	0.869831	0.890897	0.913069	0.924941	0.950597	0.972257	0.991294	1.01174	1.0323	1.05746	1.07643	1.09994
5		0	0	0	0	0	0	0	0	0	0	0	0	0	0	0	0	0	0	0	0	0	0	0	0	0	0	0	0	0	0	0	0	0	0	0	0	0	0	0	0	0	0	0	0	0	0	0	0
6		0	0	0	0	0	0	0	0	0	0	0	0	0	0	0	0	0	0	0	0	0	0	0	0	0	0	0	0	0	0	0	0	0	0	0	0	0	0	0	0	0	0	0	0	0	0	0	0
7		1.38585	1.40933	1.42867	1.44172	1.4707	1.48654	1.49753	1.53519	1.54449	1.56571	1.57942	1.59148	1.60795	1.63581	1.64254	1.66373	1.68058	1.70161	1.72952	1.74039	1.75965	1.78103	1.79992	1.82141	1.83402	1.85124	1.86422	1.88625	1.91246	1.91698	1.93893	1.96619	1.97726	1.98889	2.01473	2.03542	2.05246	2.06133	2.08696	2.0943	2.11807	2.13301	2.14208	2.16726	2.19557	2.20059	2.21463	2.22628
8		0	0	0	0	0	0	0	0	0	0	0	0	0	0	0	0	0	0	0	0	0	0	0	0	0	0	0	0	0	0	0	0	0	0	0	0	0	0	0	0	0	0	0	0	0	0	0	0
9		0	0	0	0	0	0	0	0	0	0	0	0	0	0	0	0	0	0	0	0	0	0	0	0	0	0	0	0	0	0	0	0	0	0	0	0	0	0	0	9.57502e-06	1.90461e-05	3.81177e-05	2.86102e-05	4.73572e-05	0.000114025	0.000189865	0.000540459	0.00492279
10		0	0	0	0	0	0	0	0	0	0	0	1.57981e-05	1.56333e-05	3.15346e-05	0.000109855	0.000203019	0.000526482	0.0052152	0.0184733	0.0344212	0.0524142	0.0707875	0.0905146	0.111226	0.131202	0.152093	0.172105	0.195086	0.217074	0.23941	0.261254	0.282723	0.305088	0.324987	0.348543	0.375417	0.394079	0.416746	0.434874	0.459296	0.476651	0.499555	0.520305	0.544302	0.566872	0.585916	0.607047	0.632429
11		0.660285	0.680472	0.701313	0.724624	0.748204	0.770517	0.787363	0.805259	0.826877	0.848839	0.869	0.889328	0.913233	0.929574	0.952403	0.977507	0.996899	1.01798	1.04036	1.0521	1.0731	1.09152	1.1149	1.13618	1.15633	1.17242	1.19227	1.20933	1.23049	1.25041	1.2729	1.29035	1.31636	1.33335	1.35377	1.36754	1.39051	1.41182	1.43142	1.4451	1.46998	1.48839	1.49788	1.52528	1.54526	1.55412	1.57519	1.59257
12		0	0	0	0	0	0	0	0	0	0	0	0	0	0	0	0	0	0	0	0	0	0	0	0	0	0	0	0	0	0	0	0	0	0	0	0	0	0	0	0	0	0	0	0	0	0	0	0
13		0	0	0	0	0	0	0	0	0	0	0	0	0	0	0	0	0	0	0	0	0	0	0	0	0	0	0	0	0	0	0	0	0	1.15852e-05	3.47191e-05	5.72455e-05	0.000137253	0.00053588	0.00343412	0.0144828	0.029537	0.0472891	0.0658942	0.0852876	0.105573	0.125485	0.146262	0.167455
14		0	0	0	0	0	0	0	0	0	0	0	0	0	0	0	0	0	0	0	0	0	0	0	0	0	0	0	0	0	0	0	0	0	0	0	0	0	0	0	0	0	9.85736e-06	9.90636e-06	9.90683e-06	9.89525e-06	1.9614e-05	9.75899e-06	2.93568e-05
15		0	0	0	0	0	0	0	0	0	0	0	0	1.17765e-05	2.35065e-05	2.35394e-05	3.51892e-05	6.98976e-05	0.000127883	0.000335424	0.00259405	0.012941	0.0272276	0.0430105	0.0614999	0.0817539	0.10127	0.121309	0.143292	0.164884	0.185992	0.2082	0.229681	0.252383	0.275412	0.294798	0.317352	0.339211	0.361102	0.384157	0.405383	0.429154	0.450239	0.472956	0.494831	0.516893	0.534652	0.55874	0.582779
16		0	0	0	0	0	0	0	0	0	0	0	0	0	0	0	0	0	0	0	0	0	0	0	0	0	0	0	0	0	0	0	0	0	0	0	0	0	0	0	0	9.37044e-06	1.85675e-05	2.79456e-05	1.86688e-05	2.77329e-05	5.56851e-05	8.34923e-05	0.000110396
17		0	0	0	0	0	0	0	0	0	0	0	0	0	0	0	0	0	0	0	0	0	0	0	0	0	0	0	0	0	0	0	0	0	0	0	0	0	0	0	0	0	0	0	0	0	0	0	0
18		0	0	0	0	0	0	0	0	0	0	0	0	0	0	0	0	0	0	0	0	0	0	0	0	0	0	0	0	0	0	0	0	0	0	0	0	0	0	0	0	0	0	0	0	0	0	0	0
19		0	0	0	0	0	0	0	0	0	0	0	0	0	0	0	0	0	0	0	0	0	0	0	0	0	0	0	0	0	0	0	0	0	0	0	0	0	0	6.55074e-05	9.77138e-05	9.79523e-05	0.000531365	0.00478343	0.0161786	0.0314821	0.0483806	0.0676145	0.0866277
20		0	0	0	0	0	0	0	0	0	0	0	0	0	0	0	0	0	0	0	0	0	0	0	0	0	0	0	0	0	0	0	0	0	0	0	0	0	0	0	0	0	0	0	0	0	0	0	0
21		0	0	0	0	0	1.55195e-05	1.55339e-05	3.05637e-05	1.53851e-05	4.64754e-05	9.17879e-05	0.000122436	0.000395612	0.00348174	0.015347	0.0313497	0.0476507	0.0663724	0.0855355	0.106076	0.126394	0.148224	0.169888	0.190472	0.212194	0.233694	0.255189	0.277805	0.298713	0.320947	0.344334	0.36483	0.389118	0.411639	0.434838	0.456484	0.476821	0.497225	0.520407	0.54025	0.56295	0.585532	0.603109	0.627516	0.646606	0.668596	0.69057	0.708695
22		0	0	0	0	0	0	0	0	0	0	0	0	0	0	0	0	0	0	0	0	0	0	0	0	0	0	0	0	0	0	0	0	0	0	0	0	0	0	0	0	0	0	0	0	0	0	0	0
23		0.419705	0.438827	0.460481	0.481372	0.50189	0.526513	0.544238	0.567963	0.587647	0.612088	0.635508	0.654672	0.677588	0.696903	0.719778	0.73623	0.761525	0.782804	0.802087	0.822682	0.84203	0.864998	0.884694	0.896083	0.924293	0.947719	0.967971	0.98667	1.00496	1.02286	1.04755	1.07095	1.08456	1.10593	1.1265	1.14092	1.17034	1.18133	1.20399	1.22274	1.23972	1.27273	1.28291	1.2987	1.32073	1.34248	1.35776	1.38123
24		0	0	0	0	0	0	0	0	0	0	0	0	0	1.6765e-05	1.66571e-05	0	1.63715e-05	1.63328e-05	1.63387e-05	4.8877e-05	8.09995e-05	9.73318e-05	0.000241029	0.00129665	0.0106824	0.0246829	0.0419526	0.059884	0.0782186	0.0980366	0.118591	0.140014	0.160796	0.182423	0.204175	0.228072	0.248508	0.27044	0.290246	0.311765	0.33502	0.355985	0.379014	0.401124	0.423711	0.447568	0.468691	0.490025
25		0.525573	0.548383	0.569654	0.590225	0.611296	0.633204	0.656684	0.681389	0.70345	0.724052	0.749762	0.771878	0.78955	0.813882	0.837232	0.855856	0.87386	0.893139	0.912471	0.938642	0.959603	0.97592	0.997804	1.01883	1.04095	1.06333	1.08057	1.1002	1.1227	1.14054	1.1617	1.17778	1.20392	1.22869	1.23704	1.26362	1.27733	1.29658	1.32037	1.3455	1.36387	1.37857	1.3994	1.41813	1.42986	1.4506	1.47827	1.49573
26		0	0	0	0	0	0	0	0	0	0	0	0	0	0	0	0	0	0	0	0	0	0	0	0	0	0	0	0	0	0	0	0	0	0	0	9.79102e-06	9.81391e-06	9.77527e-06	0	9.78036e-06	0	0	1.94272e-05	1.94587e-05	2.91413e-05	8.67171e-05	0.000173108	0.000557037
27		0	0	0	0	0	0	0	0	0	0	0	0	0	0	0	0	0	0	0	0	0	0	0	0	0	0	0	0	0	0	0	0	0	0	0	0	0	0	0	0	0	0	0	0	0	0	0	0
28		0	0	1.53822e-05	1.54448e-05	4.61107e-05	6.14184e-05	0.000122997	0.000642838	0.00579483	0.0186046	0.0332517	0.0506492	0.0691888	0.0894099	0.108889	0.130199	0.151256	0.173393	0.19563	0.216096	0.235363	0.258957	0.281866	0.302104	0.323882	0.345428	0.368341	0.388786	0.412788	0.432601	0.455329	0.473149	0.498423	0.521673	0.542646	0.566009	0.585316	0.607594	0.627564	0.648765	0.67277	0.696514	0.719179	0.742342	0.756287	0.782994	0.80482	0.828196
29		0	0	0	0	0	0	0	0	0	0	0	0	0	0	0	0	0	0	0	0	0	0	0	0	0	0	0	0	0	0	0	0	0	0	0	0	0	0	0	0	0	0	0	0	0	0	0	0
30		0	0	0	0	0	0	0	0	0	0	0	0	0	0	0	0	0	0	0	0	0	0	0	0	0	0	0	0	0	0	0	0	0	0	0	0	0	0	0	0	0	0	0	0	0	0	0	0
31		0	0	0	0	0	0	0	0	0	0	0	0	0	0	0	0	0	0	0	0	0	0	0	0	0	0	0	0	0	0	0	0	0	0	0	0	0	0	0	0	0	0	0	0	0	0	0	0
32		0.197507	0.21838	0.240361	0.263997	0.288576	0.308973	0.329416	0.352126	0.373021	0.395481	0.414667	0.437198	0.459632	0.480968	0.504954	0.527536	0.54765	0.566293	0.589516	0.606086	0.638604	0.657648	0.675936	0.704211	0.723654	0.745957	0.769312	0.784524	0.801104	0.824623	0.849863	0.867326	0.888645	0.913735	0.929856	0.955149	0.972584	0.993901	1.0189	1.03229	1.04904	1.06694	1.08869	1.10983	1.13471	1.15276	1.1721	1.19482
33		0	0	0	0	0	0	0	0	0	0	0	0	0	0	0	0	0	0	0	0	0	0	0	0	0	0	0	0	0	0	0	0	0	0	0	0	0	0	0	0	0	2.42536e-05	2.40215e-05	2.40675e-05	9.61807e-05	0.000154779	0.000306359	0.00174569
34		0	0	0	0	0	0	0	0	0	0	0	0	0	0	0	0	0	0	0	0	0	0	0	0	0	0	0	0	0	0	0	0	0	0	0	0	0	0	0	0	0	0	0	8.18943e-06	8.1576e-06	8.09275e-06	1.62209e-05	1.62514e-05
35		0	0	0	0	0	0	0	0	0	0	0	0	0	0	0	0	0	0	0	0	0	0	0	0	0	0	0	0	0	0	0	0	0	0	0	0	0	0	0	0	0	0	0	0	0	0	0	0
36		0	0	0	0	0	0	0	0	0	0	0	0	0	0	0	0	0	0	0	0	0	0	0	0	0	0	0	0	0	0	0	0	0	0	0	0	0	0	0	0	0	0	0	0	0	0	0	0
37		0	0	0	0	0	0	0	0	0	0	0	0	0	0	0	0	0	0	0	0	0	0	0	0	0	0	0	0	0	0	0	0	0	0	0	0	0	0	0	0	0	0	0	0	0	0	0	0
38		1.08982	1.1089	1.13257	1.15016	1.17304	1.19367	1.21241	1.23109	1.24869	1.27574	1.29575	1.31545	1.3334	1.34886	1.36608	1.38113	1.40789	1.42905	1.44481	1.46814	1.49314	1.50262	1.53106	1.5469	1.56234	1.57226	1.59404	1.61407	1.6382	1.65195	1.67328	1.69879	1.71668	1.72914	1.7412	1.756	1.77815	1.79226	1.81717	1.84982	1.8575	1.87253	1.90402	1.92223	1.94691	1.95511	1.96951	1.99744
39		0	0	0	0	0	0	0	0	0	0	0	0	0	0	0	0	0	0	0	0	0	0	1.1434e-05	0	1.14648e-05	0	2.27423e-05	1.13792e-05	3.38082e-05	1.12338e-05	5.57878e-05	0.000180761	0.000450492	0.00354392	0.0144782	0.0301972	0.0463655	0.064904	0.0840415	0.105606	0.125218	0.146024	0.168214	0.189004	0.210807	0.231239	0.255268	0.276088
40		0	0	0	0	0	0	0	0	0	0	0	0	0	1.35409e-05	2.71127e-05	2.70214e-05	9.37123e-05	0.000148377	0.000282135	0.00262981	0.0134367	0.027624	0.0448505	0.063272	0.0832054	0.10332	0.124562	0.145289	0.165937	0.186657	0.209617	0.230358	0.252475	0.274681	0.297264	0.320803	0.342043	0.364395	0.387028	0.407271	0.4301	0.452197	0.472501	0.495543	0.515751	0.538103	0.56099	0.58373
41		0.436179	0.45701	0.479941	0.498771	0.525089	0.547426	0.564077	0.589531	0.609988	0.628994	0.652204	0.671772	0.696406	0.719234	0.740247	0.763905	0.785707	0.805451	0.827412	0.850496	0.873565	0.888484	0.910095	0.937005	0.95264	0.970683	0.994027	1.00931	1.028	1.05314	1.07351	1.09697	1.11167	1.12799	1.15271	1.16892	1.19155	1.2096	1.23439	1.25501	1.2723	1.29525	1.30802	1.33245	1.35131	1.3716	1.38454	1.40168
42		0	0	0	0	0	0	0	0	0	0	0	0	0	0	0	0	0	0	0	0	0	0	0	0	0	0	0	0	0	0	0	0	0	0	0	0	0	0	1.21437e-05	2.43593e-05	6.0293e-05	8.38903e-05	0.000205077	0.00116547	0.00865976	0.0218826	0.0378884	0.055917
43		0	0	0	0	0	0	0	0	0	0	0	0	0	0	0	0	0	0	0	0	0	0	0	0	0	0	0	0	0	1.41206e-05	1.40723e-05	2.80917e-05	0	0	1.39594e-05	2.80396e-05	4.16271e-05	4.16102e-05	0.000138031	0.000781711	0.00580745	0.0180783	0.0350639	0.0519925	0.071244	0.0909339	0.111722	0.133243
44		0	0	0	0	0	0	0	0	0	0	0	0	0	0	0	0	0	0	0	0	0	0	0	0	0	0	0	0	0	0	0	0	0	0	0	0	0	0	0	0	0	0	0	0	0	0	0	0
45		0.182844	0.204274	0.22631	0.247036	0.269188	0.29112	0.313489	0.337112	0.358394	0.38093	0.40228	0.424551	0.444807	0.470052	0.490501	0.513072	0.532614	0.55303	0.577083	0.599174	0.617163	0.63939	0.664138	0.683284	0.70654	0.734165	0.753249	0.77025	0.797319	0.815464	0.834777	0.856091	0.87495	0.899709	0.915567	0.934895	0.958365	0.980201	1.00086	1.02258	1.03871	1.06439	1.08312	1.1039	1.12806	1.14703	1.16281	1.18106
46		0	0	0	0	0	0	0	0	0	0	0	0	0	0	0	0	0	0	0	0	0	0	0	0	0	0	0	0	0	0	0	0	0	0	0	0	0	0	0	0	0	0	0	0	0	0	0	0
47								0	0	0	0	0	0	0	0	0	0	0	0	0	0	0	0	0	0	0	0	0	0	0	0	0	0	0	0	0	0	0	0	0	0	0	0	0	1.77095e-05	0	1.76071e-05	1.75512e-05	1.7494e-05
48		0	0	0	0	0	0	0	0	0	0	0	0	0	0	0	0	0	0	0	0	0	0	0	0	0	0	0	0	0	0	0	0	0	0	0	0	0	0	0	0	0	0	0	0	0	0	0	0
49		0	0	0	0	0	0	0	0	0	0	0	0	0	0	0	0	0	0	0	0	0	0	0	0	0	0	0	0	0	0	0	0	0	0	0	0	0	0	0	0	0	0	0	0	0	0	0	0
50		0	0	0	0	0	0	0	0	0	0	0	0	0	0	0	0	0	0	0	0	0	0	0	0	0	0	0	0	0	0	0	0	0	0	0	0	0	0	0	0	0	0	0	0	0	0	0	0
51		0	0	0	0	0	0	0	0	0	0	0	0	0	0	0	0	0	0	0	0	0	0	0	0	0	0	0	0	0	0	0	0	0	0	0	0	0	0	0	0	0	0	0	0	0	0	0	0
52		0	0	0	0	0	0	0	0	0	0	0	0	0	0	0	0	0	0	0	0	0	0	0	0	0	0	0	0	0	0	0	0	0	0	0	0	0	0	0	0	0	0	0	0	0	0	0	0
53		0.313633	0.335691	0.360798	0.380522	0.400602	0.422282	0.444607	0.467192	0.488493	0.51155	0.532516	0.552131	0.575823	0.595643	0.618464	0.640369	0.664705	0.685435	0.709175	0.726348	0.748423	0.769698	0.790927	0.813186	0.833763	0.849836	0.87607	0.895168	0.918838	0.936852	0.956896	0.982021	1.00556	1.02233	1.03601	1.05742	1.08587	1.09994	1.12415	1.13976	1.1584	1.18543	1.20325	1.22884	1.24367	1.26432	1.2874	1.3036
54		2.44091	2.4623	2.48367	2.50882	2.50677	2.52152	2.5394	2.57237	2.60136	2.62586	2.63978	2.64263	2.66247	2.68144	2.673	2.69595	2.70602	2.7245	2.75139	2.77698	2.78191	2.79978	2.81842	2.83168	2.83463	2.86143	2.87033	2.89207	2.90654	2.9207	2.93324	2.93212	2.95675	2.96536	2.98947	3.01898	3.02273	3.03518	3.06291	3.07023	3.0886	3.08289	3.11804	3.13411	3.13141	3.15239	3.17023	3.20089
55		0	0	0	0	0	0	0	0	0	0	0	0	0	0	0	0	0	0	0	0	0	0	0	0	0	0	0	0	0	0	0	0	0	0	0	0	0	0	0	0	0	0	0	0	0	0	0	0
56		0	0	0	0	0	0	0	0	0	0	0	0	0	0	0	0	0	0	0	0	0	0	0	0	0	0	0	0	0	0	0	0	1.21043e-05	3.61627e-05	1.19991e-05	1.18773e-05	3.55887e-05	4.70145e-05	7.0855e-05	0.000165466	0.000402596	0.00303922	0.0136114	0.028914	0.0467086	0.0638966	0.0833555	0.103504
57		0	0	0	0	0	0	0	0	0	0	0	0	0	0	0	0	0	0	0	0	0	0	0	1.09604e-05	1.1032e-05	2.19209e-05	3.26532e-05	3.27916e-05	2.18518e-05	2.17541e-05	0.000108214	0.000129524	0.000776562	0.00693656	0.0200078	0.0360875	0.0542451	0.0730472	0.0923745	0.113556	0.133913	0.154603	0.1761	0.198365	0.219155	0.240854	0.263313	0.286425
58		0	0	0	0	0	0	0	0	0	0	0	0	0	0	0	0	0	0	0	0	0	0	0	0	0	0	0	0	0	0	0	0	0	0	0	0	0	0	0	0	0	0	0	0	0	0	0	0
59		0	0	0	0	0	0	0	0	0	0	0	0	0	0	0	0	0	0	0	0	0	0	0	0	0	0	0	0	0	0	0	0	0	0	0	0	0	0	0	0	0	0	0	0	0	0	0	0
60		0	0	0	0	0	0	0	0	1.53384e-05	4.58892e-05	4.54112e-05	9.01137e-05	0.000165137	0.000506923	0.00490053	0.0168261	0.0327572	0.0505646	0.0702186	0.0894997	0.109932	0.131171	0.152149	0.172087	0.19401	0.214996	0.237292	0.259642	0.279627	0.302325	0.324321	0.345236	0.366365	0.390797	0.411632	0.432035	0.454847	0.476513	0.495221	0.52004	0.544022	0.562118	0.586303	0.61018	0.624247	0.651294	0.672624	0.69087
61		0	0	0	0	0	0	0	0	0	0	0	0	0	0	0	0	0	0	0	0	0	0	0	0	0	0	0	0	0	0	0	0	0	0	0	0	0	0	0	0	0	0	0	0	0	0	0	0
62		0.522615	0.543095	0.5653	0.586332	0.608777	0.627687	0.649563	0.6756	0.692224	0.713224	0.734955	0.758222	0.774603	0.794948	0.820856	0.839653	0.864215	0.881335	0.90022	0.923583	0.945679	0.964081	0.984736	1.00898	1.02386	1.05074	1.06852	1.09212	1.11649	1.13783	1.15199	1.16997	1.1852	1.2046	1.22758	1.24837	1.27267	1.29872	1.31992	1.34448	1.35983	1.38354	1.39655	1.41938	1.43055	1.45273	1.47791	1.48805
63		0	0	0	0	0	0	0	0	0	0	0	0	0	0	0	0	0	0	0	0	0	0	0	0	0	0	0	0	0	0	0	0	0	0	0	0	0	0	0	0	0	0	0	0	0	0	0	0
64		0	0	0	0	0	0	0	0	0	0	0	0	0	0	0	0	0	0	0	0	0	0	0	0	0	0	0	0	0	0	0	0	0	0	0	0	0	0	0	0	0	0	0	0	0	0	0	0
65		0.325538	0.347654	0.370278	0.39009	0.412399	0.435262	0.456734	0.476157	0.497314	0.522532	0.542114	0.56282	0.584529	0.608821	0.629797	0.649891	0.669052	0.694258	0.711503	0.739282	0.76329	0.779305	0.794647	0.819922	0.841104	0.861944	0.883119	0.902051	0.923406	0.945892	0.969228	0.99572	1.01436	1.0348	1.06005	1.07197	1.09562	1.11415	1.13906	1.1566	1.17372	1.19507	1.22795	1.24038	1.25568	1.27481	1.29258	1.31736
66		0	0	0	0	0	0	0	0	0	0	0	0	0	0	0	0	0	0	0	0	0	0	0	0	0	0	0	0	0	0	0	0	0	0	0	0	0	0	0	0	0	0	0	0	0	0	0	0
67		0	0	0	0	0	0	0	0	0	0	0	0	0	0	0	0	0	0	0	0	0	0	0	0	0	0	0	0	0	0	0	0	0	0	0	0	0	0	0	0	0	0	0	0	0	0	0	0
68		0	0	0	0	0	0	0	0	0	0	0	0	0	0	0	0	0	0	0	0	0	0	0	0	0	0	0	0	0	0	0	0	0	0	0	0	0	0	0	0	0	0	0	0	0	0	0	0
69		0.579834	0.599592	0.624541	0.642629	0.665766	0.685078	0.708538	0.728092	0.750201	0.771125	0.798061	0.812913	0.843166	0.861997	0.882383	0.906164	0.92762	0.949561	0.973405	0.998494	1.00562	1.02792	1.05178	1.0684	1.09645	1.11012	1.13489	1.14869	1.16938	1.19812	1.21645	1.23539	1.25517	1.27114	1.29125	1.31961	1.34326	1.35585	1.37812	1.39373	1.41666	1.44025	1.45611	1.47576	1.49943	1.51475	1.53089	1.55976
70		0	0	0	0	0	0	0	0	0	0	0	0	0	0	0	0	0	0	0	0	0	0	0	0	0	0	0	0	0	0	0	0	0	0	0	0	0	0	0	0	1.3139e-05	0	1.30338e-05	0	1.30088e-05	2.60764e-05	3.91021e-05	6.51435e-05
71		0	0	0	0	0	0	0	0	0	0	0	0	0	0	0	0	0	0	0	0	0	0	0	0	0	0	0	0	0	0	0	0	0	0	0	0	0	0	0	0	0	0	0	0	0	0	0	0
72		0.858955	0.881671	0.900284	0.918056	0.947499	0.959899	0.98063	1.0046	1.02774	1.04753	1.06667	1.08904	1.10434	1.12696	1.14437	1.17047	1.18852	1.20779	1.22922	1.24562	1.26687	1.28292	1.29959	1.32422	1.34613	1.36613	1.38724	1.4042	1.42291	1.44128	1.47076	1.48657	1.50061	1.51591	1.53344	1.55361	1.56552	1.58283	1.60496	1.63047	1.6559	1.66639	1.68186	1.70273	1.72643	1.73616	1.76964	1.79224
73		0	0	0	0	0	0	0	0	0	0	0	0	0	0	0	0	0	0	0	0	0	0	0	0	0	0	0	0	0	0	0	0	0	0	0	0	0	0	0	0	0	0	0	0	0	0	0	0
74		0	0	0	0	0	0	0	0	0	0	0	0	0	0	0	0	0	0	0	0	0	0	0	0	0	0	0	0	0	0	0	0	0	0	0	0	0	0	0	0	0	0	0	0	0	0	0	0
[truncated: 133 more columns]

## Sheet: Figure 4C
Free Ydj1 level vs time relative to last budding
Time	min	-1200	-1186.67	-1173.33	-1160	-1146.67	-1133.33	-1120	-1106.67	-1093.33	-1080	-1066.67	-1053.33	-1040	-1026.67	-1013.33	-1000	-986.667	-973.333	-960	-946.667	-933.333	-920	-906.667	-893.333	-880	-866.667	-853.333	-840	-826.667	-813.333	-800	-786.667	-773.333	-760	-746.667	-733.333	-720	-706.667	-693.333	-680	-666.667	-653.333	-640	-626.667	-613.333	-600	-586.667	-573.333
Mean (3 cols)	r.u.	0.7917	0.790916	0.789539	0.788583	0.781851	0.783283	0.782346	0.788076	0.784079	0.782275	0.779744	0.77783	0.773964	0.769466	0.763892	0.760524	0.755243	0.750951	0.743393	0.738404	0.733379	0.729425	0.726267	0.721712	0.718522	0.715413	0.713595	0.712997	0.710777	0.709533	0.708001	0.705827	0.699577	0.694382	0.690004	0.689724	0.687485	0.682387	0.675423	0.667935	0.658529	0.649855	0.638927	0.632614	0.626768	0.621191	0.614094	0.604674
N		74	74	74	74	74	74	75	75	75	75	75	75	75	75	75	75	75	75	75	75	75	75	75	75	75	75	75	75	75	75	75	75	75	75	75	75	75	75	75	75	75	75	75	75	75	75	75	75
CL(0.05)	r.u.	0.0787507	0.0789825	0.079282	0.0793245	0.0801322	0.0801255	0.0795806	0.0791578	0.0794464	0.0800078	0.0804459	0.0807318	0.0807952	0.0812473	0.0819638	0.0827601	0.0833953	0.0837045	0.0842794	0.0850009	0.0860739	0.0869109	0.0875548	0.0877642	0.0882132	0.0887964	0.0893893	0.0898963	0.0899789	0.0901763	0.0901182	0.0901025	0.0900581	0.0905498	0.0909634	0.0917566	0.0920954	0.0923712	0.0924	0.0927299	0.0932248	0.09363	0.093867	0.0942157	0.0947317	0.0948223	0.0951295	0.0952283
r.u. = values made relative to the mean of first-time mother cells
Cell #
0		0.93908	0.972817	0.97984	0.988593	0.915269	0.988954	0.953667	0.955179	0.96375	0.946305	0.98817	0.913131	0.958043	0.970874	0.935154	0.909948	0.950752	0.962417	1.0254	0.892902	1.01067	0.987476	0.977797	0.948653	0.979676	0.915038	0.981229	0.937955	0.999152	0.95841	0.952579	0.94517	0.963461	0.973437	0.995854	0.971002	0.975079	0.928756	0.958084	0.929945	0.993013	0.932987	0.949234	0.952459	0.972403	0.990793	0.924743	0.968241
1		0.951113	0.961602	0.940939	0.97839	0.979615	0.974922	0.954258	0.973022	0.981802	0.98127	0.947002	0.977425	0.976529	0.986072	1.0009	0.971086	0.970485	1.00251	0.96739	0.959832	0.934811	0.976759	0.985222	0.97315	0.990485	0.953935	1.00383	0.997051	0.912302	0.955434	0.992663	0.971762	0.958904	0.973706	0.995435	0.971188	0.988463	0.960918	0.961783	0.944401	0.95317	0.949776	0.964091	0.96543	0.954169	0.958441	0.915415	0.977209
2		0.967279	0.977223	0.913015	0.988578	0.962092	0.971514	0.984792	0.96689	0.980899	0.958417	0.97843	0.969015	0.929527	0.946828	0.956981	0.996996	0.9973	0.930441	0.939289	0.954232	0.94179	0.973192	0.988108	0.931337	0.946831	0.947108	0.954618	0.955025	0.997131	0.956577	1.0264	0.970912	0.922672	0.927095	0.920864	0.992597	0.966504	0.951052	0.90004	0.702798	0.470128	0.39272	0.286618	0.254783	0.227571	0.23929	0.208596	0.196496
3		0.992443	0.964835	0.983044	0.971	0.989178	0.954192	0.955637	0.94247	0.979471	0.96415	0.990046	0.956607	0.953295	0.948237	0.983539	0.992285	0.949214	0.965189	0.982966	0.945884	0.984325	0.949438	0.982073	0.980109	0.9836	0.981068	0.971588	0.979599	0.962638	0.946874	0.950234	0.969856	0.962194	0.958943	0.957499	0.965531	0.924769	1.0011	0.970783	0.945354	0.97257	0.956644	0.973087	0.96299	0.991928	0.957801	0.943518	0.988332
4		0.212877	0.210573	0.19414	0.19726	0.170316	0.176894	0.143541	0.144127	0.136719	0.135615	0.142455	0.114	0.136948	0.137741	0.121224	0.128118	0.0964254	0.11092	0.112029	0.127494	0.0944296	0.113902	0.0943121	0.0798598	0.0828783	0.0933333	0.101088	0.0985654	0.0741797	0.0869481	0.0872685	0.0996132	0.0781552	0.0823676	0.0902285	0.0775788	0.0872149	0.085339	0.0657581	0.0878392	0.0757285	0.0718184	0.0771233	0.0938033	0.0610454	0.0724154	0.0747986	0.0769377
5		1.0008	0.948607	1.00171	0.970123	0.98002	0.958264	0.948335	0.972876	0.964019	0.939828	0.972992	0.956065	0.968689	0.927569	0.963855	0.96807	0.979608	0.958069	0.948239	1.00125	0.974613	0.973068	0.947817	0.964669	0.957318	0.978583	0.973451	0.981181	0.97332	0.926641	0.953646	0.970413	0.972109	0.949442	0.967237	0.974502	0.99943	0.987037	0.989255	0.96502	0.96677	0.982382	0.955813	0.96817	0.962175	0.995792	0.970206	0.962574
6		0.955077	0.95966	0.995777	0.952925	0.930316	0.951951	0.9422	0.964781	0.973664	0.92184	0.999761	0.970203	0.978871	0.940541	0.970017	0.94707	0.963712	0.933318	0.954684	0.973828	0.994488	0.958084	0.92845	1.02336	0.981155	0.954305	0.934069	0.970914	0.945899	0.93447	0.918256	0.986206	1.01018	0.999287	0.958671	0.928399	0.980747	0.911397	0.993056	0.95636	0.936168	0.989196	0.954814	1.03106	0.966999	0.959535	0.974252	0.931873
7		0.0640342	0.0642579	0.0715714	0.0828491	0.0599369	0.0726108	0.0547599	0.0715639	0.0552839	0.0711818	0.066253	0.0710257	0.0576822	0.0632311	0.0640756	0.0513788	0.0578393	0.0475135	0.0585284	0.0775514	0.0623765	0.0610387	0.0493801	0.0551566	0.0639815	0.0513136	0.0557753	0.0499012	0.0510949	0.0603161	0.0598195	0.0558092	0.0600448	0.050674	0.0532242	0.050674	0.0637716	0.0516351	0.0434168	0.0454959	0.0607226	0.0644512	0.0369557	0.0591005	0.0528467	0.059761	0.0546338	0.0630568
8		0.951019	0.965909	0.980413	1.00211	1.0206	0.968103	0.954447	0.962738	0.951545	0.947754	0.969719	0.99366	0.941474	0.939273	0.98341	1.00245	0.959111	0.963799	0.928237	0.949662	0.969367	0.971654	0.959938	0.954664	1.00606	0.982311	0.965239	0.972366	0.968784	0.940959	0.949818	0.939066	0.977056	0.959052	0.93698	0.980083	0.898917	0.966404	0.918927	0.943185	0.96521	0.929173	0.958738	0.957911	0.927405	0.936216	0.961558	0.964697
9		0.951695	0.986191	0.951769	0.941084	0.964039	0.992964	0.916588	0.971397	0.949784	0.95973	0.959532	0.938238	0.963171	0.955009	0.951566	0.907521	0.928924	1.01731	0.963404	0.942748	0.963624	0.958972	0.985224	0.97964	0.972072	0.983944	1.01322	0.96847	0.927669	0.962308	0.991354	0.990425	0.974294	0.924313	0.981234	0.950375	0.947705	0.986967	0.962691	0.976834	0.972686	0.956786	0.956903	1.00344	0.982883	0.928264	0.869315	0.696187
10		0.9411	0.926032	1.01891	0.93219	0.933989	0.974723	0.96689	0.96198	0.977053	0.951649	0.992447	0.956887	0.977324	0.928669	0.983868	0.968772	0.971124	0.70225	0.434558	0.366403	0.331793	0.245578	0.224719	0.208638	0.22262	0.19102	0.165506	0.152795	0.159854	0.148118	0.108629	0.15232	0.135204	0.132228	0.135864	0.109515	0.127726	0.116523	0.119966	0.101666	0.123534	0.112018	0.0897477	0.0988554	0.100296	0.0898492	0.101891	0.0808511
11		0.105732	0.101371	0.0898953	0.0944918	0.0788121	0.10722	0.0793471	0.0868969	0.0950764	0.0858369	0.0765627	0.0855567	0.0761478	0.0847836	0.0682827	0.0757833	0.0749525	0.086002	0.0821702	0.0640306	0.0945285	0.0840713	0.069834	0.0743494	0.063242	0.0887441	0.0764458	0.0610169	0.0998766	0.0551553	0.0634532	0.065389	0.071649	0.0629695	0.0614507	0.0643543	0.0621999	0.0512364	0.0700701	0.0746996	0.0564847	0.0604621	0.0643052	0.0747171	0.0614092	0.0642811	0.0547705	0.0624327
12		0.944355	0.974778	0.954068	0.967723	0.979319	0.984554	0.986256	0.97313	0.941908	0.996854	0.943471	0.974253	0.945586	0.959619	0.980919	0.981155	0.936383	0.970208	0.954338	0.942876	0.921444	0.95943	0.946416	0.97035	0.951423	0.992717	0.972004	0.957158	0.936564	0.965803	0.922794	0.973662	0.942148	0.970896	0.985263	0.94852	0.961105	0.959145	0.993046	1.01013	0.982138	0.971983	0.979475	1.00204	0.956859	0.956622	0.959776	0.940036
13		0.987706	0.979316	0.950522	0.919757	0.980273	0.957282	0.924144	0.944062	0.966689	0.989528	0.942837	0.992972	0.98689	0.962901	0.980509	0.972979	0.943741	0.949881	0.943106	1.0009	0.970086	0.976797	0.980612	0.955887	0.949081	0.975353	0.994203	0.994006	0.944486	0.929474	0.991553	0.91129	0.974683	0.992708	0.921214	0.94974	0.965421	0.9409	0.794698	0.55027	0.379098	0.306629	0.258502	0.235511	0.224066	0.201141	0.193356	0.185961
14		0.966219	0.99943	0.965954	0.964006	0.937451	0.978657	0.964635	0.999585	0.9544	0.947292	0.942742	0.966393	0.958425	0.97356	0.934189	0.935365	0.954089	0.991165	0.968848	1.00454	0.969669	0.974183	0.957295	0.999081	0.981216	0.948302	0.971066	0.961847	0.956032	0.943396	0.918125	0.937658	0.948168	0.98217	0.944933	0.996806	0.990354	0.937344	0.994464	0.962218	0.947558	0.978136	0.946247	0.921703	0.960032	0.962517	0.975389	1.0059
15		0.971179	0.976577	0.9884	0.957327	0.975639	0.926363	0.904249	0.993723	1.00728	0.984188	0.955198	0.958678	0.96402	0.955224	0.976556	0.932098	0.94794	0.986526	0.929501	0.821045	0.498227	0.407737	0.302723	0.252031	0.243592	0.226946	0.21469	0.179349	0.170007	0.164814	0.151807	0.141893	0.147048	0.14698	0.128448	0.126193	0.117277	0.115657	0.110158	0.113199	0.128387	0.107185	0.0973718	0.107997	0.0912595	0.103068	0.115237	0.091098
16		0.942486	0.957269	1.00923	0.948715	0.96259	0.944469	0.916919	0.960051	0.93321	0.99008	0.95129	0.999606	1.00611	0.949186	0.981506	0.963539	1.00239	0.988313	0.964482	0.966453	0.985617	0.978943	0.963559	0.944573	1.0134	0.989877	0.943669	0.982505	0.932336	0.959033	1.00325	0.955492	0.933802	0.96393	0.956334	1.00407	0.947831	0.939773	1.00573	0.948121	0.972846	0.981473	0.949731	0.966507	0.962345	1.00849	0.9588	0.944134
17		0.980251	1.03148	0.937411	0.934343	0.960705	0.966841	1.00121	0.97887	1.00296	0.999711	1.012	0.957514	0.956812	0.989802	0.961634	0.935466	0.948343	0.998581	0.971609	0.990605	0.927116	0.948288	0.989536	0.955166	0.968163	0.951602	0.949962	0.946528	0.965034	0.980254	0.964949	0.943914	0.980702	0.97053	0.965705	0.956446	0.97328	0.960886	0.998498	0.967873	0.952446	0.989884	0.958345	0.931472	0.971376	0.939697	0.940561	0.937058
18		0.987621	0.984465	0.953604	0.907207	0.981035	0.960362	0.894586	0.966476	0.949584	0.993604	0.995566	0.933438	0.92317	0.958231	0.948596	0.903097	0.978529	0.973096	0.972902	0.990108	0.977522	0.95798	0.944984	1.0006	0.999656	0.959856	0.955971	1.00077	0.95693	0.990768	0.991896	0.921008	1.00652	0.969998	0.972164	0.962124	0.975816	1.00715	0.957054	0.949266	0.986908	0.964737	0.962248	0.9647	0.973266	0.954597	0.965101	0.984119
19		1.0119	0.976649	0.993904	0.919461	0.993505	0.896164	1.00539	0.928801	0.968248	0.979809	0.911219	0.973451	0.972586	0.973489	0.993658	0.962539	0.964613	0.968953	0.946326	0.922687	0.9549	0.935623	0.989592	0.986746	0.979815	0.95673	0.966077	0.982082	0.97506	1.0227	0.928879	0.931086	0.915044	0.970681	1.01305	1.01771	0.998257	0.948548	0.969148	0.945158	0.99826	0.977462	0.70607	0.522053	0.370167	0.315659	0.26668	0.244991
20		0.93006	0.894301	0.95413	0.881465	0.911625	0.948143	0.931722	0.891597	0.923739	1.03149	0.939482	0.94586	0.930128	0.958051	1.01321	0.98878	0.942211	0.990878	0.943549	0.889445	0.958062	0.974437	0.956468	0.951528	0.956668	0.96406	0.971014	0.978399	1.00764	1.0387	0.979891	1.00123	0.926786	0.997548	0.925326	0.960634	0.853458	0.926678	0.912189	0.932495	0.929413	0.981863	0.982074	0.933849	0.921167	0.973151	0.982005	0.905117
21		0.934026	0.956244	0.895406	0.941845	0.950696	0.940967	0.997514	0.989124	0.98489	0.964754	0.957042	0.916434	0.936473	0.766142	0.488889	0.370147	0.290445	0.265772	0.24726	0.214367	0.193461	0.205742	0.178124	0.153249	0.16253	0.169171	0.160237	0.156653	0.130343	0.128166	0.129302	0.116822	0.127543	0.12971	0.124009	0.106545	0.108863	0.110475	0.116772	0.104631	0.092081	0.112918	0.0852479	0.0852214	0.0957677	0.102262	0.0875476	0.0832206
22		0.982879	1.00035	0.98759	1.00174	0.966084	0.990766	0.946084	0.957374	1.00186	0.981997	0.998296	0.956455	0.942164	0.940185	0.941655	0.954076	0.973023	0.944922	0.946721	0.991136	1.00093	0.969144	0.918933	1.01193	0.953551	0.935928	0.964942	1.01431	0.941627	0.982187	0.987977	0.963452	0.949666	0.969145	0.934315	0.973501	1.03445	1.01825	0.962367	0.979194	0.980215	0.96574	0.985434	0.951734	0.955424	0.951398	1.06732	0.969829
23		0.109964	0.101299	0.122817	0.118887	0.103674	0.0989097	0.0832302	0.117608	0.102653	0.107503	0.0888686	0.0772991	0.0859923	0.0971323	0.0915751	0.075028	0.0867481	0.0866337	0.0972741	0.0848245	0.087106	0.0893867	0.07708	0.0633843	0.0728047	0.0835282	0.077723	0.0704225	0.0802318	0.0947653	0.0722945	0.0741396	0.0727193	0.0706436	0.0680272	0.0842318	0.09001	0.0709839	0.0549632	0.0552486	0.068622	0.0661533	0.0683933	0.0633257	0.0595109	0.0665721	0.0671584	0.0725036
24		0.943813	0.976673	0.999068	1.03463	0.989871	0.955419	0.933402	0.968041	0.990455	0.964488	0.933166	0.963231	0.968435	0.954617	0.955888	0.960376	0.965895	0.945868	0.940578	0.975292	0.979062	0.971396	0.988502	0.880699	0.571379	0.407467	0.306748	0.265633	0.239456	0.22473	0.193178	0.188871	0.190262	0.170565	0.156946	0.156672	0.1504	0.141365	0.153928	0.111756	0.11915	0.134199	0.121409	0.123137	0.100442	0.10203	0.107434	0.103463
25		0.115919	0.108574	0.0862069	0.0856721	0.0749625	0.0910455	0.0801925	0.0780859	0.0921239	0.0926392	0.0795009	0.0982198	0.067972	0.0774886	0.0847629	0.0896906	0.0728303	0.0818678	0.0944724	0.065213	0.0821001	0.0682907	0.0528942	0.0640244	0.081714	0.0616915	0.0813492	0.0661124	0.073559	0.0645096	0.064433	0.0599776	0.0790392	0.0645097	0.0621803	0.070936	0.0843204	0.0667796	0.0658218	0.0559888	0.0595711	0.0538761	0.062618	0.0639701	0.063738	0.0656155	0.0658659	0.0725348
26		0.988858	0.987173	0.95474	0.978592	0.984906	0.967099	0.90527	0.942454	0.982703	0.976846	0.965652	0.979868	0.932536	1.03085	0.959454	0.958668	0.928535	0.937626	0.956979	0.957655	0.967726	0.961155	0.967984	0.9998	0.983029	0.964803	0.950397	0.967742	0.952287	0.964741	0.976793	0.941722	0.987468	0.959041	0.976136	0.99583	1.0098	0.979135	0.962827	0.952475	0.986479	0.981568	0.959661	0.977134	0.946936	0.955436	0.966524	0.874914
27		0.983586	0.958374	0.989523	0.976658	0.979064	0.950933	0.951155	1.00118	0.981359	0.980821	0.954861	0.996193	0.983901	0.945706	0.972463	0.977872	0.93846	0.959462	0.992314	1.00004	0.988332	1.03623	0.963534	0.965623	0.949834	0.928975	0.935953	0.970236	0.984598	0.949407	0.973466	0.975512	0.966135	0.967832	0.964583	0.951108	0.975903	0.97807	0.960312	0.991442	0.947058	0.99485	0.964423	0.943927	0.976772	0.95012	0.962042	0.94857
28		0.976442	1.0042	0.999359	0.984649	0.970958	0.946732	0.976957	0.944882	0.682223	0.465776	0.384919	0.299087	0.298865	0.244958	0.233065	0.193002	0.182849	0.182212	0.162296	0.163673	0.138047	0.154165	0.153319	0.145911	0.128349	0.121914	0.111528	0.105038	0.105799	0.10074	0.117443	0.114245	0.111956	0.108398	0.100811	0.0983335	0.105511	0.0917057	0.0885226	0.0943014	0.101497	0.0900994	0.0766636	0.099196	0.0829273	0.0995995	0.0736133	0.0820196
29		0.978356	0.952658	0.974695	0.957546	1.00021	0.955872	0.923654	0.948473	0.990978	1.01327	0.915131	0.956397	0.922462	0.977433	0.967129	0.969117	0.92336	0.942095	0.969148	0.971717	0.964058	0.940417	0.957611	0.937194	0.994254	0.990458	0.95986	0.984848	0.997357	0.908404	0.97361	0.955276	1.00426	0.964668	0.970113	0.938877	0.962311	0.992115	0.94037	0.926806	0.947434	1.01787	0.96534	0.95687	0.93911	0.945068	0.929759	0.91602
30		0.965706	0.946249	0.969275	0.987741	0.962925	0.980171	0.948141	0.929111	0.966823	0.962175	0.975163	0.950306	0.955378	0.946247	0.945829	0.959262	0.955621	0.993654	0.975397	0.960124	0.973413	0.970826	0.974831	0.975205	0.973771	0.958354	1.00074	0.983332	0.95244	0.949821	0.978214	0.923414	0.977476	0.953083	0.945761	1.0074	1.02362	0.956947	0.980155	0.954017	0.95658	1.00352	0.940263	0.950674	0.983507	0.995112	0.973162	0.938157
31		0.904948	0.987773	0.984681	0.946336	0.966468	0.972908	0.973	0.96412	0.948135	0.955124	0.964261	0.917595	1.022	0.973807	0.947686	0.978316	0.99008	0.989893	1.01062	0.978105	0.986067	0.995682	0.98104	0.966554	0.935458	0.937229	0.915025	0.992846	0.98139	0.966727	0.9466	0.94321	0.983586	0.948972	0.941377	0.980691	0.971737	0.93186	0.958681	0.968486	0.999263	0.997438	0.975181	0.948322	0.95803	1.02699	0.94303	0.975595
32		0.164994	0.147108	0.15233	0.133394	0.115782	0.127924	0.128325	0.134252	0.126041	0.130196	0.0963459	0.106732	0.105422	0.0988372	0.1164	0.122558	0.0884235	0.0898903	0.0962207	0.0962441	0.0896708	0.0947258	0.0949104	0.0955561	0.102636	0.0895276	0.100444	0.0757929	0.075908	0.0888577	0.0935767	0.0813008	0.0770912	0.0802699	0.0711091	0.078291	0.0864653	0.0843736	0.0721898	0.080432	0.0838695	0.0764951	0.0795973	0.0651057	0.0768172	0.0724884	0.0618116	0.065382
33		0.984525	0.923359	0.957317	0.967783	0.952684	0.968381	0.959277	0.96725	0.978586	0.962281	0.94433	0.985996	0.951175	0.999618	1.02421	0.999745	0.998549	0.97191	0.970177	1.00469	0.953567	0.972438	0.949233	0.973119	0.96211	0.961844	0.957539	0.952381	0.959537	0.976164	0.997428	0.985258	1.00779	0.957565	0.995351	1.0086	0.946101	0.962358	0.928471	0.957222	0.958113	0.969828	0.979444	0.9381	0.984148	0.947867	0.940688	0.869114
34		0.949139	0.950631	0.937486	0.983359	0.98807	0.988514	0.953711	0.982304	0.959683	1.0152	0.946532	0.997042	0.968889	0.965351	0.969738	0.979125	1.00004	0.962327	0.987811	0.955342	0.969615	0.955124	0.976169	0.951662	0.997856	0.960103	0.958046	0.980105	0.963669	0.972873	0.965314	1.02152	0.979062	0.962662	0.955306	0.931889	0.959166	0.968975	0.950376	0.937871	0.967782	0.951654	0.970042	0.955518	0.983323	0.980883	0.964517	0.929853
35		0.946252	0.977398	0.950909	0.992208	0.940494	0.950672	0.935054	0.954392	0.969174	0.971976	0.964003	0.951353	0.990478	1.00291	0.946884	0.951891	0.980606	1.02515	0.961994	0.992916	1.0067	0.962519	0.969479	0.95318	0.967607	1.00557	1.00257	0.964886	0.986413	1.01596	0.951061	0.948642	0.941142	0.976669	0.954524	0.961834	0.933396	0.978805	0.953084	0.971449	0.999301	0.967629	0.982673	1.02037	0.987733	0.933953	0.960922	1.01749
36		1.00062	0.956684	0.963726	0.983001	0.930322	0.977747	0.968966	0.90652	0.933061	0.940954	1.01542	0.948574	0.963654	0.973777	0.936427	0.992785	0.962619	0.93673	0.96452	0.951199	1.02233	0.989133	0.997022	0.972961	0.948637	0.928906	0.99001	0.997861	0.943143	0.921332	0.968413	0.996734	0.991228	1.0314	1.00603	0.967226	0.955535	1.00432	1.00043	1.02583	0.931387	0.968858	0.963616	0.944357	0.989761	0.989691	0.917665	0.95936
37		0.965187	1.01123	0.960998	0.987885	0.936659	0.943886	0.978571	0.991202	0.968006	0.956508	0.965937	1.01379	0.9363	0.894013	0.939901	0.988433	1.00854	0.98237	1.01196	0.971777	0.906705	0.988275	0.948154	0.897023	0.954058	0.973082	0.930323	0.916796	0.897928	0.93843	0.898166	0.93364	0.993765	0.910967	0.924851	0.978634	1.01315	0.927567	0.934916	0.981629	0.980869	1.00477	0.952742	0.995142	0.950815	0.97121	0.952199	0.981988
38		0.0851417	0.070907	0.0751174	0.0641822	0.0819588	0.0688238	0.080041	0.0623531	0.0554985	0.0675814	0.06893	0.0608149	0.0708273	0.0666397	0.0721203	0.0690355	0.0698947	0.0818414	0.0492005	0.0657495	0.0754907	0.0721398	0.0589791	0.0623977	0.0582405	0.0580929	0.067	0.054989	0.0554491	0.0649746	0.05477	0.0625807	0.0586423	0.0702067	0.0770732	0.057267	0.069363	0.064261	0.0704846	0.0652703	0.0495344	0.0447863	0.0610837	0.0521243	0.0410369	0.0507513	0.0567051	0.0491884
39		0.970162	0.934574	0.966033	0.971933	0.960104	1.01123	0.955822	0.993932	0.964774	0.94213	0.968854	0.962268	0.963891	0.993956	0.949275	0.990928	0.962744	0.925712	1.02348	0.986174	0.948047	0.94664	0.952138	1.01743	0.959281	0.924872	0.948127	1.00017	0.974624	0.978611	0.998165	0.967962	0.888876	0.767464	0.493221	0.368761	0.312604	0.249307	0.247727	0.216323	0.218177	0.181403	0.185557	0.178662	0.15245	0.166171	0.138239	0.15067
40		0.961052	0.936524	0.994739	0.982492	0.957417	0.92143	0.933881	0.986774	0.910543	1.02011	0.901639	0.951694	0.972653	0.976897	0.959803	0.970413	0.943959	0.926063	0.897216	0.782948	0.537339	0.388012	0.347629	0.254889	0.239187	0.2286	0.179585	0.177014	0.17848	0.158648	0.175683	0.155858	0.133905	0.141118	0.124742	0.129847	0.116808	0.0971903	0.10557	0.102318	0.126001	0.110258	0.0928454	0.104055	0.093238	0.102199	0.111433	0.0986459
41		0.105378	0.12144	0.105344	0.117841	0.110521	0.108138	0.0973529	0.0916816	0.0891983	0.0993667	0.0859125	0.0927948	0.0880223	0.0683014	0.0811291	0.110273	0.0707965	0.10323	0.0704147	0.0920245	0.0903514	0.0795492	0.0673023	0.0806452	0.0875944	0.0818063	0.0745532	0.0821918	0.076846	0.0698385	0.0711427	0.0652294	0.0761905	0.0759631	0.0670109	0.0584344	0.0700756	0.0745946	0.0727312	0.0704149	0.0560345	0.0707092	0.0616883	0.0727549	0.0790129	0.0656743	0.0652197	0.0587544
42		0.963208	0.958379	0.924677	0.928375	0.962311	1.00858	0.984824	0.971202	0.927736	0.986559	1.02358	1.00839	0.954618	0.934526	0.97658	0.914875	0.975048	1.01251	0.955189	0.952922	0.999937	0.958785	0.965033	0.957018	0.981139	0.986469	0.962309	0.950947	0.950755	0.964608	0.957806	1.00839	0.941395	0.957303	0.932742	1.01786	0.947036	0.978248	1.01404	0.977058	0.980833	0.974684	0.934962	0.886947	0.600278	0.419118	0.360242	0.320974
43		0.93975	1.00489	0.943716	0.964886	0.919245	0.941483	0.969255	1.02161	0.977058	0.934455	0.958723	0.980932	0.98926	0.958297	0.963323	0.954509	0.936569	0.998417	0.941603	0.931159	0.916014	0.984243	0.970085	0.925157	0.984684	1.00526	0.994863	0.934566	0.9926	1.03019	1.00298	0.945657	0.921229	0.960957	0.955374	0.949398	0.996863	0.98433	0.954398	0.856938	0.700762	0.443936	0.358332	0.305113	0.256196	0.219733	0.22034	0.18578
44		0.910739	0.932336	0.933476	0.933741	0.957126	0.968855	0.963491	0.964105	0.977769	0.978139	0.952165	0.924272	0.931288	0.977371	0.986008	0.931903	1.02096	0.946636	0.948482	0.949623	0.953025	0.966332	0.987396	0.945554	0.956171	0.964347	0.922082	0.984264	0.989347	0.953794	0.953879	0.985936	0.941733	0.929635	0.914688	0.968014	0.964575	0.946355	0.959785	0.971955	0.935796	0.982963	0.971937	0.960823	0.910198	0.937744	0.997203	0.952033
45		0.166436	0.162124	0.146015	0.134359	0.121416	0.11739	0.120295	0.135742	0.134377	0.123993	0.126147	0.115945	0.119173	0.114056	0.0952993	0.0954401	0.106011	0.0944188	0.0989362	0.109272	0.0873041	0.0826621	0.0838018	0.0794674	0.096195	0.107447	0.0857597	0.0945017	0.0989994	0.0737258	0.0982906	0.0776867	0.0905563	0.0903775	0.0822562	0.0758547	0.086975	0.0786397	0.0788408	0.071874	0.0746985	0.0616431	0.0690377	0.0716921	0.0682128	0.0692005	0.0779604	0.0688195
46		0.950941	0.972431	0.9288	0.998813	0.934279	1.00688	0.93524	1	0.935711	0.958847	0.997156	0.959041	0.954104	0.993312	0.966151	0.930657	0.94352	1.01424	0.939828	0.96146	0.914862	0.995664	0.981821	0.92875	0.965242	0.956848	0.927445	0.948582	1.01097	0.990558	0.958456	0.949778	0.967257	0.995791	0.96212	0.944321	1.01132	0.993478	0.956795	0.923427	0.976943	1.00718	0.93866	0.958872	0.98129	0.984382	1.00741	0.967842
47								0.025719	0.938811	0.976434	0.955456	0.978392	0.928048	1.00174	0.87527	0.96786	0.892109	0.919233	0.975564	0.977774	0.928812	0.942544	0.932836	0.971876	0.919762	1.0159	0.994025	0.92979	0.927229	0.957785	1.01681	0.943852	0.946767	0.906286	0.94591	0.898876	0.928107	0.890234	0.973163	0.977993	0.897934	0.963131	0.944248	0.906848	0.906865	0.919271	1.01564	0.950936	0.961724
48		0.912381	0.988874	0.909971	0.935052	0.925004	0.963274	0.967613	0.976867	0.967307	0.917045	1.02315	0.955098	0.961329	0.967668	0.915957	0.996079	0.960417	0.953337	0.942171	0.991122	0.930656	0.989633	0.989358	0.971861	0.971555	0.958727	0.969268	0.990392	0.960679	0.981277	0.923922	0.974015	0.969515	0.949992	0.976973	0.937309	0.953819	0.983407	0.978607	0.979533	0.968439	0.961517	0.939876	0.939407	0.949009	0.932885	0.982882	0.97904
49		0.976037	0.968355	0.975941	0.960862	0.964621	0.964479	0.987392	0.975886	0.965222	0.948626	0.937803	0.938328	0.990054	0.945732	0.966492	0.986483	0.94115	0.949683	0.924239	0.971873	0.997344	0.942458	0.967931	0.982963	0.979272	0.97142	0.937727	0.986462	0.955056	0.929548	0.966991	0.968567	0.97447	0.986232	0.934942	0.926707	0.963107	0.969832	0.958756	0.975961	0.963639	0.971856	0.979131	0.980364	0.969125	0.994302	0.981508	0.965387
50		0.936467	0.978911	0.944893	0.979455	0.942855	0.971825	0.938888	0.9843	0.97269	0.943264	0.950827	0.982005	0.984163	0.966493	0.954228	0.974309	0.919964	0.96695	0.997739	0.999584	0.94243	0.978617	0.952314	0.974795	0.973568	0.937457	0.973276	0.979502	0.985019	0.961102	0.959697	0.966246	0.982118	0.984276	0.991492	0.975709	0.9747	0.960303	0.997547	0.958886	0.908036	0.978874	0.981124	0.981533	0.968323	0.9136	0.961333	1.01651
51		0.971922	0.925745	0.972765	0.954261	0.986898	0.984644	0.981066	0.924097	0.965935	0.986675	0.964421	0.967928	0.936126	0.983881	0.964659	0.995038	0.936853	0.940683	0.934507	0.955385	0.967845	0.990697	0.907944	0.995753	0.972532	0.978866	0.994251	0.99641	0.918595	0.982699	0.950092	0.948366	0.970046	0.970064	0.992342	0.971739	0.96756	0.971189	0.995091	0.992138	0.922954	1.00516	0.944749	0.94455	0.953058	0.992423	0.975414	0.938519
52		0.981022	0.979479	0.968236	0.964822	0.994258	0.93902	0.902065	0.928456	0.938356	0.941378	0.973692	0.962184	0.991773	0.954369	0.983747	0.985098	0.952489	0.939929	0.973331	0.922164	0.991231	0.972732	0.976194	0.947935	0.932269	0.94831	0.918491	0.958493	0.964425	1.01148	0.964441	1.02235	0.972872	0.963995	0.940813	0.966953	0.942885	0.929855	0.962136	0.978853	0.992442	0.92064	0.954247	0.98993	0.972177	0.990501	0.939405	0.967759
53		0.12554	0.117423	0.12024	0.114744	0.108464	0.11955	0.114815	0.117255	0.1078	0.117335	0.122786	0.10563	0.114527	0.0995025	0.0972265	0.0896364	0.0777732	0.0879553	0.080737	0.0906282	0.0825423	0.0824847	0.0832403	0.0885045	0.0748027	0.103664	0.0940888	0.0752644	0.0859951	0.0866069	0.0725675	0.0695225	0.0570114	0.0941562	0.0681115	0.0899808	0.0736407	0.0656102	0.0568067	0.0675607	0.05953	0.0565252	0.0665792	0.0771652	0.0558715	0.0642006	0.0587461	0.0741483
54		0.0544986	0.0466779	0.0277668	0.0589449	0.0562407	0.0474637	0.0575454	0.0557658	0.0424649	0.0524194	0.0508272	0.0524352	0.0375123	0.057284	0.0486256	0.0661221	0.0448824	0.0566713	0.0541072	0.0500098	0.0557675	0.0527808	0.0429352	0.0464217	0.0454897	0.0493312	0.0465252	0.0514433	0.0481132	0.0418808	0.0530856	0.0474969	0.0530957	0.0517489	0.0537944	0.0423091	0.0601604	0.0515464	0.0539824	0.0373671	0.0424168	0.0526769	0.0378	0.0369598	0.0427148	0.0517895	0.0542529	0.0382356
55		0.982476	0.971246	0.965614	0.941556	0.933239	0.959047	0.928934	0.914234	0.977806	0.949003	0.906422	0.934724	0.980968	0.963669	0.918479	1.00853	0.969957	0.940883	0.958546	0.941051	0.947735	0.953616	0.938228	0.925448	0.950212	0.955218	0.985076	0.900991	0.962021	0.976562	0.90031	0.932219	0.955568	0.927737	0.923535	0.972667	0.945305	0.994893	0.997926	0.970844	0.964319	1.00186	0.976127	1.00424	0.988015	0.97888	0.915248	0.948239
56		0.987717	0.941367	0.927881	0.964168	0.964006	0.960109	0.961803	0.968793	0.977945	0.955228	0.965522	0.920215	0.987454	0.939128	0.953426	0.96488	0.97165	0.92569	0.934806	0.958257	0.95898	0.952293	0.954907	0.940108	0.979369	0.972727	0.999029	0.943947	0.995118	0.939496	0.949116	0.967548	0.993382	0.972408	0.921681	0.984958	0.983429	1.01739	0.982844	0.972983	0.900181	0.791069	0.508189	0.379764	0.300132	0.302198	0.248214	0.212613
57		0.924624	0.967505	0.981936	0.94123	0.950531	0.976538	0.951917	0.92601	0.967615	0.96434	0.928779	0.973019	0.940547	0.985504	0.938347	0.949154	1.0072	0.989011	0.954788	1.00458	0.956676	0.963387	1.00958	0.941521	0.985006	0.956028	0.971225	0.99141	0.98806	0.981814	0.968488	0.976242	0.889468	0.638613	0.42934	0.376719	0.287882	0.242178	0.230955	0.216009	0.186442	0.182766	0.163624	0.168488	0.149818	0.148106	0.136819	0.131522
58		0.96902	0.953843	0.962632	0.974146	1.02367	0.968731	0.941946	0.987072	0.955154	0.961965	0.986203	0.986938	1.0053	0.917274	0.960316	0.967388	0.972909	0.988909	0.933964	0.937869	1.01891	0.998235	1.01542	0.979121	0.994039	0.955153	0.947851	0.977942	0.964606	0.949616	0.947729	0.966583	0.97433	1.00148	0.946683	0.970366	0.98581	0.936405	0.977228	0.993041	0.953811	0.96168	0.998379	0.983084	0.963758	0.902111	0.992478	0.989772
59		0.93096	0.9	0.986389	0.960638	0.987436	1.00026	0.984506	0.985637	0.992386	0.938246	1.00364	1.01084	0.955599	1.03798	0.938879	0.984391	1.00702	0.970428	1.01858	0.963705	0.982795	0.983287	1.02221	0.967284	0.918281	1.00261	1.05751	0.965801	1.02507	0.950989	0.970978	0.944805	0.933972	0.947334	0.911255	0.967822	0.985157	1.01562	0.924803	0.968836	0.975452	0.921178	0.914693	0.945515	0.953255	0.907366	1.00288	0.96169
60		0.967214	0.944243	0.977029	0.968095	0.99586	0.990114	0.92258	0.994433	0.96628	0.953479	0.96882	0.959407	0.923388	0.90377	0.726319	0.465404	0.399488	0.324601	0.223847	0.23849	0.192162	0.210872	0.200321	0.187821	0.16387	0.140488	0.14937	0.147131	0.125618	0.132154	0.122614	0.138999	0.113932	0.121249	0.124423	0.105659	0.122355	0.111289	0.0998573	0.101385	0.0924902	0.107385	0.108607	0.104115	0.108274	0.0945484	0.110778	0.0859914
61		0.993643	0.966071	0.979848	0.955652	0.979333	0.923461	0.934698	0.967937	0.934538	0.981806	0.918689	0.914975	0.962325	0.973165	1.01175	0.961622	0.955114	0.945492	0.954641	0.984375	0.954882	0.977675	0.967742	0.942936	0.979334	0.939389	0.949384	0.965205	0.945004	0.936216	0.935779	0.993992	0.910109	0.973461	0.945173	0.960488	0.960209	0.951371	0.977532	0.974185	0.998018	0.957699	0.922963	0.970341	0.958796	0.949268	0.949084	0.945468
62		0.113335	0.109405	0.0846919	0.0876452	0.0984589	0.0977815	0.100785	0.0792896	0.0912141	0.0934579	0.07567	0.0889127	0.0756779	0.0832455	0.0866027	0.0837469	0.0823002	0.0823393	0.0705041	0.0848168	0.0744859	0.0644207	0.0781331	0.0835714	0.0814962	0.0655772	0.0589474	0.0757177	0.0664314	0.0601348	0.0691434	0.0694079	0.0776414	0.0682343	0.065373	0.0700983	0.0646021	0.0772957	0.070067	0.0713105	0.0586042	0.0769625	0.0742115	0.0673057	0.0764994	0.0627507	0.0575244	0.0584436
63		0.997843	0.945946	0.992243	0.945801	0.949211	0.927558	0.963275	0.938142	0.981321	0.92942	0.97975	0.966809	0.975015	0.971474	0.959147	0.992681	0.919984	0.993066	0.966591	0.924353	0.940437	0.946444	0.953746	0.977943	0.911701	0.959291	0.96634	0.931347	0.965291	0.962636	0.976729	0.940905	0.991374	0.969035	0.963309	0.973296	0.938307	0.98793	0.991814	0.989284	0.965592	1.01679	0.97868	0.976913	0.912967	0.9726	0.961107	0.955771
64		0.942882	0.966287	0.957436	0.97434	0.976082	0.986134	0.975032	0.967621	0.978157	0.948512	0.909621	0.942743	0.959221	0.97247	0.973125	0.962167	0.957351	0.940397	0.977857	0.986225	0.955593	0.98333	0.969122	1.01102	0.96891	0.934947	0.944277	0.98426	0.920306	0.98625	0.993649	0.99432	0.949898	0.970076	0.952993	0.976415	0.939112	0.98005	1.0161	0.974053	0.989227	1.00339	0.980553	0.904459	0.984682	0.948558	0.956434	0.965496
65		0.119334	0.121726	0.114046	0.154161	0.123445	0.0999804	0.117659	0.119534	0.10975	0.116107	0.10431	0.114717	0.0971922	0.0856062	0.101422	0.0961538	0.0787402	0.0912065	0.086391	0.0887545	0.0798909	0.0918686	0.0914005	0.0770446	0.093046	0.0882674	0.0678733	0.0760234	0.0707776	0.0806214	0.076351	0.0701096	0.0838323	0.0750617	0.0681212	0.0631896	0.0709639	0.0894437	0.0706991	0.0794897	0.0883479	0.0673302	0.0580823	0.0539798	0.0680675	0.0689587	0.0682758	0.065468
66		0.936458	1.01536	0.967517	0.92982	0.974876	1.00367	0.929538	0.99934	0.940226	0.939234	0.950634	0.994006	0.957271	0.950331	0.93632	0.96873	0.946596	0.929673	0.946033	0.951394	0.939191	0.93624	0.981592	0.990587	0.958473	0.982741	0.97611	0.961125	1.00493	1.0021	0.992163	0.930617	0.989109	0.970439	0.965293	0.956394	0.925035	0.926579	0.955768	0.917848	0.962499	0.95636	0.990604	0.998982	0.967837	0.972548	0.949775	0.971186
67		0.997076	1.01635	0.971718	0.967472	0.9561	0.942483	0.958563	0.969676	0.945501	0.980961	0.981011	0.964269	0.919838	0.960402	0.918468	0.982842	0.962008	1.0294	0.963353	0.945311	0.954025	0.990036	0.978484	0.974094	1.02149	0.971287	0.97991	0.973815	0.891379	0.944008	0.952544	0.959272	1.00318	0.988649	0.97734	0.977752	0.93125	0.963022	0.966233	0.981994	0.991864	0.966039	1.01714	0.985091	0.96597	0.947806	0.988881	0.979998
68		1.00596	0.961908	0.977444	0.980615	0.938759	0.91076	0.983633	1.01672	0.970802	1.01578	0.971948	1.00402	0.951565	0.949988	0.951896	0.972344	0.953057	0.948256	0.961691	0.988189	0.989901	0.903535	0.955736	0.961879	0.978338	0.983375	0.971167	0.9659	0.963004	0.973547	0.928664	0.924891	1.0196	0.958968	0.974379	0.95506	0.954357	0.974992	0.968107	0.999242	0.948827	0.977455	0.921142	0.945078	1.01274	0.97172	1.00266	0.943607
69		0.104102	0.0976909	0.0988675	0.0907569	0.0936747	0.0885191	0.0818861	0.0862524	0.0904532	0.0852447	0.0789287	0.0641197	0.0765421	0.0655179	0.0924527	0.07795	0.0710965	0.0732965	0.0837385	0.0746134	0.0813081	0.0650566	0.0798206	0.0765533	0.0674582	0.0869642	0.0723327	0.0798014	0.0716307	0.0761035	0.0746334	0.0649871	0.0749799	0.0626174	0.0694074	0.0643029	0.063979	0.0614699	0.0658949	0.0616306	0.0646704	0.0692287	0.0585551	0.061636	0.0553944	0.0642606	0.050717	0.0661963
70		0.968805	0.940088	0.966963	0.958171	0.980077	0.996335	0.955928	0.936106	0.932221	0.9356	0.951889	0.981153	0.995186	0.963664	0.966153	1.01233	0.965508	1.00708	0.977688	0.983837	0.971125	0.957196	0.921867	0.950728	0.966685	0.975758	0.975708	0.982442	0.972813	1.01505	0.985143	0.963008	0.958314	0.928721	0.947849	0.960032	0.935172	0.959162	0.974845	0.944595	1.01327	0.936592	0.95744	0.997351	0.984858	0.906707	0.989757	0.948622
71		0.958379	0.951439	0.977204	0.953692	0.947678	0.945042	0.966779	1.00366	0.953162	0.965359	0.949245	0.961577	0.994503	0.980421	0.988224	0.959524	0.948829	0.960171	1.00641	0.998859	1.01925	0.960636	0.989	0.969789	0.961782	0.962184	0.988489	0.970665	0.966647	0.984796	0.963343	0.988137	0.968399	0.977098	0.947476	0.974004	0.99676	0.947348	1.00395	0.988193	0.960961	0.985509	0.992829	0.991503	0.970305	0.981799	0.990575	0.959535
72		0.0899756	0.0809397	0.0726202	0.0737318	0.0740452	0.0704022	0.0594354	0.0753277	0.0731659	0.0863168	0.0861985	0.059271	0.0705928	0.0697104	0.08	0.0747484	0.0788917	0.0661221	0.0762622	0.0611472	0.0639701	0.0644107	0.0671467	0.057759	0.0678841	0.0564367	0.0663091	0.0780422	0.076053	0.0631821	0.0683481	0.0577979	0.0715183	0.0608108	0.0616273	0.0641947	0.0685845	0.0693982	0.0460432	0.0663334	0.0672495	0.0547015	0.056121	0.0589298	0.0618753	0.0482042	0.0568074	0.0611707
73		0.976694	0.956476	0.939867	0.951309	0.947271	0.952973	0.954482	0.997647	0.94828	1.00544	0.955071	1.01418	0.989443	0.988617	0.951993	0.959104	0.998984	0.949153	0.965371	0.939202	0.918598	0.998278	0.951729	0.949543	0.955305	0.940676	0.96668	0.988586	0.966464	0.969306	0.971842	0.966184	0.969226	0.969891	0.986235	0.961586	0.981976	0.926803	0.948527	0.925578	0.938812	0.93798	0.99297	0.960466	0.963974	0.98577	0.957457	0.971632
74		0.915502	0.969135	1.02611	0.968414	0.973163	0.961954	0.94016	0.983526	0.92983	0.946686	0.949091	1.01234	0.902616	1.00893	0.987236	0.951657	0.954872	0.982077	0.927515	0.967565	0.945402	0.94394	0.946565	0.976074	1.01345	0.977218	0.942247	0.917112	0.990926	1.00868	0.994656	0.967391	0.985805	0.951298	0.964975	0.958806	0.910454	0.965966	0.963677	0.979638	0.939167	1.00602	1.00936	0.954451	1.01837	0.976449	0.958169	0.96479
[truncated: 133 more columns]

## Sheet: Figure 4D
Free Cln3 level vs time relative to last budding
Time	min	-1200	-1186.67	-1173.33	-1160	-1146.67	-1133.33	-1120	-1106.67	-1093.33	-1080	-1066.67	-1053.33	-1040	-1026.67	-1013.33	-1000	-986.667	-973.333	-960	-946.667	-933.333	-920	-906.667	-893.333	-880	-866.667	-853.333	-840	-826.667	-813.333	-800	-786.667	-773.333	-760	-746.667	-733.333	-720	-706.667	-693.333	-680	-666.667	-653.333	-640	-626.667	-613.333	-600	-586.667	-573.333
Mean (3 cols)	r.u.	0.998171	0.969037	0.946365	0.975968	0.971798	0.933665	0.939257	0.9656	1.00698	1.00808	1.01156	1.01535	0.995506	0.978499	0.956652	0.98175	1.01689	1.04473	1.04419	0.98253	0.994328	0.973346	0.966844	0.920462	0.903974	0.920954	0.955996	0.977833	1.00634	0.973682	0.937083	0.893216	0.886881	0.879456	0.901893	0.917549	0.960924	0.947636	0.901719	0.869688	0.897655	0.875752	0.857617	0.819767	0.877343	0.90049	0.927786	0.898641
N		74	74	74	74	74	74	75	75	75	75	75	75	75	75	75	75	75	75	75	75	75	75	75	75	75	75	75	75	75	75	75	75	75	75	75	75	75	75	75	75	75	75	75	75	75	75	75	75
CL(0.05)	r.u.	0.071104	0.0700541	0.0640369	0.0647722	0.0645992	0.0713562	0.0650512	0.0622305	0.0628313	0.0677943	0.0714729	0.0664186	0.0658347	0.0675063	0.0691717	0.0679402	0.0628901	0.064627	0.0647026	0.0684986	0.0666382	0.0691414	0.0690631	0.0654347	0.0647996	0.06136	0.064174	0.0630094	0.0636895	0.0679058	0.0687351	0.0696461	0.0671002	0.0700239	0.0700382	0.0711224	0.0675954	0.0692414	0.0710548	0.0692615	0.0659469	0.0626296	0.0652133	0.0666375	0.0686986	0.0669387	0.0677152	0.0701517
r.u. = values made relative to the mean of first-time mother cells
Cell #
0		0.798942	1.41327	2.05085	1.69454	1.5098	1.55428	1.17899	-0.191919	1.1164	0.920904	1.53485	1.14112	1.15924	1.83904	1.66667	1.5731	0.842424	1.26512	1.19608	0.574803	0.820616	1.25989	1.46154	1.01439	0.313131	0.375661	0.717172	0.986928	1.33577	1.03636	0.745455	1.82828	1.46002	1.69555	1.48588	1.43346	0.493333	1.50712	2.0303	0.904762	1.42424	1.51572	1.37792	1.98507	-1	1.02899	1.40523	1.30576
1		0.5427	0.80791	1.38361	1.74657	1.16343	1.20138	0.83908	0.833953	-0.406208	0.812298	1.74864	1.52964	1.68156	1.78388	1.05901	1.52465	1.26843	-0.396433	0.822917	0.83727	1.16343	1.63374	1.91593	2.37165	1.98545	1.55708	-0.240987	0.915564	1.50871	1.46002	1.38739	0.820616	1.3301	0.733588	0.723906	0.372937	1.64307	1.93532	1.07729	1.50301	1.2973	1.47007	1.18182	-0.885796	1.31183	0.93437	1.24664	1.60973
2		0.853282	0.574416	0.37931	1.43309	1.50559	0.864802	0.532567	-0.798742	0.691542	1.0915	1.55428	1.45211	1.77778	1.43386	1.10526	0.587302	0.375661	1.23201	1.34097	1.08955	0.992883	1.05128	0.347774	0.54195	1.23844	0.481481	0.858304	1.8642	0.261261	0.919192	2.80952	2.6715	1.71515	1.32804	0.931034	-0.880419	1.47831	1.01604	1.31447	1.63936	0.393035	0.691542	0.548387	0.982652	1.64901	1.08778	-0.462366	0.382716
3		0.419518	0.745058	0.936685	1.08651	0.979167	0.663516	0.973526	1.33207	1.51386	0.988528	-0.277778	0.620626	1.55208	1.29885	1.30816	1.47831	1.40995	0.774082	1.06679	1.53465	0.596806	0.960784	0.908549	1.63191	1.23067	1.58852	1.88435	0.753172	1.24777	-0.324237	0.847247	1.78177	1.47519	1.08566	1.49084	0.915285	0.519319	0.943925	0.986344	1.08178	1.49084	1.53722	1.60417	1.47651	1.9902	1.1374	0.602067	0.417953
4		1.31447	0.821946	1.00436	0.448349	0.87291	0.511111	0.428571	0.6	0.751825	0.563786	0.761006	1.09329	0.655773	0.471861	0.390593	0.702128	0.589404	0.363152	0.0958904	0.690682	0.131313	0.866667	0.866667	0.114684	0.031746	0.192758	0.15942	0.371919	0.219512	0.467098	0.504702	-0.0615836	-0.373602	0.0286845	0.927711	0.015873	0.285141	0.814596	0.536723	0.224044	-0.00668577	0.373737	0.139601	-0.179487	0.26183	0.681682	0.969231	0.593291
5		0.883068	0.367521	1.28571	1.26087	0.975309	1.71988	1.4295	1.8479	1.35294	1.63529	1.44648	-0.217604	0.745673	0.643836	1.0904	1.35467	1.13808	1.47018	1.2838	1.03745	1.50712	-0.809069	0.572327	1.04691	0.757576	0.663082	1.15768	0.962482	1.39631	0.841128	1.21277	0.826484	-0.503876	0.904762	0.830664	1.40896	1.08598	0.904762	1.10024	0.762115	1.42938	1.48062	1.1496	0.145585	1.19545	0.731602	1.07002	0.745673
6		1.00385	1.39859	2.19709	1.69581	1.58065	1.07885	1.10923	1.66667	1.48227	1.7532	1.42424	1.38482	2.07417	1.43767	1.1784	-0.261538	1.0141	1.63653	1.06833	1.2335	1.03509	1.13039	0.831502	0.899915	1.07885	0.671642	0.752381	1.01389	1.93907	1.65193	1.19075	1.22821	1.51721	1.96296	0.337047	1.16405	1.05128	1.21138	1.22753	1.99543	1.02247	1.57827	1.07792	0.602914	1.3379	1.66667	1.28956	0.969697
7		0.568627	-0.909605	-0.166667	0.185185	0.0601427	-0.151943	0.0799585	0.563518	0.333333	0.756487	0.880342	0.554192	0.481481	0.125541	0.521522	0.377913	-0.0658174	0.568627	0.26183	0.258604	0.583333	-0.0537634	0.132898	0.320949	0.707317	0.512438	0.341719	0.394872	0.671891	0.0355987	-0.186992	0.312821	0.294498	0.107561	0.200429	-0.401709	1.07039	0.0031348	-0.0929705	0.025641	0.01069	0.0284665	0.37931	0.201878	0.818182	0.635992	-0.196787	0.145194
8		1.05656	1.25989	0.111111	0.777778	0.860465	1.03562	0.633987	1.21198	1.21198	1.31023	1.64151	0.737678	-0.442994	1.14067	0.650794	0.726619	1.12048	1.10348	1.64819	1.27488	1.22222	1.21679	1.52344	1.55248	0.340388	0.597542	1.32446	1.45955	1.32157	1.32751	1.76305	1.53968	1.28758	-0.111111	1.30704	1.10363	1.6473	1.19092	1.66667	1.47018	1.50391	1.3219	0.352657	1.11031	0.95122	0.809955	1.51249	1.78788
9		0.786284	1.38325	-0.204893	0.349398	1.13808	1.08639	0.804511	1.89086	1.2029	1.0904	1.31884	2.21147	0.351767	1.02765	1.46343	2.08123	1.19028	0.957187	0.871345	0.858974	0.682848	1.4186	1.68585	1.17921	1.75037	1.28029	1.48976	1.35828	1.32704	0.741742	0.388889	1.43504	1.25185	1.61759	1.81609	1.09483	1.05985	1.34363	-0.509579	0.52381	1.61796	1.27715	1.44275	1.0423	1.23734	1.08696	1.73361	1.75668
10		1.09329	1.04413	1.4158	1.37726	1.28275	1.78177	0.398252	-0.104478	0.517615	0.643836	0.860465	1.44131	0.713521	1.5034	1.17054	1.38095	1.66667	1.28856	1.31884	0.36253	0.264368	0.348898	0.498127	0.67364	0.652893	0.688889	0.387856	0.433692	1.01258	1.00913	1.20624	1.442	1.20624	0.758242	0.242533	-0.0319032	0.315789	0.988701	0.568627	0.351351	0.189591	0.0149942	0.750322	0.918465	-0.279279	0.132561	-0.026764	0.451247
11		-0.0513834	0.386667	0.314554	-0.030303	1.03636	1.02788	0.25	0.487384	0.531532	0.269841	0.585082	0.505376	0.81601	0.54195	0.748634	0.842424	0.507656	0.36253	0.520913	0.333333	0.377614	0.734417	0.784387	0.649485	0.982652	0.705948	0.251504	0.244444	0.0666667	0.845444	0.0702341	0.274175	0.624851	0.601885	0.73913	-0.362912	0.203704	0.325052	0.642512	0.212121	0.224971	0.146953	0.346801	0.304791	0.360544	0.694537	0.265207	0.294498
12		1.2335	1.05693	1.09974	1.01258	1.68116	1.7256	0.136174	0.972603	1.10718	1.3219	1.45917	1.11293	2.06595	1.48705	1.48705	1.05128	0.205674	0.83908	1.53968	1.37838	0.815009	1.2449	1.53623	1.31884	0.967769	-0.0252393	1.04046	1.83688	1.205	1.17984	1.88478	1.2739	1.45614	1.55248	0.959755	-0.551821	1.42424	1.02614	0.890791	1.09814	1.29167	0.938179	1.25443	1.30971	-0.796438	1.13058	1.38596	0.972789
13		1.21626	1.28797	1.14559	0.0191083	0.564246	1.18244	1.68847	1.32516	1.50423	1.58968	2.01318	1.68789	0.317829	1.56256	2.32389	1.58065	1.30269	1.35988	1.08986	1.61168	1.49292	-0.106529	0.626879	0.836327	1.71809	1.18579	0.936685	1.46787	1.76954	0.939394	0.70068	-0.271403	0.582591	0.521522	1.25064	0.977671	1.78202	1.59829	1.61023	0.513514	-0.649123	0.0178117	1.23386	0.910009	1.02975	0.880772	0.450777	0.873874
14		0.683502	1.4065	1.81375	1.19092	1.3301	0.582418	1.04082	0.623731	1.21662	0.57265	1.03046	0.826484	1.29167	0.841432	0.854516	1.60939	1.30088	1.60163	1.14286	1.49275	0.15942	0.750842	1.05128	1.46066	1.47619	1.59014	1.73016	0.682243	1.42424	-0.470637	1.16551	1.42424	0.502347	1.18579	1.1164	0.942605	1.04636	1.08038	1.52344	1.03341	-0.865997	0.4205	1.39766	0.84127	0.700835	0.989122	1.40896	1.10066
15		-0.124378	1.24224	0.593074	1.17054	0.549439	0.355932	1.89474	0.767956	1.02817	0.831502	1.38095	1.66667	1.41171	0.0636277	1.19697	1.82609	1.82828	1.6158	1.32479	1.08333	-0.0985915	1.28122	1.46914	1.50896	1.58541	1.08208	1.41814	1.44177	0.703704	0.791559	-0.0655885	0.254125	0.662338	0.47775	0.423221	0.688654	0.634169	0.146953	0.693122	0.626879	0.970097	0.83908	0.384335	0.894353	1.14112	0.959755	1.19608	1.12511
16		1.34234	1.2176	-0.615385	0.926962	1.18289	1.37037	1.37792	0.789322	0.547619	1.92152	0.983953	0.452433	0.773963	0.367521	1.20183	1.3295	1.09877	0.789709	0.983953	1.65372	1.44594	1.48062	1.14559	0.922481	0.883068	0.970747	0.913043	1.41327	1.39316	1.27074	1.03436	1.08243	0.848739	-0.687011	0.541039	1.16524	1.31149	1.16551	1.07792	1.09561	1.5731	1.53687	2.18584	-0.131783	1.31111	1.30928	1.0193	1.37824
17		1.51572	0.621074	0.944444	1.12314	1.0915	0.72043	0.762452	-0.492063	0.745455	1.17687	1.34432	0.363152	1.04473	1.16949	1.90429	1.85714	1.40914	1.07303	1.04413	0.904762	1.43161	0.616162	1.52723	1.37219	1.30159	1.68585	1.53968	-0.228296	0.385281	1.10526	1.16667	0.564027	1.57778	1.79835	1.65836	1.41692	0.880342	-0.086189	0.59204	0.762452	1.09913	0.969231	0.860465	0.708449	1.54359	1.08566	1.77603	1.6419
18		2.20802	1.45467	1.24189	0.971014	0.309524	2.22917	1.18579	1.23152	1.1419	1.40523	1.78447	1.25641	1.52964	-0.344262	1.56625	0.881051	1.40343	1.96296	1.21344	1.62626	1.77056	1.27642	-0.0123457	1.40343	0.95122	0.520913	1.46696	0.393035	0.926489	1.0765	0.632653	1.72727	2.02808	0.550388	1.34667	0.975309	1.06573	0.212121	1.25185	2.14363	1.38949	1.58065	1.69663	-0.437412	1.71186	1.50871	1.34667	1.2142
19		1.81294	2.33333	1.82486	2.30579	0.842818	-0.0697674	0.544402	0.626016	1.00717	0.860465	1.41427	1.75862	1.08505	1.38482	1.25641	0.580247	1.30065	0.820616	1.46154	1.87356	1.11111	1.39583	0.792717	1.37726	-0.881481	1.17454	1.19608	0.896296	1.0651	0.927711	0.846154	0.660182	1.47104	1.66667	1.1164	0.73028	0.941252	1.05128	1.00501	1.0592	1.20472	1.15962	1.37918	0.883519	1.28571	1.52121	1.84987	0.750322
20		2.33333	1.0765	0.513828	1	1.25989	1.77056	1.85714	-0.0168971	1.7894	1.22222	1.06009	1.72109	1.98851	0.727395	0.450488	-0.114391	1.32365	1.25035	1.31355	1.04301	0.786284	1.2739	1.58065	1.16482	1.11111	1.59587	0.547619	0.851852	1.6546	1.63233	1.40437	1.23152	0.623188	0.637427	1.14452	-0.873016	0.736434	0.975309	0.966206	1.30453	1.15385	1.0339	1.35609	0.818182	0.59204	1.44275	0.904762	0.373391
21		1.18092	1.22222	0.534772	2.52941	1.70531	1.96296	1.19931	0.580247	1.12928	-0.00124844	1.26148	1.06642	0.897233	0.545894	1.43275	1.69454	1.75523	1.09836	1.44898	-1	0.518387	0.911263	0.60401	0.666667	1.03562	0.864235	0.891253	0.641026	0.516165	0.677704	1.02166	-0.284802	0.257015	-0.0123457	0.632653	0.777778	0.0945274	0.937716	0.342926	0.486339	0.0945274	0.574074	-0.0373045	0.462366	0.83908	0.883519	0.32918	0.57377
22		1.40437	1.15385	1.25185	0.0928962	0.641026	1.74809	1.34667	1.45098	0.538462	0.732852	1.15054	1.53394	1.68734	1.57028	1.2619	0.813333	0.697878	-0.222222	0.574803	0.696113	1.96296	1.41427	0.842818	2.17949	1.92683	1.55428	1.6978	-0.250335	0.367521	1.28311	0.6	0.00113766	0.67364	1.62467	2.08031	1.22222	1.93144	1.69555	0.212121	1.2716	1.53485	1.82238	1.4158	0.926489	0.81601	1.03562	2.309	0.653747
23		-0.125683	-0.139785	-0.14324	0.216374	0.534772	0.438849	0.904762	0.254902	0.777778	0.220657	0.377614	0.704261	0.888889	0.552511	0.925391	0.717172	0.491841	0.581028	0.369863	0.286174	0.465201	-0.428571	0.0958904	-0.235364	0.278539	0.506091	0.134752	0.736909	1.21512	0.6	0.873278	0.578401	0.111111	0.83908	0.526375	0.518387	0.36253	0.314554	0.369587	0.864802	0.436588	0.911263	0.459854	0.557847	0.547213	0.278539	1.23844	0.666667
24		1.76543	1.99866	2.34641	1.16802	0.264822	0.164021	1.42424	0.818182	0.982652	1.35571	1.18579	1.3908	1.5679	1.84585	-0.670782	1.62467	1.33577	1.00717	1.1419	1.70677	1.48062	0.918465	1.01093	1.86123	1.22222	1.57703	1.95203	0.904762	1.46002	0.360544	1.14452	0.641026	0.911589	0.41844	1.88	1.45467	0.777778	0.666667	1.12963	1.05128	1.53968	0.590643	0.726619	-0.136691	0.0526316	0.375661	-0.120879	0.503759
25		0.191294	-0.0898749	0.789709	0.220657	0.898865	1.71038	1.1164	1.15992	1.14559	0.864235	-0.153439	0.518387	0.319199	0.305361	0.421108	-0.345029	0.0738255	0.358811	0.192758	0.578947	0.588297	1.19298	0.892473	0.0328638	0.208198	0.512438	0.806452	0.672167	0.552511	0.350211	0.416667	0.025641	0.328904	0.887179	0.816305	0.486068	0.0561056	0.46789	1.01093	0.242236	-0.124378	0.265537	0.365462	0.671891	0.403509	0.0441767	-0.0447761	0.255771
26		0.923715	1.20183	1.25266	-1	0.509434	1.77778	1.28199	1.17949	1.18289	1.25782	1.95582	1.4359	1.30828	1.4186	0.236203	1.43006	1.00313	1.47759	1.31884	1.47241	1.36208	1.2658	1.17327	1.0653	0.349398	0.964912	1.71299	1.52765	1.01373	1.29692	1.44541	1.8169	1.33918	1.32157	0.56128	1.67288	0.909465	1.17921	1.51685	1.22222	1.60741	1.04204	0.508296	0.652893	1.29075	1.00161	0.969058	1.46802
27		1.33831	2.20802	1.04322	1.23958	1.68214	0.214631	0.784038	0.804511	1.036	1.03222	1.77484	1.36478	1.05505	1.03267	-0.59596	0.904762	1.36033	1.30047	1.80156	1.67152	1.74719	0.987291	1.31884	-0.305277	0.406356	1.35427	1.17687	1.24254	1.35727	0.844237	1.57143	1.35988	-0.945799	0.365021	1.17054	1.38095	1.19439	1.02729	0.933842	0.912145	1.1274	0.855922	1.10804	1.11031	1.19378	0.424187	1.10046	1.5374
28		1.2716	1.26512	1.11793	0.927711	1.01604	0.766004	1.01258	1.53521	0.247002	1.2807	0.897983	0.771562	1.18579	1.12226	1.46914	0.55642	0.111111	0.777778	-0.290241	0.499331	1.2549	1.20022	1.07303	0.771872	0.451247	0.73028	0.672474	1.15054	0.0114943	0.382716	0.509434	0.511111	0.679012	0.621622	0.563218	0.557847	1.06573	0.613286	0.759259	0.454545	0.278539	-0.448276	0.144114	1.03704	0.627119	0.291811	0.403509	0.0401891
29		0.821946	0.360544	0.959531	1.0339	1.5	1.16216	1.20751	1.71038	1.05128	1.06452	0.842105	0.579559	1.29299	1.38411	1.25352	2.14225	1.53165	1.47678	0.851852	0.924399	1.05128	1.53552	1.97189	1.88525	1.3301	1.26415	-0.5	0.72043	1.331	1.87582	1.30343	1.12314	0.892473	1.51572	0.639698	1.10305	1.13675	0.041041	0.957187	1.1164	1.32606	1.09302	0.949318	0.723077	0.940928	1.38552	0.208198	1.27129
30		1.5831	1.17391	1.01117	1.48248	0.746032	1.18579	1.76954	0.756487	0.872659	0.713222	0.325536	1.48062	0.661945	1.05674	1.22886	1.38361	0.865889	1.37548	0.751244	1.57117	1.25462	1.83054	1.31884	0.742424	0.432225	0.805128	0.641026	0.967213	1.75072	1.91667	1.79155	1.62802	0.695568	1.02817	-0.509202	1.16015	1.07985	0.848889	1.7032	1.66667	2.17117	1.39029	0.925134	-0.00383142	0.65426	1.08754	0.883239	1.65233
31		1.54682	1.58065	0.177708	0.398907	1.45917	1.09738	0.81998	1.21563	1.00557	1.00627	1.42424	0.955034	1.07585	1.59372	0.89911	1.07985	1.46499	1.57576	1.51572	1.09302	0.685824	0.302682	1.05128	0.645022	0.556145	0.581312	1.24029	0.627907	1.12121	1.05128	1.43115	1.61438	0.777778	1.31884	-0.0857143	1.05128	1.96296	1.4381	0.992337	1.0202	0.914894	1.48996	1.64334	1.83688	1.1422	-0.57672	0.445348	1.09009
32		0.555556	1.34667	0.994751	0.948718	0.871345	-0.396226	0.167883	0.73913	0.574416	0.654501	1.08955	1.27642	0.475626	0.352657	0.0784314	0.136951	0.581921	0.622307	1.23844	0.313131	0.24031	0.679012	-0.770115	-0.136302	0.785216	0.469816	-0.0769231	0.513002	0.896792	0.433692	0.660182	1.20472	1.06803	0.461187	0.264822	1.08955	0.408805	0.713521	0.348898	0.354167	0.622307	0.498127	0.713521	0.827957	0.333333	0.269841	0.0996564	-0.287532
33		0.533546	0.904762	1.22222	-0.416667	1.58541	1.79509	1.644	2.03704	0.762452	0.767531	1.06965	-0.056806	1.50712	1.19512	0.777778	0.980952	0.910009	1.5	1.57373	1.42424	0.910696	0.373737	0.860465	1.40166	1.38095	1.03324	0.83908	1.31884	1.22222	1.64334	1.52252	-0.189463	0.65319	0.996008	1.15178	1.24029	1.25	1.54682	1.83247	1.53968	1.25154	1.06262	1.0915	1.26121	1.43074	1.1584	1.10329	1.43655
34		1.67201	-0.879063	0.748634	1.28571	0.701063	1.41901	1.1433	1.7409	1.48629	1.48062	0.930159	0.663202	1.3165	1.07792	1.15924	0.924399	1.10235	1.70305	1.60038	1.16802	1.48416	-0.0407674	1.68734	1.42424	1.41026	0.679389	0.641026	1.59587	1.82051	1.54711	1.47619	1.61333	1.18324	1.3259	0.749409	1.35897	1.75015	2.189	1.46914	1.76032	-0.946667	0.802518	1.0155	1.04007	1.0767	0.904762	0.948718	1.27966
35		1.26629	1.5831	1.33918	0.67619	1.13628	0.862197	1.10923	0.77264	1.37838	1.59459	0.798631	0.758242	0.899335	0.485608	0.858803	0.915285	1.82515	1.5731	1.30846	1.32804	1.17687	-0.555556	0.793372	1.05674	0.573255	1.2575	1.16405	1.12726	1.84444	1.30631	1.25989	0.165756	0.713796	0.768707	0.736111	1.47048	0.577465	0.956522	0.697613	1.00866	1.6737	1.49292	1.37697	0.614035	1.68116	1.08333	2.23659	0.890295
36		-0.327731	1.14452	0.880342	0.955556	1.02166	0.660562	1.37792	1.26322	0.924399	0.963824	0.88457	0.965812	1.78177	1.39808	0.898305	0.679012	0.694537	1.87831	1.68456	1.52525	2.44988	0.114983	1.61261	1.52723	0.723356	1.37918	0.99005	1.57143	1.12226	2.28767	1.75269	-0.233227	0.747126	1.36407	1.77268	1.63936	0.441441	2.29218	1.4158	-0.700375	0.491841	0.0401891	0.282051	0.618743	0.975309	1.39422	0.772152	1.44809
37		0.897233	0.672474	1.46914	1.44994	0.857923	0.699867	0.879195	-0.789196	0.889764	1.01859	1.71003	1.18905	1.20386	0.612903	1.01058	0.498127	1.53968	1.40086	1.10767	1.06718	1.14896	0.530055	1.08469	1.34432	1.53107	1.32288	2.21168	1.19833	1.97436	0.191294	1.34742	1.55708	0.971831	1.10767	1.494	1.95271	1.5679	1.28311	1.0712	0.282932	-0.405204	0.298701	1.28005	0.877934	0.672167	1.45098	1.21484	1.17054
38		0.369863	0.6	0.167228	0.0884354	0.333333	0.129207	0.0286845	0.0196078	0.304791	0.155831	0.476656	0.320949	-0.240506	0.910696	0.333333	0.0699588	-0.256966	0.545894	0.294498	0.46789	1.26263	0.568627	0.403509	0.573499	0.52381	0.286174	0.281281	0.26183	0.471264	0.564027	-0.0598291	0.325052	0.025641	0.247563	0.510859	0.530715	0.294498	-0.0123457	0.298701	1.35518	1.30912	0.81998	1.13675	0.280603	-0.532164	0.190476	0.114206	0.0766046
39		1.02817	2.06785	1.45709	1.07705	0.849711	-0.92572	0.316017	0.872659	0.863799	1.06304	1.5876	1.96296	1.01258	1.97101	1.76596	0.777778	1.88699	0.666667	1.6534	1.92027	1.05128	1.16015	2.00469	0.763668	-0.20398	0.931291	1.48227	1.38704	1.47343	1.34604	0.639929	1.65233	1.16405	1.03562	-0.577836	0.601393	0.597222	0.465201	0.496599	0.962775	-0.0184049	0.642036	0.527778	0.485411	0.481481	0.527778	0.315068	0.587302
40		0.931034	0.953291	0.800643	0.686747	1.2438	0.550388	1.48062	1.13333	1.04473	2.30159	-0.54181	0.898598	1.07684	0.898598	1.35828	0.767531	0.94709	1.77603	1.15205	0.809243	1.45614	0.273885	0.0695187	0.793372	1.35571	0.953291	0.57377	1.27451	0.430074	0.814596	1.29039	1.16216	0.848185	0.799591	-0.0382514	0.860465	0.49615	0.635992	0.864235	0.877934	0.7357	0.390593	0.514196	0.869919	0.772407	0.543408	-0.111111	0.969231
41		0.503759	0.260606	0.175141	0.956242	0.029601	1.02532	1.31447	0.428571	0.643836	0.904762	0.242533	0.960784	0.55642	0.813333	-0.182631	-0.194969	0.0705596	0.465201	0.466208	0.172161	0.723701	0.220657	0.0705596	0.811321	1.02299	0.466208	0.54195	0.179138	0.824104	1	0.13879	0.269841	0.122807	0.806452	0.54195	0.311475	0.319199	0.0569106	0.528662	0.21673	0.771872	0.528662	0.638225	0.811321	0.314554	-0.00900901	0.309942	0.538462
42		0.554908	1.48248	1.47569	1.25705	1.2291	0.975309	0.140351	1.23507	1.29039	1.34343	1.37389	1.3221	1.21034	1.34183	1.28994	1.397	0.345952	1.03252	1.47678	1.22886	0.395776	1.5656	1.59459	1.54777	1.5979	0.826484	0.204301	0.583333	0.526104	1.63473	0.925134	1.01117	0.568627	0.728395	1.74074	1.40495	2.35155	1.27273	0.311475	0.893004	0.658031	0.796945	0.761006	0.495327	1.39782	1.33522	1.27556	1.64463
43		0.96868	1.33918	1.42424	1.92237	1.20751	0.132561	1.37219	1.44009	1.08778	0.642512	1.35571	1.35828	1.77778	1.6936	2.21693	-0.0123457	1.01604	1.03765	1.59508	0.583333	1.12625	0.596244	0.95122	0.997828	0.987578	1.40803	1.39908	0.516165	0.511111	1.61261	1.94479	1.17155	1.0915	1.03822	1.22965	0.226054	0.866667	1.31166	1.50244	1.42424	0.783724	1.82139	1.74384	0.875637	0.196581	-0.54181	0.544715	0.551515
44		0.909633	1.57255	1.06618	1.39316	0.858974	1.48062	1.67303	0.977528	1.28743	1.20065	0.922481	0.808899	-0.508772	0.639086	1.2449	1.24979	0.886179	1.10181	0.961686	0.961686	1.40783	1.6546	0.896024	1.71186	-0.806295	0.650165	1.11838	1.87095	1.46246	0.766382	1.28571	1.57615	1.83951	-0.279279	0.875458	1.38199	1.23821	0.509434	0.730052	0.944444	0.859114	1.53365	1.37443	1.16988	-0.0123457	1	1.2695	1.35659
45		0.555556	0.475626	0.403509	0.804511	1.00913	1.11221	0.585082	-0.705882	0.598002	0.00456621	0.765389	0.357576	0.506091	0.470588	0.672474	0.666667	-0.316239	0.398601	0.931034	1.34432	0.932367	0.0705596	-0.0929705	0.49615	-0.182004	0.189591	1.19048	1.15686	0.748634	0.518987	0.613286	0.486643	0.688889	0.216069	-0.163763	0.187215	0.398601	-0.116998	0.175141	0.800643	0.376344	0.212121	1.61988	0.0126582	0.845444	1.0915	-0.0804598	0.389794
46		1.82238	1.1374	0.863173	0.68643	0.820616	1.13783	1.20551	-0.0322581	0.481481	0.318124	0.610063	0.91195	1.26148	0.622307	1.51208	1.29299	0.717172	0.655172	1.2303	-0.607843	1.36407	0.596244	1.84987	1.52964	1.24561	1.30065	1.25352	0.64464	-0.238095	1.27531	1.25225	1.10526	1.67738	0.871345	0.784387	1.51748	1.84987	1.19833	1.36407	1.61818	1.60163	1.66667	1.7894	1.27531	1.45614	-0.898606	0.630695	1.17054
47								-0.0258752	0.923077	1.12389	0.248227	0.777778	2.69408	1.40523	0.997063	1.29885	-0.750779	0.939394	0.731602	1.38482	2.03523	1.17949	1.61905	1.42424	-0.042735	0.350211	0.48784	0.709402	0.997503	2.34728	2.75	1.30453	0.757106	0.800281	-0.129252	0.590214	1.24	1.09366	0.588652	1.51969	0.875	0.651917	1.62467	1.30216	-0.205674	1.34667	1.23919	1.40523	1.18579
48		1.5731	1.22753	0.713796	1.47569	1.15488	1.51969	-0.340659	0.718021	0.875	1.25539	1.21626	2.02703	0.936685	1.37489	1.48531	1.98611	0.469816	1.04046	0.812298	1.2449	1.494	1.14477	1.14342	1.25443	1.41299	0.768707	1.21645	1.23972	1.04499	1.08446	1.3569	0.880772	0.767531	1.22724	1.07705	0.629992	1.10526	1.6	1.48531	2.13316	1.30704	0.730769	1.44275	0.0928962	1.17133	1.17822	1.22222	1.67303
49		1.17687	1.21453	1.94253	1.06573	1.24467	-0.136691	1.38259	0.85654	1.96296	0.660562	0.444043	1.16726	1.80702	1.63936	1.16667	1.62467	0.0540184	0.616162	1.27531	1.5498	1.05882	2.00107	2.14754	1.64264	1.47619	1.55226	0.699867	0.52381	1.16216	1.19833	0.82025	1.75269	1.05882	0.621622	1.2695	-0.725086	0.777778	1.35571	0.805128	0.638225	1.17494	0.879195	1.73038	0.717791	0.851852	0.726619	2.88727	0.624851
50		1.91793	1.7673	-0.808841	1.45863	1.71038	0.512438	1.36493	1.53521	1.18579	1.73731	1.78339	-1	0.784777	0.995465	1.34234	1.90058	1.8479	1.69041	1.32932	0.777778	0.604585	0.72043	1.5	1.45503	1.27129	1.55934	1.43954	1.38683	1.28571	1.38806	1.13992	0.824104	0.833333	2.14199	1.51403	1.82828	1.18717	1.59143	1.31884	0.57377	1.04523	0.69697	1.55591	0.981424	1.29299	0.992337	1.0202	1.29476
51		1.38232	1.70531	1.31214	1.40166	2.28205	1.05761	-0.9137	0.710398	1.78481	1.57805	1.14925	1.45125	1.38806	1.17523	1.65861	1.19298	0.481481	0.611279	1.06897	0.916667	1.48062	0.767956	1.34801	1.20106	1.89157	1.6158	0.298701	1.4024	1.58541	0.65725	1.52465	1.46766	1.96296	1.29885	1.48976	0.317829	0.512438	1.54335	0.909814	1.36867	1.53259	0.841621	1.77056	0.931291	0.253918	0.767956	0.873874	2.11377
52		0.0152284	0.99446	1.17687	1.81481	1.22222	0.925134	1.28164	1.48976	1.47285	1.87063	-0.591837	0.725067	1.13868	2.04348	1.42424	1.00179	1.21138	1.02614	0.954625	1.15413	1.11082	1.20994	1.7108	0.772853	1.47423	1.05128	1.19451	0.927711	1.28164	1.45524	0.395776	1.18244	0.406875	1.05656	1.08446	1.57846	1.33333	1.52344	1.11838	0.786942	0.661475	0.879896	1.63291	1.07254	0.923077	0.651376	0.809955	1.16034
53		0.557178	0.745455	0.352657	0.111111	0.337793	0.666667	-0.413919	0.613588	0.462366	0.197605	1.00436	0.766004	0.372549	0.683278	0.282932	-0.904077	0.0551559	0.0328638	0.446328	0.0799585	0.490683	0.616162	0.594684	0.601885	0.204301	-0.0445168	0.337513	0.806452	0.232123	0.671642	0.531532	0.637427	0.265537	0.274175	-0.470199	-0.047619	0.192758	0.22807	0.761006	0.446328	0.766562	0.588297	0.252796	0.19403	0.286174	0.422222	0.509434	-0.126984
54		0.244444	0.355932	0.251222	0.623188	1.20256	0.515152	0.369587	0.959531	0.59204	-0.137255	-0.229287	-0.056806	-0.0705987	0.530715	0.293801	0.0766046	-0.25	-0.0830946	0.564027	-0.139785	-0.047619	0.233141	0.181902	0.123596	-0.0423573	0.269841	0.0732714	-0.300087	-0.513678	-0.0670554	0.387283	0.171404	0.129944	0.038961	0.00358423	0.666667	0.473684	-0.103641	0.149425	0.219048	0.365678	0.329423	0.259259	0.388128	0.528176	-0.146667	0.318681	0.218638
55		1.35542	1.6919	1.09466	1.0791	1.08333	1.20183	0.846722	1.47343	1	0.978239	0.403509	1.02247	1.08092	1.38921	0.752381	1.4024	1.28361	1.85446	1.24299	-0.0724638	0.52381	1.0141	1.20183	1.54335	0.980952	1.79441	1.39614	1.32258	1.60708	0.416667	0.759015	1.06774	1.35294	1.44444	1.3379	1.37219	1.5046	0.80791	0.78273	0.0901468	0.696353	1.17346	1.12726	1.21585	1.04523	1.81628	1.15569	0.887906
56		1.16667	1.2963	0.551247	1.04007	0.826484	1.91052	1.48062	1.21585	1.06304	1.72272	1.89474	0.197605	0.81998	0.966568	0.802817	1.54335	1.30366	1.1784	2.09726	0.761762	0.676647	2.5206	1.0155	1.70423	1.44969	1.55399	1.40437	1.1978	0.616162	0.588089	0.648746	-0.685349	0.59204	0.513514	0.581312	0.967213	2.11594	2.08285	1.55072	1.07254	0.73258	0.0576015	0.797753	1.43074	0.787709	0.743869	1.06398	1.01258
57		1.91032	1.84153	1.02212	1.05761	0.961853	1.02899	1.02614	1.41171	0.786942	0.653747	0.777778	1.35925	1.74838	0.443299	0.71123	1.29536	1.5876	1.30009	0.389578	1.41171	1.91773	1.57373	1.41796	0.358356	1.56944	1.18244	1.249	0.853832	0.445348	0.755274	1.75184	1.42424	1.18474	1.40602	1.206	0.884817	1.11221	1.15278	1.43038	0.7866	0.649485	0.309216	0.0912191	-0.178515	1.22753	0.884817	0.764706	0.273408
58		0.801802	1.67943	1.31884	1.52964	1.68908	2.67816	1.76228	0.0709505	0.652893	0.540313	1.15054	1.67831	0.736909	0.953602	0.890547	0.653747	1.43386	0.727395	-0.0433483	1.55072	1.00264	1.26322	1.59259	1.494	1.8642	1.39583	0.87291	-0.0204082	1.40437	1.74809	1.62626	1.39316	1.5864	1.52964	1.87179	1.1256	-0.885057	1.37037	2.41407	1.83904	1.22997	2.00752	2.14363	1.1374	-0.782313	0.702128	1.10526	1.18092
59		1.00837	1.6455	1.43346	0.450488	0.397849	0.716738	0.994751	0.792717	0.517615	0.666667	1.39316	1.2695	1.20624	1.69555	0.5625	0.338481	-0.273671	1.37288	2.06954	1.96296	1.75523	1.43346	1.17284	-0.191919	0.311475	0.469816	1.06642	0.982652	0.693122	0.659751	0.178046	0.704261	0.963824	1.11321	0.822542	1.98584	-0.54993	1.38298	1.47312	0.829122	1.26322	1.26757	1.09524	1.27758	0.864802	1.90909	1.10275	0.672817
60		1.25352	0.163636	1.05128	1.1164	0.777778	1.36066	1.6753	0.988701	1.31884	1.30681	-0.698113	0.655172	1.06642	1.02999	1.14047	1.88525	1.44809	1.44898	1.31884	0.944444	0.0864198	0.784038	0.666667	1.36633	0.283951	0.449275	0.458333	0.476656	0.737242	0.578947	0.469816	-0.114391	0.725998	0.451247	0.342926	0.111111	0.601885	0.0884354	-0.122807	-0.0929705	-0.166667	0.5	0.871345	1.03822	0.754386	0.513002	0.897983	0.850683
61		1.62626	1.0813	0.266667	0.614035	1.206	1.17054	1.39316	1.17054	1.63374	1.61287	1.63203	1.5953	0.0968295	1.31884	1.11538	0.91453	1.79625	2.04762	1.32446	1.30971	1.35294	0.316017	1.51701	1.97064	1.06151	0.232766	0.867414	1.48366	1.249	1.96296	1.79675	1.39931	0.465201	0.959755	1.05128	1.39163	0.995012	1.49275	1.78912	2.27366	1.92063	1.48976	0.463803	0.675042	1.35294	2.6246	1.94872	1.04176
62		0.0551559	0.507656	0.481481	0.0551559	0.606426	0.200429	0.168659	0.163311	0.423488	0.613286	0.426979	0.150327	0.0631229	0.514196	0.893491	0.59204	0.215805	0.230769	-0.0507012	0.333333	0.146953	0.118881	1.31884	0.224044	0.413428	0.15942	-0.105145	0.360544	0.342282	0.388889	0.441441	0.762452	1.0712	0.862434	-0.0123457	0.917808	0.666667	0.425577	-0.0804598	0.380798	0.361361	0.476656	1	0.507937	0.799591	0.72043	0.683278	0.357285
63		0.75	1.80255	0.868365	1.14362	0.761762	0.641026	0.32918	0.751244	1.27322	1.18845	1.12993	1.09302	0.783181	0.757402	0.0867294	1.12679	0.841842	1.37792	1.5979	2.89418	1.45302	1.62042	1.16216	0.676647	1.30846	1.249	2.1828	1.10767	0.744548	0.671642	0.766562	1.34234	0.156069	0.416667	1.28164	1.60708	1.32864	0.806685	1.65861	1.70647	-0.52381	0.899335	1.24806	1.3221	1.31884	1.57028	1.66667	1.65152
64		1.67913	1.15633	1.20065	1.47031	0.962775	1.38902	0.0856658	0.277445	1.21626	1.75862	1.35097	1.58273	1.73333	1.86179	0.904762	1.71988	0.557178	1.24422	1.02692	0.843621	1.64151	0.967769	1.38704	1.52502	0.789709	0.793203	-0.471947	1.29457	1.91262	1.1286	1.77778	1.29781	2.02766	1.64368	1.55795	0.52207	1.09877	1.59338	2.06954	1.60939	1.10526	1.21106	1.18118	-0.363564	0.610738	0.707718	1.3908	2.06107
65		1.18268	0.269841	1.15178	0.761006	0.521253	0.868365	0.634409	0.904762	0.748634	0.282051	0.518987	0.37931	0.141692	0.552511	0.836327	0.413428	0.630989	0.683278	0.0423453	0.681682	0.222541	0.185185	0.152263	0.711712	0.025641	0.65038	0.641026	0.389794	0.486643	0.554192	0.92123	-0.305103	0.408141	0.329423	0.417497	-0.345603	0.242236	0.661721	0.584158	0.273632	-0.086189	0.691843	1.01802	0.269841	0.981424	0.190476	0.230769	0.532567
66		2.08123	1.48185	1.18132	1.098	0.0350076	1.26833	1.43936	0.683639	1.44009	1.02335	1.79365	1.16502	1.72222	1.29508	-0.507187	0.534392	1.23522	1.7853	1.32365	1.00772	1.73642	1.85322	1.44356	1.60812	0.298174	1.32343	1.29615	1.2362	1.52252	0.702128	0.761006	1.26167	1.48313	0.333333	1.16482	1.43386	1.56713	0.912568	1.55639	1.52048	1.70305	1.49221	0.617647	1.91824	1.56513	1.65664	1.32558	0.409214
67		1.94618	1.01117	1.50505	1.4581	0.639929	1.31579	1.68116	2.44767	2.29135	1.54682	-0.030303	1.04566	1.42424	1.12454	1.57117	1.28361	1.26629	1.55009	1.32172	1.32804	1.67389	-0.0123457	1.07328	0.925134	1.15633	1.20386	0.954625	1.04007	1.13333	2.0455	1.19178	1.76596	0.369369	1.11221	1.1662	1.07885	1.34281	1.75641	1.12511	1.07705	1.11082	0.493931	1.20323	1.67409	1.03562	1.12801	1.08877	1.34043
68		1.65683	1.15962	1.70833	-0.273671	0.708185	1.50301	1.95238	1.09974	1.1164	0.992883	1.47831	0.759259	2.04251	0.212121	1.71698	1.05128	1.67622	0.939394	1.08038	1.65809	1.46002	1.24664	2.39394	0.122807	0.269841	0.869619	1.02899	2.36943	0.91195	1.19048	1.43275	1.02299	1.42424	1.75523	1.7027	1.27322	1.77992	2.38462	1.43243	-0.88935	0.408805	0.832761	1.25352	1.19178	0.855922	1.13333	1.46575	1.89855
69		0.939394	0.306436	0.190476	0.850683	0.714898	0.568627	0.577465	1.05714	1.03966	0.375358	-0.0630631	0.219512	0.698984	-0.139785	0.485608	0.616162	0.635556	1.12121	0.620626	0.556145	0.595442	0.131742	1.01802	0.266294	0.134752	0.055409	0.025641	0.208687	0.595442	0.387283	0.507937	0.532567	0.468599	0.7277	0.604585	0.243523	0.27321	0.105691	0.15942	0.263158	0.415929	0.391304	0.560284	0.37308	0.461187	0.481481	0.391941	-0.221927
70		2.01887	1.53165	0.451247	0.741123	0.898305	1.19608	0.446328	0.975309	1.81573	1.99543	2.26368	1.92359	-0.90373	1.22937	0.678322	1.68456	1.58065	1.49748	1.56228	0.798631	1.01258	1.28338	0.898598	1.1575	1.5974	0.882353	1.25705	1.45302	1.12121	1.03922	1.4024	1.27848	1.9304	1.32232	1.58586	1.31884	0.710398	1.18695	1.27848	0.236203	1.06718	1.21484	1.4581	1.54335	1.22841	1.53579	0.805128	0.399177
71		1.4864	0.677513	1.37037	1.04665	1.85952	1.25185	1.10989	0.15942	0.913876	1.38298	1.85714	1.1021	1.35294	1.06009	0.891686	1.8	1.32416	0.129944	0.914191	1.38431	1.46445	1.31612	0.896552	1.25882	1.27868	1.38199	2.14061	-0.117897	1.05128	1.53968	0.782021	1.20126	1.571	1.52874	1.5425	1.50364	1.1286	-0.314642	1.22222	1.67857	1.02834	0.803279	0.777778	1.31884	1.85714	1.2807	1.23821	1.09392
72		0.131313	0.432836	0.68244	0.573499	0.507937	0.858304	0.416667	0.618497	0.661475	0.357576	-0.176955	0.936685	1.00385	0.0536981	0.0699588	0.0223642	0.277955	0.190476	0.174004	0.481481	0.512438	0.92123	0.573255	-0.0830946	0.355932	0.221923	0.304791	0.454545	0.454545	0.666667	0.52381	0.0970464	0.120448	-0.238095	0.52381	0.41527	1.00385	-0.121756	0.061008	0.273632	0.588297	0.166181	0.15942	0.291548	0.0582011	0.0799585	0.215575	0.0638298
73		-0.713262	0.610306	0.666667	0.904762	1.49805	1.58258	1.19608	1.61438	2.15209	1.21709	-0.0147783	0.650033	1.70531	1.60939	1.02614	1.16582	1.12334	1.67274	2.22148	2.03876	1.35294	0.918941	1.21071	0.99005	0.858974	1.5641	1.4356	1.40822	1.2069	0.985816	0.200632	1.46802	0.781737	1.59427	1.32897	1.55952	1.19259	1.25443	0.751825	0.198502	0.580247	1.08333	0.877934	1.22222	0.707138	1.18069	1.23586	0.945098
74		1.38095	1.68199	0.515152	1.25579	0.292929	1.42424	1.42424	1.57576	1.0141	1.41758	1.42424	1.40495	1.36867	0.399177	1.26415	1.38921	0.643324	0.823362	1.95495	1.08208	2.06849	1.03324	1.41135	-0.0507012	0.877934	1.09575	1.30453	0.930295	1.35518	1.11144	1.21607	0.764207	1.03922	0.445348	1.29226	1.0813	1.10145	1.14477	1.76113	1.52632	1.03046	1.6919	-0.101124	1.23464	1.53623	1.56944	1.14815	0.657658
[truncated: 132 more columns]

## Sheet: Figure 4E
Interdivision time vs generation relative to last budding
Generation	min	-30	-29	-28	-27	-26	-25	-24	-23	-22	-21	-20	-19	-18	-17	-16	-15	-14	-13	-12	-11	-10	-9	-8	-7	-6	-5	-4	-3	-2	-1
Mean (3 cols)	r.u.	1.00231	0.99211	1.00575	1.01764	1.03686	1.0214	1.01185	1.00063	0.990184	1.00548	0.999809	1.01524	1.01318	1.01019	1.00689	1.006	1.00762	1.00325	1.00062	1.0105	1.02409	1.019	0.997253	0.994074	1.00604	1.0694	1.36342	2.11692	2.59487	3.28752
N		32	33	35	36	36	37	39	39	41	43	44	44	46	48	50	53	57	61	67	69	70	71	74	75	75	75	75	75	75	75
CL(0.05)	r.u.	0.0472481	0.0467881	0.0473299	0.0464355	0.044899	0.0402962	0.0398224	0.039845	0.0375324	0.0350174	0.0385478	0.0416949	0.0417506	0.0397135	0.0383085	0.0368284	0.033118	0.0320736	0.0303123	0.0336326	0.0324879	0.0329157	0.0280188	0.0284182	0.0337225	0.0650469	0.238935	0.455621	0.521578	0.599577
r.u. = values made relative to the mean of first-time mother cells
Cell #
0																			0.897436	1.12821	1.23077	0.923077	0.923077	1.12821	0.923077	0.820513	1.12821	0.923077	1.02564	1.23077	0.820513
1		1.12821	1.12821	0.923077	0.923077	1.12821	1.12821	0.923077	1.02564	0.820513	1.02564	1.02564	1.02564	0.820513	1.12821	1.02564	1.02564	0.923077	0.923077	0.923077	1.02564	0.923077	0.923077	0.923077	0.923077	0.820513	1.02564	0.923077	1.02564	1.02564	1.23077
2																			0.897436	0.923077	1.02564	1.12821	1.02564	1.02564	1.12821	0.923077	1.23077	0.717949	1.12821	2.25641	2.66667
3		1.02564	0.820513	0.923077	1.02564	1.33333	0.923077	0.923077	1.02564	1.02564	0.923077	0.820513	1.02564	1.02564	0.923077	1.02564	1.02564	0.820513	1.02564	1.23077	0.820513	1.12821	1.02564	0.923077	1.02564	0.820513	1.02564	0.923077	1.12821	0.820513	0.923077
4																0.897436	1.12821	1.12821	1.12821	0.923077	1.12821	0.923077	1.12821	1.02564	1.02564	0.923077	1.02564	1.02564	0.923077	0.820513	10.2564
5		0.923077	1.33333	0.923077	1.02564	1.12821	0.820513	1.12821	0.923077	1.12821	0.923077	1.02564	1.02564	1.02564	0.820513	1.12821	0.923077	0.923077	0.923077	1.02564	1.12821	1.02564	1.02564	1.02564	1.02564	1.12821	1.12821	1.02564	1.12821	1.02564	2.05128
6		1.02564	1.12821	0.923077	0.820513	1.12821	1.12821	1.02564	0.923077	0.923077	1.02564	1.02564	1.02564	1.02564	1.02564	0.820513	0.717949	1.12821	1.4359	1.02564	1.12821	0.923077	0.820513	1.02564	0.923077	0.923077	0.820513	0.923077	1.12821	1.23077	1.12821
7																				0.794872	0.820513	1.4359	0.717949	0.820513	0.923077	0.923077	1.02564	1.74359	3.28205	2.35897	9.53846
8		1.53846	1.12821	0.820513	1.02564	1.02564	0.923077	1.12821	1.02564	1.02564	1.12821	0.820513	0.820513	1.02564	1.12821	1.12821	1.02564	1.23077	1.12821	0.820513	1.02564	1.02564	1.02564	1.23077	0.923077	0.923077	0.923077	1.12821	1.23077	0.820513	1.23077
9		0.923077	1.12821	1.12821	0.923077	0.923077	1.02564	1.12821	0.923077	0.923077	1.23077	0.820513	1.02564	1.12821	1.4359	1.12821	0.923077	1.02564	1.12821	1.33333	0.923077	0.923077	0.923077	1.02564	1.02564	0.820513	1.02564	0.820513	1.12821	1.94872	2.66667
10																				1	0.820513	0.820513	1.12821	0.820513	1.02564	1.23077	0.923077	0.923077	1.4359	1.53846	6.05128
11																								1	0.923077	0.923077	1.02564	0.820513	0.820513	2.46154	9.94872
12		1.12821	0.923077	1.23077	0.820513	1.02564	1.02564	1.02564	1.02564	0.923077	0.820513	0.923077	1.12821	1.02564	0.923077	1.02564	0.820513	1.02564	1.02564	0.923077	1.12821	0.923077	1.4359	1.02564	0.923077	1.02564	0.923077	1.12821	0.820513	1.12821	2.05128
13		1.02564	0.923077	0.923077	0.820513	1.02564	1.12821	1.12821	1.02564	0.923077	0.923077	0.923077	1.12821	1.02564	0.923077	0.923077	1.02564	0.923077	1.23077	1.02564	0.923077	1.12821	1.02564	0.923077	1.12821	0.923077	0.923077	1.02564	0.923077	2.25641	3.28205
14		1.23077	1.12821	0.923077	0.923077	0.923077	0.923077	1.12821	1.02564	0.717949	0.923077	0.923077	1.02564	1.12821	0.923077	1.12821	0.820513	1.02564	1.12821	1.02564	1.02564	0.923077	1.33333	1.02564	1.12821	0.923077	1.12821	1.23077	1.12821	1.02564	2.15385
15		1.23077	1.02564	1.23077	1.02564	0.923077	1.02564	1.02564	1.12821	0.923077	1.02564	1.12821	0.923077	0.923077	0.820513	1.02564	1.02564	0.820513	0.820513	0.820513	1.12821	1.12821	0.923077	1.02564	0.923077	0.923077	1.33333	0.717949	1.02564	2.05128	4.51282
16		1.02564	1.02564	0.820513	1.12821	1.12821	0.923077	0.923077	1.02564	1.12821	1.12821	0.923077	1.23077	1.33333	1.02564	1.02564	0.923077	0.923077	0.923077	0.820513	1.02564	0.923077	0.923077	1.02564	1.12821	1.02564	1.02564	1.02564	0.923077	1.23077	3.07692
17								0.897436	1.02564	1.23077	0.923077	0.923077	0.923077	0.923077	0.820513	1.12821	0.923077	1.02564	1.02564	0.923077	0.923077	1.02564	0.923077	1.12821	1.12821	0.923077	1.02564	1.12821	1.02564	1.23077	2.46154
18																				0.897436	1.23077	0.923077	0.923077	0.923077	1.12821	1.02564	0.923077	1.02564	0.923077	1.02564	1.33333
19																					0.897436	0.820513	1.12821	1.02564	1.02564	0.923077	1.33333	1.02564	1.53846	1.53846	1.74359
20																							1	0.820513	1.12821	0.923077	1.12821	1.12821	1.12821	1.23077	1.4359
21																1.10256	1.02564	0.820513	0.820513	1.02564	1.12821	0.923077	1.02564	0.820513	0.820513	1.12821	0.717949	1.02564	1.23077	2.97436	3.48718
22																				1	0.923077	1.12821	1.02564	1.33333	0.717949	1.02564	1.12821	0.923077	1.02564	1.53846	2.25641
23																								1	1.02564	0.923077	0.820513	0.820513	0.923077	1.33333	10.2564
24																				0.897436	1.02564	1.23077	0.923077	1.12821	0.820513	0.923077	1.02564	0.923077	1.02564	3.07692	2.15385
25																	0.897436	0.923077	1.02564	0.923077	0.923077	1.12821	1.02564	1.02564	0.923077	1.02564	1.12821	0.717949	1.02564	3.58974	8.61538
26		0.820513	0.923077	0.923077	0.923077	1.02564	1.12821	0.923077	0.820513	1.12821	0.923077	0.923077	1.02564	1.02564	0.923077	0.923077	1.12821	1.33333	0.923077	0.923077	0.820513	1.02564	0.820513	1.02564	0.923077	1.12821	1.02564	1.02564	0.923077	0.923077	4.30769
27		0.923077	1.02564	1.12821	1.12821	0.923077	0.923077	1.12821	0.923077	0.923077	0.923077	1.02564	1.02564	1.23077	1.02564	1.12821	0.923077	1.12821	1.02564	0.820513	1.02564	0.923077	0.923077	0.923077	0.923077	1.33333	0.923077	0.923077	1.12821	0.923077	1.12821
28																		0.794872	1.02564	1.12821	1.02564	1.02564	1.02564	1.12821	0.923077	1.02564	1.02564	0.923077	1.02564	2.35897	5.4359
29										1.10256	0.820513	1.12821	0.923077	1.02564	1.02564	1.23077	1.02564	0.923077	1.02564	1.02564	1.12821	1.02564	1.12821	1.23077	1.02564	0.820513	1.12821	0.923077	0.820513	1.12821	2.97436
30		0.923077	1.33333	1.02564	0.820513	0.820513	0.820513	1.23077	1.02564	0.923077	1.02564	1.02564	0.923077	0.820513	1.12821	1.12821	1.02564	0.820513	1.02564	1.12821	1.12821	0.923077	1.12821	0.820513	0.820513	0.923077	0.923077	1.02564	1.02564	0.923077	1.33333
31		0.923077	0.923077	1.02564	1.23077	0.923077	0.923077	1.12821	1.23077	0.820513	1.12821	0.923077	1.02564	1.53846	1.02564	0.923077	1.12821	1.12821	1.23077	0.923077	0.923077	1.02564	1.02564	0.923077	1.33333	1.12821	1.02564	1.12821	1.02564	0.923077	0.923077
32																									1.41026	0.923077	1.02564	1.53846	1.74359	4.61538	2.76923
33		0.923077	0.820513	1.23077	0.923077	1.02564	1.02564	1.23077	1.12821	0.923077	1.02564	1.02564	0.923077	1.23077	0.923077	1.02564	0.820513	1.02564	1.02564	1.12821	1.02564	0.923077	0.923077	1.12821	0.820513	1.02564	1.02564	1.12821	0.923077	1.64103	2.76923
34		1.02564	1.12821	1.02564	1.4359	1.12821	0.820513	1.12821	0.923077	1.02564	1.12821	0.923077	0.923077	0.820513	1.02564	1.02564	1.02564	0.923077	1.02564	1.02564	1.02564	0.923077	1.02564	1.02564	1.12821	1.02564	1.02564	1.12821	0.820513	1.12821	4.41026
35		1.12821	0.820513	0.923077	0.820513	0.923077	0.923077	1.02564	0.923077	1.12821	1.12821	0.820513	1.02564	1.12821	1.02564	0.923077	1.53846	1.02564	0.820513	1.12821	1.02564	1.12821	1.02564	1.02564	0.820513	1.02564	1.23077	0.923077	1.12821	2.05128	1.12821
36											1.10256	0.820513	1.12821	1.12821	0.923077	0.820513	0.923077	0.820513	1.12821	1.02564	0.923077	0.923077	1.02564	1.12821	1.02564	0.820513	1.33333	1.02564	0.923077	0.923077	1.4359
37															0.794872	1.02564	0.923077	0.820513	0.820513	0.923077	1.02564	1.02564	1.02564	1.4359	0.820513	1.02564	1.12821	1.53846	0.923077	0.923077	1.12821
38																	0.794872	0.923077	1.12821	0.820513	0.923077	0.923077	0.923077	1.12821	0.923077	0.820513	0.820513	1.02564	1.74359	7.79487	5.1282
39		1.12821	1.02564	1.02564	1.12821	1.02564	1.12821	1.12821	0.923077	1.02564	1.12821	0.923077	1.12821	1.02564	1.02564	0.923077	1.12821	1.12821	1.02564	1.12821	0.923077	1.12821	0.923077	1.12821	1.02564	1.02564	0.923077	1.02564	2.15385	1.74359	2.25641
40										0.897436	0.820513	1.02564	1.23077	0.820513	1.12821	0.820513	1.23077	1.02564	0.923077	1.12821	0.923077	0.820513	1.02564	1.12821	0.820513	0.923077	1.02564	1.33333	1.12821	1.33333	6.15385
41																						1.30769	0.820513	1.02564	0.923077	0.820513	1.02564	0.923077	1.74359	1.84615	8.10256
42				0.794872	1.02564	1.23077	0.923077	1.33333	0.923077	1.12821	1.02564	1.02564	0.923077	1.12821	0.923077	1.02564	0.923077	0.923077	1.12821	1.23077	1.02564	1.02564	1.12821	0.923077	1.33333	1.02564	1.02564	1.23077	1.23077	2.87179	1.64103
43												0.897436	0.923077	0.820513	0.820513	0.923077	1.12821	0.820513	1.02564	1.02564	0.820513	0.923077	1.23077	1.12821	0.923077	1.02564	1.02564	1.23077	0.820513	1.02564	5.02564
44		1.02564	0.923077	0.820513	1.12821	1.02564	1.12821	1.23077	0.923077	1.33333	1.02564	1.02564	1.02564	1.02564	0.923077	1.12821	1.02564	1.12821	1.02564	0.923077	1.12821	1.02564	0.820513	1.23077	0.923077	1.12821	1.12821	1.02564	1.02564	0.923077	1.02564
45																				1	0.820513	1.12821	1.02564	1.02564	0.923077	1.12821	1.23077	0.923077	1.64103	1.74359	7.17949
46																	1	0.923077	0.923077	1.12821	0.717949	1.12821	1.12821	1.02564	0.923077	0.923077	0.820513	1.12821	1.23077	1.02564	1.64103
47																								0.897436	0.923077	0.923077	1.02564	1.02564	0.820513	1.33333	2.05128
48		0.923077	0.923077	1.02564	0.923077	0.923077	1.12821	0.923077	0.923077	0.923077	0.820513	0.923077	1.12821	0.820513	1.12821	1.02564	0.923077	0.923077	0.923077	1.02564	0.820513	1.02564	1.02564	0.923077	1.02564	0.820513	0.923077	0.923077	0.923077	0.923077	1.53846
49											1.10256	1.02564	0.923077	0.820513	0.923077	0.923077	1.02564	1.02564	1.02564	0.923077	1.02564	1.02564	0.923077	1.12821	1.02564	0.923077	1.23077	1.12821	0.923077	1.33333	1.4359
50							1	0.820513	0.923077	0.820513	1.12821	0.923077	0.923077	0.820513	1.02564	1.33333	0.923077	1.02564	1.02564	1.23077	0.923077	1.23077	0.923077	1.02564	0.923077	0.923077	1.12821	0.923077	0.923077	1.23077	1.4359
51		1.02564	1.12821	0.820513	1.23077	1.02564	0.923077	1.12821	0.820513	0.923077	1.12821	0.923077	0.820513	0.923077	1.02564	0.923077	0.923077	1.02564	0.923077	0.923077	1.02564	1.23077	0.820513	1.02564	1.02564	0.923077	0.923077	0.923077	1.02564	1.53846	1.64103
52		1.02564	0.923077	0.923077	1.12821	0.923077	0.717949	1.23077	1.02564	0.923077	0.923077	0.923077	1.02564	1.02564	0.923077	1.12821	0.923077	0.923077	1.02564	1.12821	1.02564	0.820513	1.02564	1.02564	1.02564	1.02564	1.12821	1.02564	0.923077	1.23077	1.23077
53																		1.10256	1.02564	0.923077	1.33333	1.02564	1.12821	0.923077	0.820513	0.923077	1.02564	0.923077	1.23077	2.35897	8.10256
54																					0.794872	0.923077	1.02564	0.923077	0.923077	1.12821	1.12821	1.53846	1.84615	9.84615	8.71795
55		1.23077	0.820513	0.820513	1.33333	0.923077	0.923077	0.923077	1.02564	0.923077	0.820513	1.02564	0.923077	0.820513	1.12821	0.923077	0.923077	1.02564	1.02564	0.923077	0.923077	0.923077	1.23077	0.923077	1.02564	1.02564	0.923077	1.12821	0.923077	0.820513	1.84615
56			0.897436	0.923077	0.820513	0.923077	1.4359	1.23077	1.12821	0.820513	1.02564	0.923077	1.02564	0.923077	1.02564	1.02564	1.64103	1.02564	0.923077	1.02564	0.923077	1.02564	0.923077	1.02564	1.23077	0.923077	0.923077	1.12821	0.923077	1.02564	5.4359
57		0.923077	0.820513	1.02564	1.02564	1.23077	1.02564	1.12821	0.820513	0.923077	1.12821	1.02564	1.33333	1.23077	1.23077	1.23077	0.820513	1.23077	0.820513	1.23077	1.02564	0.820513	0.923077	1.02564	1.02564	1.02564	1.02564	1.23077	1.4359	2.5641	2.05128
58																		0.794872	1.12821	0.923077	0.820513	1.12821	1.12821	0.923077	0.923077	0.820513	1.02564	0.820513	0.923077	0.923077	1.4359
59																			1	0.820513	1.02564	0.820513	1.84615	0.923077	1.33333	1.12821	0.820513	0.717949	1.12821	1.02564	1.12821
60																		1.10256	1.02564	1.02564	0.923077	1.12821	1.23077	1.02564	1.02564	1.02564	1.02564	0.923077	1.02564	3.28205	4.30769
61		0.923077	1.12821	1.02564	0.923077	1.4359	1.02564	1.02564	0.923077	1.12821	1.23077	1.02564	1.02564	1.02564	1.02564	1.02564	1.02564	1.33333	0.923077	1.02564	1.02564	0.923077	1.4359	1.02564	0.923077	1.12821	1.02564	0.820513	1.02564	1.33333	2.15385
62																			0.897436	1.12821	0.820513	0.923077	1.12821	1.33333	0.923077	0.923077	0.820513	0.923077	1.02564	5.33333	5.74359
63				0.897436	1.02564	1.02564	1.12821	0.923077	1.12821	0.923077	1.12821	0.923077	1.12821	1.02564	1.23077	1.12821	0.923077	0.923077	1.23077	1.02564	1.02564	1.02564	1.4359	0.923077	0.923077	0.820513	0.923077	1.23077	0.820513	1.23077	1.33333
64		1.23077	0.923077	1.02564	1.02564	0.923077	1.12821	1.12821	1.33333	1.12821	0.820513	1.02564	1.02564	0.923077	0.923077	0.923077	1.02564	1.12821	0.820513	1.33333	0.923077	1.02564	0.923077	1.02564	1.02564	0.923077	0.820513	0.923077	1.12821	1.33333	1.84615
65															0.897436	0.820513	1.12821	1.12821	0.923077	1.12821	1.02564	0.923077	1.02564	1.12821	0.923077	1.12821	0.923077	1.02564	1.02564	3.89744	6.46154
66		1.12821	0.820513	0.923077	0.923077	1.23077	1.02564	0.923077	0.923077	0.820513	0.820513	1.12821	0.923077	1.02564	1.12821	1.02564	0.923077	1.02564	1.02564	0.923077	1.33333	1.02564	1.02564	1.02564	0.923077	0.923077	0.820513	1.02564	1.02564	1.02564	1.4359
67		1.02564	1.02564	0.923077	0.820513	0.923077	1.02564	1.12821	0.923077	0.923077	1.12821	0.923077	1.02564	0.923077	0.923077	1.23077	1.12821	1.23077	1.23077	1.23077	0.923077	1.02564	0.923077	1.12821	1.12821	0.923077	0.923077	1.02564	0.923077	1.02564	1.53846
68														0.794872	1.23077	0.820513	0.923077	0.923077	1.02564	1.02564	1.12821	0.923077	1.02564	1.02564	0.923077	0.717949	1.12821	0.923077	0.820513	1.33333	1.4359
69								1.20513	1.02564	1.12821	1.12821	1.02564	1.02564	1.23077	1.33333	1.02564	1.23077	1.02564	0.923077	0.820513	0.820513	0.923077	1.12821	0.820513	1.02564	0.923077	1.12821	0.923077	1.64103	2.35897	8.30769
70					1	0.820513	0.923077	1.23077	1.02564	0.923077	1.12821	0.923077	1.02564	0.923077	0.923077	0.820513	0.923077	0.923077	1.12821	0.820513	1.02564	0.923077	1.02564	1.02564	1.02564	0.923077	0.820513	0.923077	1.23077	1.84615	1.64103
71		1.02564	0.923077	1.12821	1.02564	1.33333	1.02564	0.820513	0.923077	1.02564	0.923077	0.820513	1.12821	0.820513	1.12821	1.02564	0.923077	0.923077	0.923077	0.923077	1.23077	1.02564	1.02564	1.02564	1.02564	1.02564	1.12821	0.923077	1.02564	1.02564	1.74359
72														0.794872	0.923077	0.923077	0.923077	1.02564	0.923077	0.923077	0.923077	0.923077	1.02564	1.12821	0.923077	1.23077	0.923077	1.23077	3.07692	8	2.5641
73		1.02564	0.923077	0.820513	1.12821	0.820513	1.02564	1.02564	1.02564	0.923077	1.23077	0.923077	1.23077	1.4359	0.923077	1.23077	1.02564	0.923077	1.02564	1.02564	0.923077	0.923077	1.02564	1.12821	0.923077	0.923077	1.02564	1.02564	1.12821	1.02564	1.4359
74		0.923077	1.02564	0.923077	1.02564	1.12821	1.02564	0.923077	0.923077	0.923077	1.4359	1.12821	1.02564	1.02564	0.923077	0.923077	1.02564	1.02564	1.23077	1.12821	0.820513	1.02564	0.923077	1.02564	1.02564	0.923077	1.12821	0.923077	1.02564	0.923077	1.33333

## Sheet: Figure 4-figure supplement 2A
Interdivision time vs generation relative to SEP
Generation		-50	-49	-48	-47	-46	-45	-44	-43	-42	-41	-40	-39	-38	-37	-36	-35	-34	-33	-32	-31	-30	-29	-28	-27	-26	-25	-24	-23	-22	-21	-20	-19	-18	-17	-16	-15	-14	-13	-12	-11	-10	-9	-8	-7	-6	-5	-4	-3
Mean (3 cols)	min	130.575	132.604	129.259	128.596	125.5	128.049	131.008	134.167	133.478	131.733	128.889	127.586	125.593	125.5	126.344	128.646	129.614	131.447	131.124	130.115	129.815	129.787	132.109	130.6	130.528	131.058	132.243	133.093	131.362	130.756	130.188	131.563	130.202	130.395	131.127	132.847	131.754	130.58	130.329	131.989	131.005	132.058	131.176	133.13	130.502	129.384	129.013	129.033
N		9	9	12	13	14	14	15	15	16	16	17	20	20	21	20	20	22	22	25	29	29	29	32	33	33	34	34	36	37	38	40	41	43	44	45	46	48	50	54	57	61	63	65	68	71	74	74	74
CL(0.05)	min	11.1662	13.284	12.2567	11.6339	8.82876	7.49975	7.60237	8.96398	8.49706	8.47881	7.34881	6.19066	6.35877	6.50852	6.90149	6.42719	5.29607	6.47888	6.72257	6.49762	6.23496	6.20601	6.36128	6.60853	6.60945	6.4246	5.94431	5.52045	5.25772	5.49567	5.1004	5.04412	4.78011	4.82668	4.91251	5.22658	5.41645	5.11259	4.44753	4.29951	4.37378	4.64511	4.57079	4.2735	3.84748	3.63384	3.62817	3.74424
Cell #
3		133.333	133.333	120	133.333	133.333	120	133.333	146.667	160	106.667	133.333	133.333	146.667	120	120	160	120	133.333	133.333	120	146.667	133.333	106.667	120	133.333	173.333	120	120	133.333	133.333	120	106.667	133.333	133.333	120	133.333	133.333	106.667	133.333	160	106.667	146.667	133.333	120	133.333	106.667	133.333	120
27		133.333	106.667	133.333	146.667	120	133.333	106.667	146.667	133.333	133.333	146.667	160	120	133.333	120	120	133.333	133.333	120	146.667	106.667	120	133.333	146.667	146.667	120	120	146.667	120	120	120	133.333	133.333	160	133.333	146.667	120	146.667	133.333	106.667	133.333	120	120	120	120	173.333	120	120
44		103.333	133.333	106.667	133.333	106.667	120	120	146.667	133.333	146.667	133.333	120	133.333	146.667	106.667	106.667	133.333	146.667	133.333	133.333	120	133.333	120	106.667	146.667	133.333	146.667	160	120	173.333	133.333	133.333	133.333	133.333	120	146.667	133.333	146.667	133.333	120	146.667	133.333	106.667	160	120	146.667	146.667	133.333
31																					116.667	106.667	120	120	133.333	160	120	120	146.667	160	106.667	146.667	120	133.333	200	133.333	120	146.667	146.667	160	120	120	133.333	133.333	120	173.333	146.667	133.333	146.667
37																																				103.333	133.333	120	106.667	106.667	120	133.333	133.333	133.333	186.667	106.667	133.333	146.667	200
59																																								130	106.667	133.333	106.667	240	120	173.333	146.667	106.667	93.3333
1		146.667	120	146.667	106.667	133.333	120	133.333	106.667	146.667	133.333	133.333	120	120	120	120	120	133.333	133.333	120	146.667	146.667	120	146.667	146.667	120	120	146.667	146.667	120	133.333	106.667	133.333	133.333	133.333	106.667	146.667	133.333	133.333	120	120	120	133.333	120	120	120	120	106.667	133.333
5		116.667	160	133.333	200	120	146.667	120	120	146.667	133.333	133.333	146.667	146.667	106.667	133.333	133.333	146.667	106.667	133.333	133.333	133.333	133.333	120	173.333	120	133.333	146.667	106.667	146.667	120	146.667	120	133.333	133.333	133.333	106.667	146.667	120	120	120	133.333	146.667	133.333	133.333	133.333	133.333	146.667	146.667
34		146.667	133.333	146.667	146.667	106.667	160	106.667	133.333	120	133.333	146.667	146.667	133.333	133.333	160	106.667	133.333	120	120	133.333	120	173.333	133.333	146.667	133.333	186.667	146.667	106.667	146.667	120	133.333	146.667	120	120	106.667	133.333	133.333	133.333	120	133.333	133.333	133.333	120	133.333	133.333	146.667	133.333	133.333
66		133.333	146.667	120	133.333	120	120	133.333	133.333	160	106.667	120	120	133.333	133.333	133.333	106.667	146.667	133.333	120	120	106.667	120	146.667	106.667	120	120	160	133.333	120	120	106.667	106.667	146.667	120	133.333	146.667	133.333	120	133.333	133.333	120	173.333	133.333	133.333	133.333	120	120	106.667
71		120	133.333	106.667	133.333	133.333	133.333	133.333	133.333	106.667	146.667	133.333	106.667	146.667	133.333	106.667	133.333	120	133.333	146.667	186.667	106.667	133.333	133.333	120	146.667	133.333	173.333	133.333	106.667	120	133.333	120	106.667	146.667	106.667	146.667	133.333	120	120	120	120	160	133.333	133.333	133.333	133.333	133.333	146.667
26				130	120	106.667	133.333	120	133.333	133.333	160	173.333	120	106.667	133.333	146.667	106.667	106.667	120	133.333	133.333	133.333	133.333	106.667	120	120	120	133.333	146.667	120	106.667	146.667	120	120	133.333	133.333	120	120	146.667	173.333	120	120	106.667	133.333	106.667	133.333	120	146.667	133.333
73				116.667	120	133.333	120	120	160	133.333	106.667	133.333	146.667	120	120	146.667	120	133.333	146.667	133.333	120	146.667	106.667	133.333	120	106.667	146.667	106.667	133.333	133.333	133.333	120	160	120	160	186.667	120	160	133.333	120	133.333	133.333	120	120	133.333	146.667	120	120	133.333
14						116.667	106.667	133.333	146.667	133.333	120	120	146.667	120	133.333	133.333	146.667	133.333	133.333	120	160	133.333	133.333	160	146.667	120	120	120	120	146.667	133.333	93.3333	120	120	133.333	146.667	120	146.667	106.667	133.333	146.667	133.333	133.333	120	173.333	133.333	146.667	120	146.667
48												130	120	106.667	120	106.667	133.333	120	173.333	133.333	173.333	200	133.333	120	120	133.333	120	120	146.667	120	120	120	106.667	120	146.667	106.667	146.667	133.333	120	120	120	133.333	106.667	133.333	133.333	120	133.333	106.667	120
12													103.333	133.333	133.333	106.667	120	146.667	120	120	173.333	120	120	146.667	120	160	106.667	133.333	133.333	133.333	133.333	120	106.667	120	146.667	133.333	120	133.333	106.667	133.333	133.333	120	146.667	120	186.667	133.333	120	133.333	120
67															116.667	93.3333	120	120	146.667	120	120	133.333	106.667	133.333	133.333	120	106.667	120	133.333	146.667	120	120	146.667	120	133.333	120	120	160	146.667	160	160	160	120	133.333	120	146.667	146.667	120	120
30																				130	120	133.333	133.333	120	173.333	133.333	106.667	106.667	106.667	160	133.333	120	133.333	133.333	120	106.667	146.667	146.667	133.333	106.667	133.333	146.667	146.667	120	146.667	106.667	106.667	120	120
74																				130	133.333	133.333	133.333	120	133.333	120	133.333	146.667	133.333	120	120	120	186.667	146.667	133.333	133.333	120	120	133.333	133.333	160	146.667	106.667	133.333	120	133.333	133.333	120	146.667
55																					130	120	106.667	160	106.667	106.667	173.333	120	120	120	133.333	120	106.667	133.333	120	106.667	146.667	120	120	133.333	133.333	120	120	120	160	120	133.333	133.333	120
56																									116.667	120	106.667	120	186.667	160	146.667	106.667	133.333	120	133.333	120	133.333	133.333	213.333	133.333	120	133.333	120	133.333	120	133.333	160	120	120
29																																143.333	106.667	146.667	120	133.333	133.333	160	133.333	120	133.333	133.333	146.667	133.333	146.667	160	133.333	106.667	146.667
36																																	143.333	106.667	146.667	146.667	120	106.667	120	106.667	146.667	133.333	120	120	133.333	146.667	133.333	106.667	173.333
43																																		116.667	120	106.667	106.667	120	146.667	106.667	133.333	133.333	106.667	120	160	146.667	120	133.333	133.333
4																																						116.667	146.667	146.667	146.667	120	146.667	120	146.667	133.333	133.333	120	133.333
46																																							130	120	120	146.667	93.3333	146.667	146.667	133.333	120	120	106.667
58																																								103.333	146.667	120	106.667	146.667	146.667	120	120	106.667	133.333
18																																										116.667	160	120	120	120	146.667	133.333	120
16		106.667	173.333	146.667	106.667	120	106.667	120	106.667	146.667	133.333	120	146.667	120	133.333	133.333	120	106.667	133.333	160	120	133.333	106.667	120	133.333	133.333	106.667	146.667	146.667	120	120	133.333	146.667	146.667	120	160	173.333	133.333	133.333	120	120	120	106.667	133.333	120	120	133.333	146.667	133.333
9					116.667	200	120	133.333	146.667	133.333	186.667	133.333	120	120	106.667	120	93.3333	133.333	133.333	133.333	120	133.333	106.667	120	120	146.667	146.667	120	120	133.333	146.667	120	120	160	106.667	133.333	146.667	186.667	146.667	120	133.333	146.667	173.333	120	120	120	133.333	133.333	106.667
64								116.667	120	133.333	120	106.667	133.333	133.333	120	106.667	133.333	133.333	120	106.667	133.333	146.667	133.333	133.333	160	120	133.333	133.333	120	146.667	146.667	173.333	146.667	106.667	133.333	133.333	120	120	120	133.333	146.667	106.667	173.333	120	133.333	120	133.333	133.333	120
52													116.667	106.667	133.333	120	146.667	146.667	120	133.333	133.333	120	120	173.333	133.333	120	120	146.667	120	93.3333	160	133.333	120	120	120	133.333	133.333	120	146.667	120	120	133.333	146.667	133.333	106.667	133.333	133.333	133.333	133.333
61													116.667	93.3333	146.667	146.667	120	106.667	133.333	120	133.333	120	120	120	120	146.667	133.333	120	186.667	133.333	133.333	120	146.667	160	133.333	133.333	133.333	133.333	133.333	133.333	173.333	120	133.333	133.333	120	186.667	133.333	120	146.667
6																		130	120	146.667	146.667	120	106.667	146.667	133.333	146.667	120	106.667	146.667	146.667	133.333	120	120	133.333	133.333	133.333	133.333	133.333	106.667	93.3333	146.667	186.667	133.333	146.667	120	106.667	133.333	120	120
35																				116.667	106.667	146.667	133.333	146.667	146.667	106.667	120	106.667	120	120	133.333	120	146.667	146.667	106.667	133.333	146.667	133.333	120	200	133.333	106.667	146.667	133.333	146.667	133.333	133.333	106.667	133.333
13																					130	133.333	120	160	133.333	120	120	106.667	133.333	146.667	146.667	133.333	120	120	120	146.667	133.333	120	120	133.333	120	160	133.333	120	146.667	133.333	120	146.667	120
33																								116.667	120	106.667	160	120	133.333	133.333	160	146.667	120	133.333	133.333	120	160	120	133.333	106.667	133.333	133.333	146.667	133.333	120	120	146.667	106.667	133.333
51																								156.667	133.333	146.667	106.667	160	133.333	120	146.667	106.667	120	146.667	120	106.667	120	133.333	120	120	133.333	120	120	133.333	160	106.667	133.333	133.333	120
63																											116.667	133.333	133.333	146.667	120	146.667	120	146.667	120	146.667	133.333	160	146.667	120	120	160	133.333	133.333	133.333	186.667	120	120	106.667
50																														130	106.667	120	106.667	146.667	120	120	106.667	133.333	173.333	120	133.333	133.333	160	120	160	120	133.333	120	120
17																															116.667	133.333	160	120	120	120	120	106.667	146.667	120	133.333	133.333	120	120	133.333	120	146.667	146.667	120
49																																		143.333	133.333	120	106.667	120	120	133.333	133.333	133.333	120	133.333	133.333	120	146.667	133.333	120
68																																					103.333	160	106.667	120	120	133.333	133.333	146.667	120	133.333	133.333	120	93.3333
65																																						116.667	106.667	146.667	146.667	120	146.667	133.333	120	133.333	146.667	120	146.667
25																																								116.667	120	133.333	120	120	146.667	133.333	133.333	120	133.333
28																																									103.333	133.333	146.667	133.333	133.333	133.333	146.667	120	133.333
60																																									143.333	133.333	133.333	120	146.667	160	133.333	133.333	133.333
0																																										116.667	146.667	160	120	120	146.667	120	106.667
62																																										116.667	146.667	106.667	120	146.667	173.333	120	120
22																																											130	120	146.667	133.333	173.333	93.3333	133.333
24																																											116.667	133.333	160	120	146.667	106.667	120
20																																														130	106.667	146.667	120
11																																															130	120	120
23																																															130	133.333	120
47																																															116.667	120	120
8										103.333	133.333	120	146.667	133.333	133.333	120	146.667	146.667	120	120	146.667	146.667	146.667	146.667	106.667	200	146.667	106.667	133.333	133.333	120	146.667	133.333	133.333	146.667	106.667	106.667	133.333	146.667	146.667	133.333	160	146.667	106.667	133.333	133.333	133.333	160	120
39																					116.667	120	133.333	133.333	120	146.667	133.333	133.333	146.667	133.333	146.667	146.667	120	133.333	146.667	120	146.667	133.333	133.333	120	146.667	146.667	133.333	146.667	120	146.667	120	146.667	133.333
70																													130	106.667	120	160	133.333	120	146.667	120	133.333	120	120	106.667	120	120	146.667	106.667	133.333	120	133.333	133.333	133.333
69																																156.667	133.333	146.667	146.667	133.333	133.333	160	173.333	133.333	160	133.333	120	106.667	106.667	120	146.667	106.667	133.333
21																																								143.333	133.333	106.667	106.667	133.333	146.667	120	133.333	106.667	106.667
38																																									103.333	120	146.667	106.667	120	120	120	146.667	120
53																																										143.333	133.333	120	173.333	133.333	146.667	120	106.667
10																																												130	106.667	106.667	146.667	106.667	133.333
45																																												130	106.667	146.667	133.333	133.333	120
19																																													116.667	106.667	146.667	133.333	133.333
41																																														170	106.667	133.333	120
57																		130	120	120	120	106.667	120	120	93.3333	146.667	120	106.667	133.333	133.333	160	133.333	146.667	106.667	120	146.667	133.333	173.333	160	160	160	106.667	160	106.667	160	133.333	106.667	120	133.333
42																													103.333	133.333	160	120	173.333	120	146.667	133.333	133.333	120	146.667	120	133.333	120	120	146.667	160	133.333	133.333	146.667	120
40																																			116.667	106.667	133.333	160	106.667	146.667	106.667	160	133.333	120	146.667	120	106.667	133.333	146.667
72																																							103.333	120	120	120	133.333	120	120	120	120	133.333	146.667
7																																													103.333	106.667	186.667	93.3333	106.667
54																																														103.333	120	133.333	120
32
15																								116.667	146.667	133.333	120	160	133.333	160	133.333	120	133.333	133.333	146.667	120	133.333	146.667	120	120	106.667	133.333	133.333	106.667	106.667	106.667	146.667	146.667	120
2																																													116.667	120	133.333	146.667	133.333
[truncated: 8 more columns]

## Sheet: Figure 4-figure supplement 2B
Misfolded-protein aggregate level vs generation relative to SEP
Generation		-10	-9	-8	-7	-6	-5	-4	-3	-2	-1	0	1	2	3	4	5
Mean (3 cols)	r.u.	0	0	0	0	0	0	0	3.03607e-06	0.0126417	0.127177	0.999751	4.09015	8.61714	17.3778	26.0554	37.6789
N		57	61	63	65	68	71	74	74	74	75	75	75	69	47	20	9
CL(0.05)	r.u.								7.29656e-06	0.0303536	0.184289	0.518804	1.59243	2.52464	4.77051	9.40869	18.9276
r.u. = values made relative to SEP
Cell #
3		0	0	0	0	0	0	0	0	0	0	0	0.00705963
27		0	0	0	0	0	0	0	0	0	0	0	0
44		0	0	0	0	0	0	0	0	0	0	0	0.000404515
31		0	0	0	0	0	0	0	0	0	0	0	0.000123026
37		0	0	0	0	0	0	0	0	0	0	0	0.632816
59		0	0	0	0	0	0	0	0	0	0	0.000659998	2.3246
1		0	0	0	0	0	0	0	0	0	0	0	0.000250554	1.51681
5		0	0	0	0	0	0	0	0	0	0	0.000401468	1.74405	8.62366
34		0	0	0	0	0	0	0	0	0	0	0	8.88914e-05	0.204562
66		0	0	0	0	0	0	0	0	0	0	0	0.000969842	3.06167
71		0	0	0	0	0	0	0	0	0	0	0.000306778	0.00650418	4.82811
26		0	0	0	0	0	0	0	0	0	0	0.000318904	0.00313656	3.60515
73		0	0	0	0	0	0	0	0	0	0	0	0.000102513	1.32982
14		0	0	0	0	0	0	0	0	0	0.000322056	1.4518	8.91208	16.2569
48		0	0	0	0	0	0	0	0	0	0	0	0.00045834	1.72
12		0	0	0	0	0	0	0	0	0	0	0.000114868	0.000229055	1.68702
67		0	0	0	0	0	0	0	0	0	0	0	0	0.171671
30		0	0	0	0	0	0	0	0	0	0	0	0.0029978	3.43343
74		0	0	0	0	0	0	0	0	0	0	0	0.0017095	3.08957
55		0	0	0	0	0	0	0	0	0	0	0.000516911	0.439931	5.31165
56		0	0	0	0	0	0	0	0	0	0	0	0.000654154	0.968581
29		0	0	0	0	0	0	0	0	0	0	0	0.00730269	5.56117
36		0	0	0	0	0	0	0	0	0	0	0	0.00147688	2.48502
43		0	0	0	0	0	0	0	0	0	0	0.000306017	0.00240174	4.33324
4		0	0	0	0	0	0	0	0	0	0	0	0.000946985	0.725064
46		0	0	0	0	0	0	0	0	0	0	0	0.702362	7.17733
58		0	0	0	0	0	0	0	0	0	0	0.000337948	0.0814975	5.01449
18			0	0	0	0	0	0	0	0	0	0	0.00102541	2.43329
16		0	0	0	0	0	0	0	0	0	0	0	0.00181171	2.7068	11.1415
9		0	0	0	0	0	0	0	0	0	0	0	0.00072441	2.24999	15.6812
64		0	0	0	0	0	0	0	0	0	0	0	0.000108996	2.26862	11.3351
52		0	0	0	0	0	0	0	0	0	0	0	0	0.00124216	3.9305
61		0	0	0	0	0	0	0	0	0	0	0	0	0.0012159	5.22787
6		0	0	0	0	0	0	0	0	0	0	0	0	0	1.43644
35		0	0	0	0	0	0	0	0	0	0	0	0.000491802	2.97243	17.1736
13		0	0	0	0	0	0	0	0	0	0	0	0.000502605	2.15428	17.699
33		0	0	0	0	0	0	0	0	0	0	0	0.00298526	3.20864	14.6478
51		0	0	0	0	0	0	0	0	0	0	0	0.000132149	0.606556	10.5978
63		0	0	0	0	0	0	0	0	0	0	0	0.000132029	0.000263167	2.86128
50		0	0	0	0	0	0	0	0	0	0	0	0	0.00320616	5.72734
17		0	0	0	0	0	0	0	0	0	0	0	0	0.274032	7.81327
49		0	0	0	0	0	0	0	0	0	0	0	0.00368561	3.62389	12.8253
68		0	0	0	0	0	0	0	0	0	0	0	0.00127461	2.12908	11.176
65		0	0	0	0	0	0	0	0	0	0	0.000160302	0.590327	7.04563	33.7487
25		0	0	0	0	0	0	0	0	0	0	0	0	1.25936	25.7826
28		0	0	0	0	0	0	0	0	0	0	0.000166964	1.11264	7.71115	24.073
60		0	0	0	0	0	0	0	0	0	0	0	0.00827294	4.94316	27.6471
0			0	0	0	0	0	0	0	0	0	0	0	0	0.000164268
62			0	0	0	0	0	0	0	0	0	0.00138354	1.73847	8.49582	44.3712
22				0	0	0	0	0	0	0	0	0	0.000684008	2.48576	12.9819
24				0	0	0	0	0	0	0	0.000354986	1.37329	7.38919	14.5446	35.3666
20							0	0	0	0	0	0	0.00506464	5.29142	13.8625
11								0	0	0	0	0	0.0271155	3.98514	20.7722
23								0	0	0	0	0	0.0007502	1.8727	10.7914
47								0	0	0	0	0.000381623	0.000559111	1.27826	10.1251
8		0	0	0	0	0	0	0	0	0	0	0	0	0	0	0.001145
39		0	0	0	0	0	0	0	0	0	0	0	0.000370368	1.53554	16.2785	28.4519
70		0	0	0	0	0	0	0	0	0	0	0	0.00028409	0.0652255	7.06978	19.9874
69		0	0	0	0	0	0	0	0	0	0	0	0.000567165	1.96512	13.1638	29.4824
21		0	0	0	0	0	0	0	0	0	0	0.000168455	0.0066194	4.82485	13.4116	33.7573
38		0	0	0	0	0	0	0	0	0	0	0	0.00101156	3.01787	15.0458	64.2804
53			0	0	0	0	0	0	0	0	0	0	0.000336507	0.00328792	6.01063	22.3526
10					0	0	0	0	0	0	0	0	0	0	2.95813	13.5213
45					0	0	0	0	0	0	0	0.000358389	0.000868368	1.3959	12.3914	24.5056
19						0	0	0	0	0	0	0	0.00283488	4.14992	14.7783	25.4388
41							0	0	0	0	0	0	0.000909861	1.7593	13.5441	26.2521
57		0	0	0	0	0	0	0	0	0	0	0	0	0.000712115	2.38435	12.2417	30.2052
42		0	0	0	0	0	0	0	0	0	0	0	0	0	0.00182943	5.1032	25.1166
40		0	0	0	0	0	0	0	0	0	0	0	0	0	0.000146979	2.07675	11.1501
72		0	0	0	0	0	0	0	0	0	0	0	0	0	1.95839	23.1226	72.6105
7						0	0	0	0	0	0	0	0	0.00370158	9.49316	31.8763	47.12
54							0	0	0	0	0	0	0.00903992	5.71657	16.3694	29.0099	86.237
32											0	0.000398994	0.000195733	1.24183	11.4467	23.5955	52.8816
15		0	0	0	0	0	0	0	0	0	0	0	0	0	0.00139616	1.42994	8.22195
2						0	0	0	0	0	0	0	0	0	0.000170588	0.0085865	5.56715

## Sheet: Figure 4-figure supplement 2C
Free Ydj1 level vs generation relative to SEP
Generation		-10	-9	-8	-7	-6	-5	-4	-3	-2	-1	0	1	2	3	4	5
Mean (3 cols)	r.u.	0.960295	0.961326	0.962413	0.962707	0.962491	0.963004	0.964031	0.963814	0.959635	0.931613	0.767274	0.567015	0.339819	0.215856	0.166541	0.0917415
N		57	61	63	65	68	71	74	74	74	75	75	75	69	47	20	9
CL(0.05)	r.u.	0.00542788	0.00495829	0.00411577	0.00434441	0.00409185	0.00398442	0.00363118	0.0037557	0.0140885	0.0321719	0.0716311	0.0858926	0.0748669	0.0761843	0.0998364	0.027071
r.u. = values made relative to the mean of first-time mother cells
Cell #
3		0.0967037	0.0944851	0.0980107	0.0952713	0.097054	0.0960761	0.0967434	0.0964143	0.0967186	0.0981942	0.0966154	0.0956347
27		0.0969547	0.0975864	0.0963262	0.0977899	0.0958598	0.0938254	0.0961174	0.0956948	0.0966345	0.0969354	0.0969838	0.0975589
44		0.0956547	0.0940105	0.0974343	0.0965484	0.0965094	0.0956897	0.0949092	0.0962327	0.0958875	0.0961742	0.0959826	0.0974473
31		0.0984209	0.0967558	0.0955319	0.0961904	0.0966603	0.0961017	0.0961429	0.0972712	0.0952903	0.0966912	0.0963655	0.0965181
37		0.0964757	0.0948931	0.0975832	0.0982332	0.0963483	0.0933078	0.0941857	0.0979461	0.0975068	0.096916	0.096899	0.0483958
59		0.0922877	0.0936551	0.0967368	0.0958725	0.098728	0.09928	0.0969753	0.099068	0.0959058	0.10043	0.0931785	0.0257557
1		0.0971083	0.096214	0.0984457	0.0951218	0.0968566	0.0954011	0.0954929	0.0970388	0.0942675	0.0962909	0.0968038	0.0947289	0.0324735
5		0.0972455	0.0972121	0.0962909	0.0959725	0.0932817	0.0983952	0.0953371	0.0956601	0.0963727	0.0976057	0.0996087	0.030823	0.0147807
34		0.0985724	0.097729	0.0965512	0.096612	0.0951177	0.0975996	0.0971673	0.0969639	0.0967993	0.0975229	0.0949953	0.0959071	0.0725036
66		0.0960427	0.0979461	0.0945619	0.0958941	0.0977517	0.0948333	0.0973325	0.0948908	0.0979789	0.0957598	0.0964733	0.0966923	0.0231674
71		0.09936	0.0958851	0.0966577	0.0974821	0.0951158	0.0955922	0.100817	0.0971595	0.0984368	0.0952481	0.096279	0.094402	0.0190717
26		0.0954921	0.0952846	0.0969088	0.0964889	0.0968145	0.0940348	0.0947808	0.0952425	0.094161	0.0960981	0.0994922	0.0956299	0.0220185
73		0.0942871	0.0980401	0.0973033	0.0962538	0.0949217	0.0997413	0.0952192	0.0968434	0.0956587	0.09626	0.0970711	0.0976981	0.0336099
14		0.0978106	0.0957056	0.0970031	0.0977296	0.0966316	0.0977201	0.0955853	0.0976853	0.093465	0.0948695	0.0340563	0.0131291	0.00954222
48		0.096982	0.0945597	0.095028	0.0943579	0.095374	0.096221	0.0973447	0.0971944	0.0954926	0.0962831	0.0977127	0.0973583	0.0307794
12		0.0959339	0.0988935	0.0938188	0.0980064	0.0976126	0.0970631	0.0955808	0.0955242	0.0971099	0.0952144	0.0983271	0.0965566	0.0318612
67		0.0938942	0.0957981	0.0983241	0.0978813	0.0965097	0.094817	0.0991355	0.0981247	0.0989402	0.0978196	0.0968483	0.0979477	0.0763341
30		0.0962524	0.0958334	0.0945658	0.095253	0.0968054	0.0968121	0.0961864	0.0995987	0.0983927	0.097345	0.0963685	0.0940572	0.0213351
74		0.0971208	0.0962354	0.098585	0.0953045	0.096188	0.0964588	0.0977639	0.0944745	0.098309	0.0967847	0.0974745	0.0955606	0.022057
55		0.0944931	0.09453	0.0930608	0.0957246	0.097061	0.0959787	0.0946527	0.0929366	0.0980767	0.0964217	0.0976276	0.058551	0.0181007
56		0.0980598	0.0968176	0.0953226	0.0967405	0.0955872	0.0973772	0.0981526	0.0952176	0.0962761	0.0960003	0.0964068	0.096249	0.0396028
29		0.0963282	0.0966476	0.0949932	0.0994623	0.0980749	0.0940359	0.0961599	0.0958731	0.0963537	0.0938203	0.0952013	0.0949399	0.0173241
36		0.100085	0.098088	0.0953917	0.0963089	0.0967804	0.0962002	0.0972873	0.100955	0.095462	0.0975088	0.0972163	0.0963696	0.0266328
43		0.0947258	0.0957637	0.0976877	0.0955562	0.0974786	0.098177	0.096975	0.096596	0.0989308	0.0958863	0.100859	0.097853	0.0193482
4		0.100105	0.0927839	0.0956909	0.0973744	0.0983906	0.0963038	0.0964372	0.0975869	0.097147	0.0956299	0.0982543	0.0962071	0.0464184
46		0.0929116	0.0923362	0.0956398	0.0953497	0.0945376	0.09701	0.0964116	0.0966264	0.0952388	0.0963697	0.0966096	0.0456384	0.014958
58		0.0922249	0.093637	0.0968247	0.0937548	0.0967774	0.0985005	0.0953984	0.0968891	0.0961454	0.0963645	0.0969601	0.0840282	0.0190349
18			0.0968128	0.0933059	0.0973005	0.0940475	0.0943407	0.0986706	0.0970035	0.0964322	0.0986742	0.0991166	0.0932484	0.0256165
16		0.0991801	0.0962447	0.0955913	0.0968667	0.098455	0.0985944	0.098001	0.0951925	0.098248	0.0982314	0.0969412	0.0976546	0.0242819	0.013635
9		0.0966754	0.0941244	0.0970996	0.097423	0.098255	0.0934684	0.0956664	0.0966029	0.0938032	0.0974612	0.096301	0.0968768	0.0279646	0.0109555
64		0.0915327	0.0974297	0.0963564	0.0961392	0.0950415	0.0952703	0.0964763	0.096816	0.0963606	0.0978421	0.0963225	0.0944989	0.026915	0.0128418
52		0.096541	0.0964499	0.0960375	0.0963977	0.0960406	0.0970846	0.0969442	0.096562	0.0986407	0.0954939	0.0958841	0.0974605	0.0974995	0.021926
61		0.0949681	0.0967153	0.0946141	0.0973192	0.0984283	0.0970622	0.0952815	0.0982178	0.0963337	0.0959707	0.0959468	0.0949509	0.0980634	0.0180302
6		0.0952593	0.0990631	0.0976123	0.0971701	0.0960971	0.0965088	0.0950571	0.0950294	0.0940181	0.0966929	0.0954051	0.0984727	0.0971128	0.0329375
35		0.096077	0.0934467	0.0951608	0.0956015	0.0973162	0.0993324	0.0942073	0.0959794	0.0963422	0.0957445	0.0960869	0.0978071	0.0239078	0.0102658
13		0.0956697	0.0955111	0.0969977	0.0989743	0.0975617	0.0962283	0.0955586	0.0957038	0.09539	0.097213	0.096186	0.0962868	0.0266881	0.0101094
33		0.0970979	0.0962917	0.100601	0.0985076	0.0957756	0.10255	0.0955413	0.0960114	0.0991669	0.0961487	0.0986903	0.0956705	0.0226421	0.0117821
51		0.0988172	0.0969505	0.0982382	0.0968818	0.0931166	0.0950016	0.0958902	0.0943525	0.0965901	0.0977947	0.0968786	0.0951412	0.0501274	0.0131438
63		0.0966819	0.0965535	0.0964309	0.0964472	0.097853	0.096133	0.0968577	0.0945777	0.0968547	0.0990793	0.0950087	0.097057	0.0963374	0.0249605
50		0.0959412	0.0976511	0.0928706	0.0997723	0.0981013	0.0964712	0.0968295	0.0966892	0.0977547	0.0956011	0.0953176	0.0954691	0.0966816	0.0185986
17		0.0971631	0.0984863	0.0956919	0.0934567	0.094146	0.0963516	0.0990983	0.100489	0.0955336	0.0970079	0.0972939	0.0993662	0.0693617	0.0155109
49		0.0978535	0.0941781	0.0974661	0.0955475	0.0963072	0.0981627	0.0976167	0.0948598	0.0957022	0.0963899	0.0981441	0.100402	0.0210416	0.0121153
68		0.0966333	0.0926494	0.0975595	0.0956764	0.0956473	0.0944384	0.0959099	0.0977627	0.0962802	0.0949142	0.0976044	0.0947041	0.0266617	0.012491
65		0.0961864	0.0939104	0.0960673	0.0931617	0.095733	0.0938864	0.0920767	0.096417	0.0963501	0.0964719	0.0959459	0.0527683	0.0144176	0.00756718
25		0.0942532	0.09744	0.0937964	0.0949449	0.0978372	0.0947082	0.0987719	0.0933448	0.0955684	0.0944766	0.0983607	0.0950402	0.0334044	0.00812268
28		0.0920165	0.0922645	0.0942485	0.0966965	0.0968135	0.0966591	0.0967372	0.0972422	0.0945174	0.093282	0.0993333	0.0383261	0.0151962	0.00862623
60		0.0940148	0.0951414	0.0962365	0.0971754	0.0975856	0.0975994	0.096798	0.0953213	0.096136	0.09615	0.0980328	0.0928855	0.0199671	0.00869683
0			0.0965137	0.0941079	0.0944668	0.0949469	0.0966075	0.096024	0.0970047	0.0938928	0.0961259	0.0967292	0.0960306	0.0927508	0.0981486
62			0.0919629	0.0939721	0.0953693	0.0994641	0.0974862	0.0976071	0.0985264	0.098295	0.0973384	0.100047	0.0287757	0.0139711	0.00689591
22				0.096	0.0945897	0.0967518	0.0971388	0.0960729	0.0946268	0.0979596	0.0970597	0.097505	0.0990433	0.0257911	0.0121415
24				0.0953921	0.09299	0.0932135	0.0962041	0.0983529	0.0945751	0.0963966	0.0957379	0.0326616	0.0154672	0.0103302	0.00769483
20							0.094079	0.0964904	0.0958879	0.100825	0.0897441	0.0946156	0.0974855	0.0173494	0.0118209
11								0.0933776	0.0946562	0.09487	0.0952782	0.0965459	0.0922461	0.0221231	0.0101949
23								0.0964572	0.0956818	0.0945556	0.0943827	0.0947325	0.0978798	0.0311609	0.0131162
47								0.09569	0.0957524	0.0950348	0.0905739	0.0961949	0.095835	0.03655	0.013783
8		0.0979074	0.0982242	0.0977485	0.0993616	0.0959138	0.0966545	0.0996935	0.0975044	0.0973305	0.093866	0.094051	0.0959771	0.0962116	0.0970463	0.097699
39		0.0993026	0.101742	0.0956118	0.098636	0.0969931	0.0987793	0.0968137	0.0941801	0.0963909	0.0971509	0.0970645	0.0957723	0.0310224	0.0102794	0.00795609
70		0.0939825	0.103111	0.0957258	0.0956735	0.0969519	0.0959877	0.0963857	0.0978195	0.0980715	0.096439	0.0944961	0.09691	0.0853084	0.0153267	0.00931752
69		0.0961237	0.0962111	0.0985016	0.0959539	0.094728	0.098725	0.0950945	0.0971346	0.0965093	0.0973382	0.0957532	0.0990793	0.0295589	0.0117506	0.00804997
21		0.0929527	0.0908981	0.0957397	0.0969743	0.0950721	0.0959874	0.0950783	0.0978622	0.0957368	0.095212	0.0944503	0.093665	0.0192442	0.0127087	0.00780009
38		0.0947771	0.0898301	0.095421	0.0999788	0.0966433	0.0933693	0.0966958	0.0971567	0.0980002	0.0977237	0.0966712	0.0987667	0.0233357	0.010927	0.00522149
53			0.0901535	0.0923537	0.0927677	0.0960318	0.0964791	0.0972481	0.096574	0.0981572	0.0964415	0.0995004	0.0971286	0.093115	0.0162091	0.00821552
10					0.0946634	0.0939172	0.0918527	0.0930579	0.0928572	0.0947284	0.100215	0.0932215	0.0942937	0.0963561	0.0226312	0.0121405
45					0.0921296	0.0969076	0.0987926	0.0975468	0.0955678	0.0956222	0.0950717	0.0958504	0.0964612	0.0340548	0.0128172	0.00959027
19						0.0936981	0.093592	0.0941201	0.0983774	0.096748	0.0959964	0.0968296	0.0970855	0.0206242	0.0107303	0.00941287
41							0.0916185	0.0923038	0.0944757	0.0971583	0.0939914	0.097119	0.0962312	0.0296057	0.0119742	0.00814804
57		0.0956863	0.0951957	0.0968092	0.099908	0.0968626	0.095805	0.0954114	0.0942028	0.0943551	0.0975653	0.0959662	0.0964901	0.0970753	0.0253672	0.0113636	0.00806359
42		0.0944763	0.0960454	0.0962855	0.0994607	0.0949919	0.0967859	0.0972958	0.0970092	0.098093	0.0948148	0.0961832	0.0973541	0.0955437	0.0977525	0.0177684	0.00812148
40		0.0945221	0.0959666	0.0987917	0.0964594	0.0963014	0.0971729	0.0959701	0.0973671	0.0945264	0.0977021	0.0951457	0.0973703	0.0980253	0.0967081	0.0280569	0.0114615
72		0.0947061	0.0954167	0.0940086	0.0965752	0.0974229	0.0976843	0.0985625	0.0964142	0.098568	0.093522	0.0964543	0.0960987	0.0960905	0.0276299	0.00877574	0.00539348
7						0.0935604	0.0927421	0.0977645	0.096857	0.0928491	0.0948461	0.0995879	0.096045	0.0966778	0.0143444	0.00713744	0.00714525
54							0.0955096	0.0962116	0.0936277	0.0970063	0.0965581	0.0969743	0.0965734	0.0190571	0.0105842	0.00815389	0.00469249
32											0.0972546	0.0947228	0.0945357	0.0362803	0.0129539	0.00959065	0.00652855
15		0.101944	0.0992054	0.0970102	0.0982419	0.0922558	0.097472	0.09537	0.0943202	0.0987925	0.0977959	0.094946	0.0972683	0.0974101	0.0952198	0.032083	0.0145307
2						0.0917411	0.0927417	0.0970598	0.096167	0.0999205	0.0987786	0.101353	0.0972582	0.0941321	0.0984631	0.0939199	0.0166303

## Sheet: Figure 4-figure supplement 2D
Free Cln3 level vs generation relative to SEP
Generation		-10	-9	-8	-7	-6	-5	-4	-3	-2	-1	0	1	2	3	4	5
Mean (3 cols)	r.u.	0.960999	0.955322	0.952007	0.971685	0.973937	0.981802	0.977118	0.973305	0.985642	0.976134	0.92565	0.833543	0.743895	0.68276	0.638718	0.523445
N		57	61	63	65	68	71	74	74	74	75	75	75	69	47	20	9
CL(0.05)	r.u.	0.0375283	0.0369659	0.0377887	0.0343263	0.0332118	0.0345308	0.0349416	0.0344932	0.0359848	0.0340338	0.0415262	0.044435	0.0446968	0.0607021	0.0768057	0.0773816
r.u. = values made relative to the mean of first-time mother cells
Cell #
3		0.0889446	0.102457	0.0732786	0.0972355	0.0975678	0.108736	0.11791	0.0827215	0.0907247	0.0874657	0.115706	0.105469
27		0.121447	0.0944787	0.0816119	0.0818688	0.09838	0.0879115	0.0876481	0.106395	0.102827	0.100402	0.0919021	0.0896297
44		0.0979202	0.104195	0.105777	0.10891	0.0909335	0.100756	0.0971531	0.0993813	0.0989442	0.0920159	0.0807216	0.0791379
31		0.119393	0.101824	0.0796355	0.0883385	0.0987363	0.0757818	0.115218	0.0912463	0.0844115	0.0955924	0.116815	0.116565
37		0.07917	0.110074	0.0954039	0.0964881	0.0997739	0.105495	0.104086	0.0601474	0.0825854	0.0813532	0.0952964	0.0767983
59		0.0952669	0.0893484	0.0993193	0.0851836	0.0642827	0.0693985	0.100723	0.132634	0.145638	0.0692025	0.116427	0.0874667
1		0.0958275	0.123445	0.0822873	0.0842318	0.108522	0.0853121	0.104296	0.119014	0.097016	0.0909731	0.0968482	0.0996211	0.0692441
5		0.0969694	0.0862755	0.101328	0.101288	0.0932365	0.0974997	0.079534	0.0778138	0.0910551	0.0883588	0.112065	0.0703581	0.057844
34		0.0831582	0.0993002	0.0907632	0.0969302	0.0796405	0.0783788	0.0667747	0.0840128	0.0980202	0.115884	0.0962126	0.0858415	0.101316
66		0.102803	0.105203	0.0870377	0.0806407	0.0955735	0.0992514	0.10343	0.109263	0.127872	0.0926522	0.0860801	0.0966898	0.0814109
71		0.114976	0.092514	0.0925876	0.0880009	0.104037	0.109657	0.102023	0.0952304	0.105136	0.118111	0.0854479	0.0945966	0.0810761
26		0.0863456	0.0889886	0.103602	0.106887	0.0978497	0.100875	0.0959344	0.0995512	0.10465	0.110368	0.102208	0.0928921	0.0623501
73		0.107403	0.0946421	0.0993503	0.0930584	0.0744811	0.106516	0.0893679	0.103827	0.0805956	0.0916828	0.0729924	0.0940247	0.0805983
14		0.0754073	0.0926303	0.0887395	0.0985434	0.0943543	0.105371	0.0909863	0.0932161	0.0905187	0.0831189	0.0817437	0.0703586	0.0614175
48		0.0874792	0.095963	0.103048	0.0772886	0.0858565	0.0900738	0.0970715	0.109806	0.0982992	0.0950829	0.0876144	0.0994914	0.0758409
12		0.075641	0.112137	0.0918423	0.0970878	0.0602796	0.0953664	0.102067	0.108183	0.0944425	0.0969642	0.115475	0.0897374	0.0805432
67		0.0928825	0.0990519	0.0961401	0.0920744	0.0996024	0.0988324	0.0909672	0.0944881	0.104834	0.0924113	0.0964875	0.0943233	0.0643179
30		0.090249	0.103427	0.0814845	0.106079	0.070204	0.118653	0.118834	0.0898571	0.0819576	0.0851541	0.110809	0.0829412	0.0795696
74		0.0797811	0.0942876	0.121137	0.0916158	0.11398	0.0939051	0.0932308	0.0966134	0.112492	0.0937449	0.112185	0.129097	0.0858603
55		0.105054	0.098774	0.0990313	0.0867094	0.102163	0.0970082	0.0841284	0.0916343	0.0883933	0.0858142	0.111519	0.100588	0.0507491
56		0.0993637	0.0891198	0.084698	0.0955596	0.0808429	0.0987858	0.0938765	0.0987042	0.103103	0.0812396	0.119405	0.0663664	0.0889389
29		0.0998041	0.0745286	0.0945022	0.0887047	0.112515	0.0843028	0.0796498	0.0975518	0.105835	0.0953405	0.107305	0.0747609	0.0675091
36		0.0712301	0.0934184	0.106303	0.0956204	0.0879535	0.109311	0.104334	0.10481	0.0528304	0.0956456	0.0855726	0.118462	0.0843805
43		0.109276	0.105378	0.126006	0.0788876	0.0953663	0.0675041	0.107692	0.0944887	0.104345	0.100033	0.109164	0.100596	0.072101
4		0.111087	0.106754	0.0696303	0.0907538	0.0914844	0.0850505	0.103986	0.0994459	0.103971	0.0965894	0.0958732	0.115133	0.0700671
46		0.110042	0.0714375	0.143901	0.0806228	0.111326	0.0848325	0.103894	0.0994189	0.117048	0.082622	0.109775	0.0944678	0.0458747
58		0.0924469	0.0939842	0.125102	0.0840751	0.0774049	0.102958	0.120816	0.138489	0.0882328	0.077755	0.0959022	0.095446	0.0738588
18			0.115675	0.114254	0.0919571	0.119445	0.103748	0.0866799	0.0951398	0.116779	0.099414	0.0949941	0.0822523	0.0697532
16		0.0764399	0.0983447	0.120054	0.090459	0.0886535	0.113318	0.0648087	0.0968201	0.0993858	0.0842351	0.0890463	0.0996052	0.0823954	0.0586539
9		0.0941063	0.0985475	0.0962509	0.104655	0.100357	0.118644	0.0825117	0.0815149	0.117754	0.111536	0.111819	0.0965521	0.0682779	0.0599583
64		0.0874949	0.105721	0.104763	0.106758	0.0812351	0.122446	0.0943645	0.0903519	0.11289	0.121225	0.0837974	0.0836221	0.060436	0.0579562
52		0.0904478	0.101752	0.0802635	0.0690737	0.114813	0.106437	0.105904	0.101204	0.0826753	0.0990399	0.0861357	0.111498	0.0996039	0.0764016
61		0.090888	0.0946503	0.100168	0.0944705	0.102597	0.0911089	0.0884033	0.0944604	0.117044	0.0954509	0.121883	0.0763824	0.0770235	0.0815072
6		0.0962785	0.074491	0.0906262	0.0865076	0.0874443	0.118534	0.101337	0.101998	0.0957331	0.111657	0.107031	0.0911996	0.0867875	0.0942827
35		0.0725163	0.111146	0.0672936	0.0945601	0.116286	0.0825614	0.0901744	0.0997647	0.0785958	0.0750224	0.126241	0.115587	0.0912428	0.0685524
13		0.0984871	0.0827758	0.0819503	0.0821453	0.11111	0.0914439	0.123247	0.105264	0.096865	0.134999	0.0924584	0.0777618	0.0751842	0.0731021
33		0.102536	0.0995228	0.066772	0.0979316	0.0887731	0.115256	0.0992388	0.125522	0.0970842	0.0998751	0.0850058	0.103387	0.102997	0.0566704
51		0.0970007	0.108769	0.0991736	0.0837881	0.0938443	0.107026	0.108476	0.0815023	0.100378	0.0884738	0.103513	0.105876	0.0928469	0.0593469
63		0.104372	0.0913524	0.0774956	0.0886172	0.107535	0.103444	0.094519	0.120974	0.0947314	0.0966324	0.0799357	0.124005	0.0952716	0.0721887
50		0.107806	0.0856102	0.0807424	0.113356	0.0877351	0.10153	0.09061	0.110296	0.104369	0.0940287	0.110115	0.0978531	0.0718553	0.0631524
17		0.0795882	0.0909413	0.10542	0.126245	0.0928468	0.109834	0.0810172	0.0931805	0.087941	0.082912	0.0791271	0.0890271	0.0813159	0.0699707
49		0.0984554	0.0978218	0.0739315	0.0723296	0.0953404	0.099611	0.110842	0.0966909	0.0866676	0.0875037	0.105424	0.0951604	0.0854912	0.0632538
68		0.0916593	0.10232	0.119687	0.0910991	0.0955835	0.110409	0.114811	0.0746401	0.120039	0.0801493	0.0999196	0.113092	0.0734967	0.0763124
65		0.0871868	0.0945409	0.121583	0.083632	0.0945942	0.106864	0.0678338	0.0814013	0.0882558	0.0809287	0.115157	0.0915483	0.0666544	0.0579649
25		0.103342	0.0940218	0.0796459	0.0852298	0.115223	0.0993123	0.0766943	0.0845598	0.097506	0.113253	0.143402	0.107051	0.0936236	0.0578075
28		0.121809	0.0848425	0.0872356	0.083547	0.108704	0.093929	0.102995	0.0957388	0.0832689	0.0803445	0.0998083	0.0875917	0.0879775	0.0688645
60		0.0857611	0.0770437	0.114084	0.0941141	0.0898707	0.0897484	0.0988246	0.101166	0.118757	0.0891689	0.0873906	0.0841217	0.0855161	0.0353876
0			0.0938208	0.0632734	0.0710053	0.0906041	0.098623	0.0892938	0.0905458	0.115394	0.101446	0.107463	0.107141	0.0831954	0.119804
62			0.0980214	0.100014	0.144116	0.071483	0.0851153	0.0749327	0.0933529	0.103428	0.117006	0.0911676	0.0945627	0.0655606	0.058963
22				0.101763	0.103347	0.0962562	0.106578	0.118268	0.120978	0.094232	0.0762102	0.118103	0.0937186	0.0732087	0.0639565
24				0.126161	0.110777	0.0927762	0.0958027	0.0922221	0.113252	0.0924649	0.105784	0.115102	0.109166	0.0452245	0.0755685
20							0.112686	0.107882	0.104008	0.109311	0.0827698	0.0601651	0.0856675	0.0420655	0.0488776
11								0.11644	0.103205	0.0829532	0.0794254	0.122756	0.10867	0.0685293	0.0500059
23								0.0754884	0.103373	0.102147	0.106997	0.129411	0.0753787	0.0604469	0.0607377
47								0.0768832	0.089548	0.0748124	0.087269	0.10592	0.10868	0.0567991	0.0401241
8		0.0841673	0.0889671	0.0865043	0.0932644	0.0910477	0.098352	0.0826981	0.0802203	0.0955766	0.107382	0.0860885	0.0928618	0.111008	0.126493	0.0877229
39		0.097301	0.0898637	0.0817969	0.094602	0.0901577	0.104601	0.111514	0.0919582	0.0996237	0.0725681	0.111278	0.102701	0.0660083	0.0594572	0.0436627
70		0.0850651	0.112408	0.0783626	0.104112	0.0901265	0.101238	0.0851754	0.0855648	0.0994788	0.0998949	0.1222	0.101453	0.105753	0.0849579	0.0588018
69		0.10218	0.0921792	0.109362	0.0886893	0.124315	0.0737532	0.0633364	0.12979	0.087685	0.0910123	0.136314	0.0895724	0.0870684	0.0539999	0.0671901
21		0.0940504	0.123506	0.114163	0.0860476	0.0901852	0.105395	0.0858972	0.147905	0.112552	0.10913	0.150043	0.09226	0.0720995	0.0539374	0.0744301
38		0.134653	0.110692	0.0747486	0.145945	0.116823	0.119592	0.0892722	0.0874069	0.123058	0.110878	0.116409	0.106053	0.0897563	0.0475058	0.0461771
53			0.0854277	0.0983027	0.116791	0.0843086	0.0765095	0.100652	0.0920156	0.126737	0.0926056	0.0883673	0.108272	0.10495	0.074159	0.0485967
10					0.103734	0.10694	0.127874	0.0993667	0.111239	0.0966148	0.0836125	0.110492	0.07803	0.0568442	0.0637795	0.0696869
45					0.0924332	0.124265	0.089147	0.0732356	0.0949742	0.0758965	0.0760733	0.0991251	0.097074	0.0964353	0.0617104	0.0812538
19						0.10789	0.112009	0.0789088	0.0735449	0.0745181	0.0988476	0.0929763	0.0929588	0.0850205	0.0678206	0.0697814
41							0.0824207	0.100163	0.102991	0.123332	0.113244	0.101047	0.102853	0.080268	0.0556383	0.0557184
57		0.0848559	0.122407	0.0951007	0.0978814	0.0822206	0.100188	0.109822	0.108738	0.113396	0.103802	0.0885336	0.0993322	0.106221	0.100615	0.0636161	0.060586
42		0.0962604	0.108797	0.0803775	0.0803671	0.100645	0.100079	0.0954942	0.0988204	0.101867	0.0668374	0.103672	0.101452	0.0850454	0.0772071	0.0570074	0.0583246
40		0.119618	0.0941915	0.0684083	0.100826	0.103647	0.0880478	0.108771	0.0820523	0.0835744	0.118547	0.106083	0.0908769	0.0870981	0.0860962	0.0762012	0.0714027
72		0.103968	0.091514	0.101381	0.0871886	0.0939231	0.133756	0.0925314	0.0850866	0.0812334	0.0905641	0.0755571	0.108675	0.0665127	0.0735622	0.077137	0.0403798
7						0.123099	0.119566	0.102759	0.148508	0.108962	0.099175	0.107263	0.0838928	0.0736327	0.0744733	0.0626722	0.0417677
54							0.106002	0.0998478	0.1074	0.094616	0.099132	0.0808409	0.103082	0.0922629	0.0619926	0.0699088	0.0354004
32											0.0865513	0.133053	0.0964581	0.0667658	0.0633152	0.0579579	0.0476935
15		0.116036	0.108397	0.0620101	0.120919	0.107902	0.114427	0.0902879	0.0698171	0.105696	0.102986	0.130464	0.105292	0.0887173	0.122579	0.110911	0.0618174
2						0.0905101	0.115217	0.117609	0.0876424	0.0686075	0.0891957	0.0681009	0.0947187	0.099977	0.158024	0.102749	0.0537286

## Sheet: Figure 4-figure supplement 2E
Free Cln3 level at different times relative to SEP
Experimental		Pre-SEP	Post-SEP	Post-SEP	Post-SEP			Model		Pre-SEP	Post-SEP	Post-SEP	Post-SEP
Time to SEP	min	<150	>150	>200	>250			Time to SEP	min	<150	>150	>200	>250
Median	r.u.	3.49102	2.75949	2.69337	2.3326			Median	r.u.	0.97045	0.71629	0.657845	0.637863
1Quartile	r.u.	2.81484	2.29955	1.71395	1.2088			1Quartile	r.u.	0.882501	0.59833	0.579282	0.559564
3Quartile	r.u.	4.42066	4.1633	3.91123	2.86208			3Quartile	r.u.	1.08751	0.832997	0.752803	0.734471
N		98	47	31	20			N		294	150	94	64
t-test p value (vs Pre-SEP)			0.0308808	0.0027119	1.02763e-05			r.u. = values made relative to the mean of Pre-SEP cells
r.u. = values made relative to the mean of Pre-SEP cells
		0.955697	0.252238	0.252238	0.252238					1.58024	0.877229	0.637795	0.682779
		1.33811	0.855988	0.855988	0.855988					1.45638	0.764016	0.678206	0.60586
		1.47957	0.900733	0.900733	0.900733					1.20039	0.772071	0.758409	0.618174
		1.50019	0.910344	0.910344	0.910344					1.22579	0.692441	0.643179	0.401241
		1.62942	1.13965	1.13965	1.13965					1.43402	0.823954	0.928469	0.57844
		1.85829	1.41622	1.41622	1.41622					1.50043	0.996039	0.732087	0.805432
		1.94143	1.69371	1.69371	1.71395					1.19804	0.867875	0.850205	0.912428
		1.99052	1.71395	1.71395	1.83597					1.26493	0.952716	0.922629	0.815072
		2.00696	1.83597	1.83597	2.2309					1.00588	0.718553	0.667658	0.755685
		2.01041	2.1238	2.2309	2.29955					1.15133	0.813159	0.825854	0.614175
		2.02026	2.2309	2.29955	2.36564					1.24005	0.831954	0.583246	0.660083
		2.20935	2.29955	2.36564	2.47862					1.13092	0.420655	0.588018	0.537286
		2.24468	2.36564	2.47862	2.52556					1.0867	1.11008	0.593469	0.436627
		2.30571	2.3944	2.52556	2.62459					1.0868	1.05753	0.458747	0.639565
		2.31032	2.47862	2.62459	2.69337					1.15706	0.720995	1.02997	0.751842
		2.41532	2.52556	2.69337	2.91832					0.962126	1.0495	0.870684	0.626722
		2.60154	2.53092	2.72748	3.06383					1.15475	1.06221	0.964353	0.539999
		2.60555	2.53916	2.75949	3.24248					1.07305	0.850454	0.697814	0.74159
		2.63547	2.60831	2.91832	4.1633					1.09164	0.665127	0.594572	0.879775
		2.64289	2.62459	3.06383	4.42982					1.11819	0.99977	0.617104	0.699707
		2.68763	2.69337	3.24248						1.21883	1.09775	0.633152	0.685293
		2.74534	2.71564	3.30055						1.22756	0.799357	0.810761	0.403798
		2.75938	2.72748	3.6322						1.29411	0.991251	0.897563	0.636161
		2.8068	2.75949	3.91123						1.222	0.755571	0.80268	0.599583
		2.81752	2.86675	4.0328						1.16409	0.831189	0.736327	0.476935
		2.8834	2.91832	4.1633						0.77755	1.00033	0.579562	0.566704
		2.92253	3.06383	4.17258						1.21225	0.750224	0.849579	0.570074
		2.94703	3.18493	4.42982						1.11657	0.875037	0.556383	0.539374
		2.99112	3.24248	4.72261						1.17006	0.836125	0.619926	0.675091
		2.99333	3.30055	5.50474						1.06997	0.762012	0.507491	0.586539
		3.00032	3.49785	6.1862						1.10878	0.721887	0.682779	0.735622
		3.05735	3.6322							1.13244	0.795696	0.60586	0.452245
		3.07006	3.91123							1.18547	0.858603	0.618174	0.731021
		3.08607	3.94483							1.27872	0.697532	0.401241	0.744733
		3.14244	4.0328							1.17048	0.60436	0.57844	0.855161
		3.1613	4.1633							1.17754	0.770235	0.805432	0.744301
		3.1633	4.17258							0.947314	0.854912	0.912428	0.936236
		3.17023	4.42982							1.15394	0.734967	0.815072	0.666544
		3.19231	4.7161							1.12552	0.604469	0.755685	0.353876
		3.20522	4.72261							1.26737	0.567991	0.614175	0.623501
		3.29108	5.04357							1.08962	0.870981	0.660083	1.01316
		3.34257	5.3925							1.05469	0.887173	0.537286	0.579579
		3.38459	5.50474							1.16565	0.929763	0.436627	0.72101
		3.38753	6.1862							0.928921	0.668374	0.639565	0.461771
		3.41872	6.74705							0.994914	0.528304	0.751842	0.655606
		3.44401	7.05122							0.829412	0.865513	0.626722	0.688645
		3.4498	7.32905							1.29097	0.631524	0.539999	0.889389
		3.48084								1.18462	0.632538	0.74159	0.58963
		3.48995								0.95446	0.763124	0.879775	0.696869
		3.49208								0.996052	0.488776	0.699707	0.714027
		3.60197								1.11498	1.00615	0.685293	0.579649
		3.60339								0.777618	0.814109	0.403798	0.812538
		3.6075								1.03387	0.805983	0.636161	0.475058
		3.64395								0.978531	0.843805	0.599583	0.77137
		3.67278								0.951604	0.738588	0.476935	0.485967
		3.69392								0.753787	0.568442	0.566704	0.557184
		3.72136								1.01453	0.637795	0.570074	0.671901
		3.73552								0.895724	0.678206	0.539374	0.578075
		3.73841								1.08272	0.758409	0.675091	0.354004
		3.81494								0.7803	0.643179	0.586539	0.417677
		3.82125								0.97074	0.928469	0.735622	0.699088
		3.82339								1.02853	0.732087	0.452245	0.500059
		3.88548								1.08675	0.850205	0.731021	0.607377
		3.8911								1.05292	0.922629	0.744733	0.700671
		3.93581								0.947187	0.667658	0.855161
		3.99989								0.919021	0.825854	0.744301
		4.01061								0.807216	0.583246	0.936236
		4.06815								1.16815	0.588018	0.666544
		4.14542								0.952964	0.593469	0.353876
		4.19278								1.02208	0.458747	0.623501
		4.24174								0.876144	1.02997	1.01316
		4.31846								0.964875	0.870684	0.579579
		4.39659								1.11519	0.964353	0.72101
		4.41309								1.19405	0.697814	0.461771
		4.44336								0.855726	0.594572	0.655606
		4.45117								0.958732	0.617104	0.688645
		4.54078								0.959022	0.633152	0.889389
		4.56952								0.949941	0.810761	0.58963
		4.57536								0.837974	0.897563	0.696869
		4.67196								1.07031	0.80268	0.714027
		4.71394								1.26241	0.736327	0.579649
		4.77531								1.03513	0.579562	0.812538
		4.99607								1.10115	0.849579	0.475058
		5.05587								0.999196	0.556383	0.77137
		5.1128								0.998083	0.619926	0.485967
		5.11991								0.873906	0.507491	0.557184
		5.18557								1.07463	0.682779	0.671901
		5.21559								0.911676	0.60586	0.578075
		5.37307								1.18103	0.618174	0.354004
		5.39827								1.15102	0.401241	0.417677
		5.51717								0.860885	0.57844	0.699088
		5.56357								1.11278	0.805432	0.500059
		5.75245								1.10492	0.912428	0.607377
		5.76665								1.06083	0.815072	0.700671
		5.87592								1.07263	0.755685
		5.98651								1.33053	0.614175
		7.15815								1.30464	0.660083
		9.20512								0.813532	0.537286
										0.909731	0.436627
										1.18111	0.639565
										0.950829	0.751842
										0.937449	0.626722
										0.953405	0.539999
										1.34999	0.74159
										0.884738	0.879775
										0.966324	0.699707
										0.809287	0.685293
										1.07382	0.403798
										0.998949	0.636161
										0.910123	0.599583
										0.926056	0.476935
										0.988476	0.566704
										0.905641	0.570074
										0.99175	0.539374
										0.99132	0.675091
										0.907247	0.586539
										1.02827	0.735622
										0.982992	0.452245
										0.944425	0.731021
										1.04834	0.744733
										0.819576	0.855161
										0.883933	0.744301
										1.03103	0.936236
										1.16779	0.666544
										1.1289	0.353876
										0.957331	0.623501
										0.96865	1.01316
										1.00378	0.579579
										1.04369	0.72101
										0.87941	0.461771
										0.866676	0.655606
										1.03428	0.688645
										0.924649	0.889389
										1.09311	0.58963
										0.829532	0.696869
										1.02147	0.714027
										0.748124	0.579649
										0.955766	0.812538
										1.23058	0.475058
										0.758965	0.77137
										1.23332	0.485967
										1.01867	0.557184
										0.94616	0.671901
										1.05696	0.578075
										0.945966	0.354004
										1.00596	0.417677
										0.822523	0.699088
										0.763824	0.500059
										0.915483	0.607377
										1.07141	0.700671
										1.02701
										0.9226
										0.838928
										0.854479
										1.10809
										0.924584
										0.842351
										0.998751
										0.805956
										0.996237
										0.994788
										0.686075
										1.10911
										0.791379
										0.996211
										0.703581
										0.966898
										0.940247
										0.703586
										0.943233
										0.663664
										0.944678
										1.05876
										0.890271
										1.07051
										0.875917
										0.841217
										0.945627
										0.937186
										1.09166
										1.06053
										0.929588
										0.993322
										1.01452
										0.908769
										0.964581
										1.16427
										0.968482
										0.860801
										1.12185
										0.890463
										0.861357
										1.15157
										1.0592
										0.883673
										1.01047
										0.885336
										1.03672
										0.920159
										0.955924
										0.883588
										0.926522
										1.10368
										0.916828
										0.924113
										0.851541
										0.956456
										0.965894
										0.99414
										1.11536
										0.954509
										0.82912
										0.803445
										0.891689
										1.05784
										0.794254
										0.87269
										0.725681
										1.03802
										1.02986
										0.891957
										0.989442
										0.97016
										0.980202
										1.0465
										1.04345
										1.03971
										0.882328
										0.993858
										0.826753
										0.785958
										0.970842
										0.97506
										0.832689
										1.18757
										0.94232
										0.87685
										0.966148
										0.745181
										1.13396
										1.02749
										0.942827
										0.685524
										0.860962
										0.896297
										0.767983
										0.874667
										0.858415
										0.897374
										0.747609
										0.965521
										0.836221
										0.911996
										1.15587
										0.856675
										0.928618
										1.03082
										1.12065
										0.729924
										0.817437
										0.850058
										0.791271
										1.05424
										0.601651
										1.36314
										0.808409
										0.681009
										0.874657
										1.00402
										0.692025
										1.15884
										0.969642
										0.858142
										0.812396
										0.82622
										0.990399
										0.940287
										0.801493
										1.13253
										1.01446
										0.762102
										0.827698
										1.0913
										0.760733
										0.844115
										0.910551
										1.05136
										0.905187
										1.12492
										1.05835
										1.17044
										0.882558
										0.835744
										0.812334

## Sheet: Figure 4-figure supplement 3A
Predicted lifespan of wt, cln3, whi5 and CLN3-overexpressing cells
		wt	cln3	oCLN3	whi5
Mean		29.9067	12.52	39.28	42.7867
N		75	75	75	75
CL(0.05)		4.06523	1.76538	8.9569	4.71454
Generation #		Frequency	Frequency	Frequency	Frequency
0		100	100	100	100
2.5		100	100	100	100
5		100	86.6667	100	100
7.5		100	65.3333	100	100
10		93.3333	52	100	100
12.5		89.3333	40	100	98.6486
15		70.6667	25.3333	96	94.5946
17.5		64	24	90.6667	87.8378
20		58.6667	16	85.3333	79.7297
22.5		54.6667	12	78.6667	77.027
25		49.3333	8	70.6667	75.6757
27.5		48	2.66667	68	74.3243
30		42.6667	2.66667	62.6667	66.2162
32.5		40	1.33333	56	60.8108
35		32	1.33333	50.6667	54.0541
37.5		29.3333	1.33333	46.6667	52.7027
40		25.3333	1.33333	45.3333	51.3514
42.5		24	1.33333	38.6667	45.9459
45		20	1.11022e-14	33.3333	44.5946
47.5		18.6667	1.11022e-14	32	39.1892
50		16	1.11022e-14	26.6667	37.8378
52.5		10.6667	1.11022e-14	22.6667	33.7838
55		6.66667	1.11022e-14	18.6667	27.027
57.5		6.66667	1.11022e-14	13.3333	22.973
60		6.66667	1.11022e-14	12	17.5676
62.5		6.66667	1.11022e-14	12	16.2162
65		6.66667	1.11022e-14	12	14.8649
67.5		5.33333	1.11022e-14	8	14.8649
70		4	1.11022e-14	6.66667	12.1622
72.5		4	1.11022e-14	6.66667	10.8108
75		2.66667	1.11022e-14	5.33333	10.8108
77.5		2.66667	1.11022e-14	4	5.40541
80		-1.19904e-14	1.11022e-14	4	2.7027
82.5		-1.19904e-14	1.11022e-14	4	2.7027
85		-1.19904e-14	1.11022e-14	0	-2.84217e-14

[truncated: 3 more sheets: Figure 4-figure supplement 3B, Figure 4-figure supplement 3C, Figure 4-figure supplement 3D]
