# Supplementary material for: Proteostasis collapse, a hallmark of aging, hinders the chaperone-Start network and arrests cells in G1
Source: eLife. 2019 Sep 13;8:e48240. doi: 10.7554/eLife.48240 (PMC6744273; doi:10.7554/eLife.48240)
Supplement: Figure 5—source data 1. [file elife-48240-fig5-data1.xlsx]

## Sheet: Figure 5A
Lifespan of wt and CLN3-overexpressing cells
r.u.= values relative to the mean lifespan of wt cells
	lifespan	wt	oCLN3
	r.u.	Frequency	Frequency
	0	1	1
	0.2	1	1
	0.4	0.99	0.99
	0.6	0.856667	0.900217
	0.8	0.688551	0.78257
	1	0.540725	0.68969
	1.2	0.401594	0.587523
	1.4	0.308841	0.488452
	1.6	0.256667	0.417245
	1.8	0.195797	0.376997
	2	0.143623	0.327461
	2.2	0.126232	0.308885
	2.4	0.0943478	0.271734
	2.6	0.074058	0.237678
	2.8	0.0537681	0.194334
	3	0.0421739	0.163375
	3.2	0.0305797	0.135511
	3.4	0.0102899	0.113839
	3.6	0.0073913	0.107647
	3.8	0	0.0952632
	4	0	0.0704954
	4.2	0	0.0550155
	4.4	0	0.0395356
	4.6	0	0.0302477
	4.8	0	0.0178638
	5	0	0.0178638
	5.2	0	0.00547988
	5.4	0	0.0023839
	5.6	0	0

## Sheet: Figure 5B
Budding volume of wt and CLN3-overexpressing fist-time or aged mother cells
	Budding	First-time mothers		Aged cells
	volume	wt	oCLN3	wt	oCLN3
	fl	Frequency	Frequency	Frequency	Frequency
	0	0	0	0	0
	10	0	0.0271318	0	0
	20	0.00387597	0.193798	0	0
	30	0.0775194	0.182171	0	0
	40	0.329457	0.147287	0	0.00414938
	50	0.271318	0.116279	0.00416667	0.00829876
	60	0.174419	0.120155	0.00416667	0.00622407
	70	0.0891473	0.120155	0.0229167	0.0103734
	80	0.0426357	0.0542636	0.0291667	0.026971
	90	0.00387597	0.0310078	0.0354167	0.0373444
	100	0.00775194	0.00775194	0.05	0.0518672
	110	0	0	0.06875	0.0456432
	120	0	0	0.0666667	0.0684647
	130	0	0	0.0708333	0.06639
	140	0	0	0.0458333	0.0477178
	150	0	0	0.0354167	0.0394191
	160	0	0	0.0229167	0.0311203
	170	0	0	0.0145833	0.026971
	180	0	0	0.0208333	0.0145228
	190	0	0	0.00833333	0.0145228
	200	0	0	0.00625	0.00829876
	210	0	0	0.00416667	0.0103734
	220	0	0	0.00208333	0.00622407

## Sheet: Figure 5C
Effects of CLN3 overexpression in the lifespan of young or pre-aged mother cells
		Young		Pre-aged for 24h		Pre-aged for 48h
		Ctrl	oCLN3	Ctrl	oCLN3	Ctrl	oCLN3
Median	r.u.	1	1.53688	0.768408	1.06728	0.374873	0.522956
1Quartile	r.u.	0.714399	0.955457	0.453056	0.591842	0.268291	0.281223
3Quartile	r.u.	1.66798	2.94088	1.13743	1.60628	0.547637	1.28416
N		200	200	150	150	100	100
Mann-Whitney U test (vs wt) p value			1.64877e-09		6.17568e-05		0.000877339
r.u.= values relative to the
mean of young control cells		0.408344	0.424911	0.327203	0.328893	0.206843	0.204138
		0.420177	0.436405	0.328893	0.329231	0.207181	0.204476
		0.42153	0.437758	0.330921	0.339712	0.207181	0.205152
		0.422882	0.447224	0.34005	0.340388	0.209548	0.219352
		0.438096	0.46041	0.34005	0.342417	0.215295	0.219691
		0.440462	0.461424	0.340727	0.363716	0.215295	0.220028
		0.45331	0.471904	0.340727	0.364392	0.216647	0.221043
		0.466833	0.476976	0.342755	0.372169	0.216986	0.221381
		0.496247	0.492528	0.343769	0.375549	0.219015	0.224762
		0.50267	0.503009	0.349178	0.380958	0.219691	0.225438
		0.50267	0.517547	0.349855	0.390764	0.220367	0.22848
		0.508419	0.537494	0.351883	0.392792	0.231524	0.231524
		0.512137	0.542227	0.355264	0.396511	0.2322	0.233214
		0.518899	0.588207	0.355264	0.404963	0.233552	0.234566
		0.522618	0.592264	0.35594	0.411048	0.234905	0.239299
		0.525999	0.596997	0.359998	0.413415	0.234905	0.240314
		0.53817	0.617621	0.367097	0.413753	0.235242	0.250118
		0.538508	0.632497	0.382311	0.423896	0.237609	0.250794
		0.542227	0.663263	0.382649	0.424911	0.237609	0.253499
		0.548989	0.671039	0.384339	0.429644	0.243356	0.254852
		0.555751	0.673406	0.38603	0.433701	0.244371	0.257556
		0.561498	0.687267	0.387044	0.435053	0.245724	0.260599
		0.566231	0.689972	0.38772	0.438434	0.253161	0.268375
		0.572656	0.7062	0.392454	0.443505	0.261613	0.273109
		0.574684	0.708567	0.396511	0.448576	0.26398	0.276151
		0.576713	0.724795	0.402259	0.449929	0.269728	0.282913
		0.585165	0.726486	0.405301	0.452633	0.270404	0.28866
		0.586517	0.737304	0.411387	0.452972	0.270404	0.293393
		0.588883	0.7417	0.415105	0.457367	0.272094	0.299479
		0.592603	0.754209	0.416458	0.469876	0.274122	0.300155
		0.609845	0.757252	0.416458	0.495571	0.274799	0.302184
		0.622693	0.770437	0.427277	0.496247	0.277842	0.30286
		0.623706	0.783961	0.428968	0.540198	0.285956	0.313341
		0.624721	0.78599	0.430658	0.545947	0.287308	0.32585
		0.62675	0.793765	0.43201	0.564203	0.292717	0.341403
		0.641626	0.805261	0.438096	0.571303	0.296098	0.343769
		0.649739	0.808979	0.438096	0.583474	0.299141	0.345459
		0.650415	0.818108	0.452972	0.587193	0.306917	0.362364
		0.660897	0.819461	0.45331	0.605788	0.315031	0.375549
		0.664954	0.825884	0.457705	0.615592	0.321455	0.38772
		0.668335	0.852255	0.464467	0.619988	0.333289	0.390425
		0.669687	0.873555	0.467847	0.624045	0.337346	0.394482
		0.671039	0.878288	0.472243	0.633849	0.337346	0.395158
		0.675096	0.882345	0.479005	0.638921	0.339712	0.415782
		0.680168	0.885726	0.489148	0.640949	0.346474	0.43201
		0.695044	0.930354	0.491514	0.664615	0.354249	0.43742
		0.699101	0.934072	0.494219	0.683886	0.364392	0.463791
		0.702482	0.934748	0.494895	0.685577	0.366083	0.467171
		0.707214	0.940496	0.504023	0.709243	0.370816	0.517547
		0.707553	0.953682	0.504023	0.710934	0.37183	0.52059
		0.716681	0.956048	0.505038	0.730543	0.377916	0.525323
		0.723443	0.975319	0.512137	0.732909	0.385692	0.558117
		0.724795	0.990195	0.513489	0.782946	0.392792	0.617621
		0.743052	0.997633	0.513489	0.78599	0.393468	0.622354
		0.746433	1.00879	0.515857	0.786666	0.395835	0.624382
		0.746771	1.0142	0.522618	0.80188	0.40733	0.642978
		0.748123	1.02637	0.524985	0.83535	0.412401	0.664615
		0.751843	1.04226	0.525661	0.842789	0.414092	0.670363
		0.751843	1.05105	0.531408	0.853269	0.414429	0.671039
		0.755224	1.06153	0.542903	0.857664	0.419163	0.678815
		0.760633	1.10684	0.556427	0.874568	0.431334	0.687606
		0.776523	1.10988	0.563865	0.876259	0.445534	0.689296
		0.776861	1.12374	0.569612	0.878288	0.455677	0.787342
		0.784975	1.13253	0.576374	0.880316	0.480357	0.790047
		0.792075	1.13524	0.578403	0.894178	0.482047	0.83704
		0.800189	1.13997	0.590235	0.935087	0.482386	0.870174
		0.801203	1.15586	0.59294	0.952329	0.489824	0.885387
		0.821151	1.1562	0.601731	0.959091	0.4905	0.900264
		0.82656	1.16668	0.672392	0.979038	0.491852	0.963824
		0.82656	1.18291	0.67442	1.01318	0.514842	1.05849
		0.828926	1.18696	0.678139	1.02941	0.519914	1.14842
		0.832983	1.19744	0.684901	1.04429	0.519914	1.15755
		0.832983	1.20015	0.699438	1.05139	0.530056	1.15823
		0.835688	1.20691	0.754209	1.05477	0.533437	1.27216
		0.84245	1.23125	0.764014	1.06457	0.538846	1.28366
		0.847859	1.23193	0.772803	1.06998	0.574008	1.28568
		0.860031	1.23294	0.78599	1.10379	0.607479	1.3364
		0.860369	1.23497	0.792075	1.12374	0.629116	1.3533
		0.87254	1.26033	0.792413	1.12577	0.661573	1.36378
		0.876259	1.26506	0.816417	1.13524	0.687606	1.60045
		0.876259	1.30496	0.818108	1.14132	0.763338	1.65082
		0.88674	1.31003	0.820137	1.1491	0.806274	1.71844
		0.888768	1.332	0.84245	1.15079	0.912435	1.74515
		0.888768	1.33775	0.844817	1.17073	0.935424	1.8344
		0.889106	1.38677	0.863749	1.17953	0.938129	1.87858
		0.889445	1.39151	0.883359	1.18595	0.947258	1.89391
		0.893502	1.39354	0.885049	1.1917	0.982757	1.90946
		0.912773	1.41281	0.938129	1.21367	1.00575	1.92129
		0.918182	1.4145	0.942186	1.21469	1.0098	1.9879
		0.926296	1.42126	0.944215	1.22584	1.02265	2.24349
		0.928663	1.42802	0.956724	1.23362	1.02333	2.29589
		0.947596	1.44323	0.978362	1.26134	1.09365	2.43045
		0.951991	1.44932	0.979376	1.27081	1.14369	2.57992
		0.95571	1.45236	0.986138	1.27926	1.30901	2.70532
		0.957739	1.45304	0.986814	1.29245	1.46758	2.7753
		0.961457	1.47772	0.990533	1.29887	1.53756	2.81926
		0.969572	1.48617	0.997295	1.31104	1.61566	2.9386
		0.989181	1.49699	0.999324	1.31341	1.84319	3.17188
		0.989519	1.51356	1.00068	1.33369	1.84928	3.66482
		0.99121	1.52032	1.00101	1.35871	2.99675	3.96774
		1.00879	1.55345	1.01623	1.38948
		1.01623	1.56495	1.02536	1.39489
		1.01995	1.59233	1.0311	1.40841
		1.02198	1.60856	1.04936	1.42802
		1.0426	1.66232	1.05038	1.43411
		1.04327	1.70052	1.05747	1.44763
		1.05714	1.70289	1.06762	1.48617
		1.05747	1.71066	1.07911	1.52471
		1.05883	1.71337	1.09365	1.53418
		1.06796	1.7509	1.10785	1.53519
		1.0808	1.77084	1.10819	1.54737
		1.08655	1.80228	1.12374	1.54973
		1.10515	1.81953	1.142	1.62513
		1.10684	1.84252	1.16194	1.6728
		1.11157	1.8601	1.19237	1.68226
		1.11394	1.87328	1.19677	1.71607
		1.12205	1.88951	1.21029	1.72757
		1.13253	1.92772	1.21604	1.74008
		1.14064	1.93042	1.21908	1.76577
		1.14504	1.93245	1.23125	1.80871
		1.16228	1.98959	1.2343	1.82967
		1.1633	2.19312	1.23734	1.83677
		1.19339	2.20867	1.24241	1.84522
		1.22111	2.22084	1.24849	1.87328
		1.26777	2.26175	1.2894	1.89526
		1.27757	2.29285	1.2965	1.90033
		1.28433	2.31111	1.31003	1.9382
		1.29752	2.33376	1.31814	1.98688
		1.33572	2.3838	1.33268	2.00108
		1.34316	2.398	1.33809	2.01258
		1.34958	2.43891	1.39928	2.03286
		1.35804	2.4504	1.43546	2.06464
		1.36581	2.45344	1.46994	2.10048
		1.37156	2.48962	1.48279	2.14004
		1.3746	2.51498	1.56596	2.14409
		1.37731	2.55656	1.61329	2.42538
		1.41281	2.57482	1.64474	2.4548
		1.47265	2.58158	1.71641	2.55284
		1.48685	2.60017	1.73906	2.82872
		1.51795	2.62012	1.78707	2.92068
		1.51795	2.62384	1.81006	2.95483
		1.53418	2.68808	1.85097	3.11813
		1.53959	2.73203	2.18297	3.11982
		1.56697	2.75502	2.18771	3.13503
		1.56867	2.77091	2.30536	3.14889
		1.59639	2.77733	2.46393	3.42342
		1.62208	2.84157	2.46562	3.44066
		1.62952	2.86828	2.53864	3.8768
		1.65657	2.92068	2.58428	4.3721
		1.66096	2.93083	2.86456	4.80688
		1.68903	2.97106
		1.69207	3.03158
		1.69342	3.0593
		1.69951	3.11373
		1.71945	3.15194
		1.74515	3.16174
		1.7607	3.20772
		1.78504	3.25911
		1.82426	3.28649
		1.83846	3.36189
		1.83981	3.51166
		1.85604	3.61985
		1.86855	3.70471
		1.87193	3.83048
		1.90405	3.84772
		1.90608	3.89472
		1.93008	3.90418
		1.94124	3.91162
		1.96119	4.02082
		2.01021	4.02184
		2.12685	4.08979
		2.15424	4.29163
		2.15998	4.37616
		2.20765	4.46473
		2.22456	4.70512
		2.32767	4.7227
		2.34357	4.73047
		2.34458	4.78017
		2.36419	5.01041
		2.41761	5.01954
		2.44736	5.14497
		2.50382	5.21935
		2.58462	5.58685
		2.61032	5.76367
		2.6563	6.26979
		2.69619	6.35026
		2.7726	6.36682
		2.77767	6.47028
		2.79187	6.78098
		2.83717	6.89458
		2.85543	6.95375
		3.03259	7.05889
		3.09007	7.28406
		3.21651	8.49036
		3.3389	9.26188
		3.39604	9.58475
		3.59517	10.6832
		3.67327	11.2924
		3.72567	11.5697
		4.76665	12.9988

## Sheet: Figure 5D
Lifespan of wt, ydj1 and oSSA1 oYDJ1 cells
r.u.= values relative to the mean lifespan of wt cells
	lifespan	wt	ydj1	oSSA1 oYDJ1
	r.u.	Frequency	Frequency	Frequency
	0	1	1	1
	0.0444444	1	1	1
	0.0444444	1	1	1
	0.0425303	0.956933	0.823293	0.956933
	0.0400093	0.90021	0.594378	0.876942
	0.035901	0.807773	0.437751	0.767721
	0.0324463	0.730042	0.309237	0.699968
	0.0286648	0.644958	0.236948	0.622661
	0.0251167	0.565126	0.160643	0.564608
	0.0227358	0.511555	0.104418	0.537978
	0.0200747	0.451681	0.0803213	0.487545
	0.0181606	0.408613	0.060241	0.422618
	0.0162932	0.366597	0.0481928	0.378219
	0.0143791	0.323529	0.0441767	0.335944
	0.0128852	0.289916	0.0321285	0.331075
	0.0107843	0.242647	0.0321285	0.26284
	0.00929038	0.209034	0.0200803	0.235794
	0.0073296	0.164916	0.00803213	0.17762
	0.00625584	0.140756	0.00401606	0.157004
	0.00518207	0.116597	0.00401606	0.129167
	0.00396825	0.0892857	0.00401606	0.10652
	0.0031746	0.0714286	5.20417e-17	0.0795349
	0.00252101	0.0567227	5.20417e-17	0.0514892
	0.0019141	0.0430672	5.20417e-17	0.0401408
	0.0012605	0.0283613	5.20417e-17	0.0206774
	0.000746965	0.0168067	5.20417e-17	0.0128531
	0.000513539	0.0115546	5.20417e-17	0.0114874
	0.000326797	0.00735294	5.20417e-17	0.0146204
	0.000280112	0.00630252	5.20417e-17	0.00626588
	4.66853e-05	0.00105042	5.20417e-17	0.00104431
	4.66853e-05	0.00105042	5.20417e-17	0

## Sheet: Figure 5F
Effects of CLN3 overexpression in the lifespan of ydj1 cells
		Experimental				Model
		wt	ydj1	ydj1 oCLN3		wt	ydj1	ydj1 oCLN3
Median	r.u.	1	0.602918	0.819781		1	0.6	1.08
1Quartile	r.u.	0.655218	0.454012	0.48924		0.6	0.52	0.8
3Quartile	r.u.	1.58396	0.856175	1.2615		1.68	0.96	1.88
N		163	163	163		75	75	75
Mann-Whitney U test (vs wt) p value			1.53433e-13	0.0031132
r.u.= values relative to the
mean of wt cells		0.327926	0.360738	0.347747		0.32	0.24	0.48
		0.328759	0.321763	0.323928		0.36	0.24	0.48
		0.335921	0.325594	0.324761		0.36	0.28	0.56
		0.339252	0.331423	0.324761		0.36	0.32	0.56
		0.361571	0.331423	0.326593		0.4	0.32	0.6
		0.363237	0.335921	0.326593		0.44	0.32	0.64
		0.366901	0.342583	0.334588		0.48	0.36	0.68
		0.368234	0.350744	0.343249		0.48	0.36	0.68
		0.385889	0.350911	0.345748		0.52	0.36	0.72
		0.386555	0.352244	0.347247		0.52	0.36	0.72
		0.398381	0.35241	0.348246		0.52	0.36	0.76
		0.406209	0.355908	0.351078		0.52	0.36	0.76
		0.409541	0.358906	0.354908		0.52	0.36	0.76
		0.412539	0.359739	0.367734		0.52	0.36	0.76
		0.4202	0.364902	0.368234		0.56	0.4	0.8
		0.423032	0.365235	0.374396		0.56	0.4	0.8
		0.448016	0.366401	0.374563		0.56	0.44	0.8
		0.463173	0.367567	0.378727		0.56	0.48	0.8
		0.469836	0.368733	0.37906		0.6	0.52	0.8
		0.480162	0.369732	0.387555		0.6	0.52	0.8
		0.483993	0.370399	0.393218		0.6	0.52	0.8
		0.487491	0.371398	0.408541		0.6	0.52	0.84
		0.495153	0.372398	0.410373		0.64	0.52	0.84
		0.509977	0.383224	0.41487		0.64	0.52	0.84
		0.515474	0.395716	0.41637		0.64	0.52	0.84
		0.518139	0.396382	0.423698		0.68	0.52	0.88
		0.530964	0.400879	0.424365		0.68	0.52	0.88
		0.544788	0.401546	0.427529		0.72	0.52	0.92
		0.559446	0.409874	0.432859		0.72	0.52	0.92
		0.569106	0.41004	0.435524		0.76	0.52	0.96
		0.578434	0.415703	0.440188		0.76	0.56	0.96
		0.579766	0.41587	0.443519		0.84	0.56	1
		0.581265	0.4217	0.450015		0.88	0.56	1
		0.587595	0.427196	0.452847		0.88	0.6	1
		0.590926	0.429528	0.459009		0.92	0.6	1.04
		0.592258	0.430194	0.46284		0.92	0.6	1.04
		0.598421	0.431693	0.468503		1	0.6	1.04
		0.608082	0.438689	0.473334		1	0.6	1.08
		0.609247	0.439355	0.474		1.04	0.64	1.12
		0.634731	0.445851	0.474999		1.12	0.64	1.24
		0.637896	0.453513	0.476665		1.16	0.64	1.28
		0.672541	0.454512	0.501816		1.16	0.64	1.28
		0.683534	0.457011	0.531797		1.2	0.68	1.28
		0.68903	0.459509	0.53213		1.28	0.68	1.32
		0.698857	0.460508	0.534295		1.28	0.68	1.32
		0.70452	0.460508	0.536627		1.32	0.68	1.32
		0.706853	0.463007	0.541291		1.36	0.76	1.32
		0.729505	0.463173	0.545121		1.4	0.8	1.48
		0.73167	0.46384	0.567774		1.4	0.8	1.48
		0.734002	0.466338	0.584596		1.4	0.84	1.48
		0.740165	0.471835	0.589427		1.4	0.84	1.48
		0.741164	0.475999	0.597422		1.44	0.88	1.52
		0.759486	0.477831	0.597755		1.44	0.88	1.52
		0.77914	0.47883	0.612579		1.52	0.92	1.68
		0.779473	0.479996	0.624404		1.6	0.96	1.68
		0.779973	0.48949	0.630567		1.6	0.96	1.84
		0.790799	0.492488	0.64256		1.68	0.96	1.88
		0.798461	0.496652	0.645225		1.72	0.96	1.96
		0.801959	0.499151	0.645724		1.72	0.96	2.12
		0.807122	0.502482	0.646058		1.72	1	2.16
		0.809454	0.513142	0.657717		1.88	1.16	2.16
		0.839602	0.517139	0.663047		1.92	1.24	2.24
		0.863087	0.52047	0.664879		1.96	1.24	2.36
		0.872248	0.538126	0.665712		2.04	1.24	2.48
		0.877244	0.540957	0.693028		2.04	1.32	2.52
		0.878244	0.541624	0.698524		2.04	1.32	2.6
		0.878244	0.54279	0.703521		2.08	1.6	2.6
		0.886405	0.547787	0.710517		2.12	1.64	2.68
		0.88857	0.547953	0.724008		2.16	1.64	2.8
		0.903728	0.55295	0.724341		2.2	1.68	2.8
		0.90456	0.565608	0.733336		2.64	1.72	2.84
		0.910557	0.567108	0.737		2.8	1.96	3
		0.91139	0.569772	0.741164		2.96	2	3.16
		0.916553	0.583097	0.74766		3.12	2	3.32
		0.926214	0.586429	0.756321		3.16	2.12	3.4
		0.932376	0.587595	0.768813
		0.939372	0.591592	0.7903
		0.941038	0.593591	0.79413
		0.984177	0.593757	0.798961
		0.988507	0.594757	0.799294
		0.992838	0.59942	0.804624
		1	0.602918	0.819781
		1.00916	0.605916	0.837436
		1.01449	0.613412	0.841434
		1.03548	0.616743	0.841767
		1.05497	0.61691	0.850761
		1.07145	0.619075	0.86875
		1.11493	0.625237	0.872081
		1.12992	0.62707	0.87941
		1.13075	0.629901	0.881242
		1.13225	0.632899	0.881575
		1.14507	0.644891	0.906892
		1.14724	0.650721	0.913555
		1.1599	0.653553	0.916886
		1.18122	0.667377	0.937873
		1.20004	0.673374	0.949699
		1.20687	0.680702	0.973017
		1.2072	0.681202	0.982345
		1.2132	0.683367	0.990006
		1.22602	0.686199	1.00816
		1.23452	0.70019	1.00849
		1.23902	0.701523	1.03198
		1.27166	0.707019	1.03648
		1.27199	0.72684	1.03997
		1.27366	0.738499	1.04331
		1.30297	0.740165	1.04497
		1.32996	0.757654	1.04597
		1.37943	0.76265	1.04947
		1.39092	0.772144	1.08828
		1.39708	0.782305	1.11776
		1.42573	0.792298	1.11892
		1.44355	0.794963	1.12525
		1.44905	0.801792	1.12958
		1.45538	0.803291	1.13242
		1.47986	0.811453	1.13525
		1.50735	0.827776	1.13791
		1.52184	0.830607	1.19271
		1.54599	0.834272	1.20104
		1.55082	0.840101	1.22319
		1.56781	0.849095	1.22486
		1.56964	0.850428	1.26033
		1.5823	0.853926	1.261
		1.58563	0.858423	1.262
		1.58946	0.86292	1.29348
		1.59113	0.863753	1.33396
		1.62061	0.867251	1.33429
		1.62177	0.893234	1.34528
		1.71838	0.895566	1.35527
		1.7337	0.8959	1.36327
		1.73653	0.913888	1.37226
		1.77284	0.926214	1.38143
		1.77667	0.944702	1.40491
		1.8463	0.949199	1.41007
		1.85046	0.958193	1.46404
		1.93024	0.962024	1.51218
		1.94324	0.970685	1.56697
		2.04301	0.990839	1.60628
		2.048	1.01049	1.63476
		2.07998	1.01083	1.63876
		2.08448	1.01199	1.69473
		2.11413	1.02582	1.71655
		2.11496	1.04214	1.82248
		2.12712	1.04464	1.82664
		2.13545	1.05413	1.92758
		2.15077	1.05946	1.99554
		2.15777	1.10227	1.99554
		2.15877	1.13575	2.07116
		2.30601	1.14424	2.13278
		2.34698	1.15307	2.21939
		2.36797	1.16973	2.24355
		2.37996	1.20071	2.24704
		2.44309	1.22552	2.27169
		2.53969	1.29881	2.27836
		2.64529	1.31363	2.29701
		2.75189	1.33112	2.36064
		2.75572	1.35111	2.43509
		2.77388	1.35927	2.49239
		2.91579	1.3741	2.49972
		2.96575	1.44122	2.53819
		3.13348	1.62494	2.70142
		3.16796	1.69156	2.71391
		3.17229	1.76888	2.8345
		3.19361	1.79513	2.92645

## Sheet: Figure 5-figure supplement 1C
Lifespan determination by MEP-induced microcolony area
Time	h	0	12	24	36	48
Mean area	r.u.	1	0.746074	0.569567	0.225359	0.192547
N		129	157	119	129	158
CL(0.05)	r.u.	0.104894	0.0934829	0.0856099	0.063115	0.0429702
r.u.= values relative to the mean at time 0

## Sheet: Figure 5-figure supplement 1D
Lifespan of wt, cln3 and ydj1 cells
r.u.= values relative to the mean lifespan of wt cells
	lifespan	wt	cln3	ydj1
	r.u.	Frequency	Frequency	Frequency
	0	1	1	1
	0.1	1	1	1
	0.2	1	1	1
	0.3	0.956933	0.978998	0.823293
	0.4	0.90021	0.899838	0.594378
	0.5	0.807773	0.752827	0.437751
	0.6	0.730042	0.592892	0.309237
	0.7	0.644958	0.470113	0.236948
	0.8	0.565126	0.365105	0.160643
	0.9	0.511555	0.298869	0.104418
	1	0.451681	0.219709	0.0803213
	1.1	0.408613	0.182553	0.060241
	1.2	0.366597	0.142165	0.0481928
	1.3	0.323529	0.0969305	0.0441767
	1.4	0.289916	0.0759289	0.0321285
	1.5	0.242647	0.0565428	0.0321285
	1.6	0.209034	0.0387722	0.0200803
	1.7	0.164916	0.0274637	0.00803213
	1.8	0.140756	0.0193861	0.00401606
	1.9	0.116597	0.0113086	0.00401606
	2	0.0892857	0.00484653	0.00401606
	2.1	0.0714286	-9.80119e-17	5.20417e-17
	2.2	0.0567227	-9.80119e-17	5.20417e-17
	2.3	0.0430672	-9.80119e-17	5.20417e-17
	2.4	0.0283613	-9.80119e-17	5.20417e-17
	2.5	0.0168067	-9.80119e-17	5.20417e-17
	2.6	0.0115546	-9.80119e-17	5.20417e-17
	2.7	0.00735294	-9.80119e-17	5.20417e-17
	2.8	0.00630252	-9.80119e-17	5.20417e-17
	2.9	0.00105042	-9.80119e-17	5.20417e-17
	3	0.00105042	-9.80119e-17	5.20417e-17
