# Supplementary material for: Proteostasis collapse, a hallmark of aging, hinders the chaperone-Start network and arrests cells in G1
Source: eLife. 2019 Sep 13;8:e48240. doi: 10.7554/eLife.48240 (PMC6744273; doi:10.7554/eLife.48240)
Supplement: Figure 6—source data 1. [file elife-48240-fig6-data1.xlsx]

## Sheet: Figure 6B
Chaperone mobility by FLIP in PFD and CD expressing cells
		GFP			Ydj1-GFP			Ssa1-GFP
		CD	PFD		CD	PFD		CD	PFD	PFD agg
Median		1.0366	0.926972		0.993886	0.799499		0.948892	0.608693	0.377352
N		49	50		54	47		25	42	46
1Quartile		1.16247	1.09383		1.11943	0.906579		1.1308	0.769419	0.529445
3Quartile		0.788816	0.764051		0.906385	0.705444		0.88456	0.460751	0.243867
Mann-Whitney U test (vs CD) p value			0.127			3.65943e-07			4.63532e-09
r.u.=Values made relative
to mean mobility in CD cells		0.549802	0.612999		0.486986	0.541809		0.629322	0.298962	0.0984865
		0.592228	0.622262		0.581661	0.59069		0.77506	0.303596	0.106327
		0.659166	0.643939		0.59617	0.597229		0.799342	0.369972	0.108632
		0.659708	0.644892		0.705885	0.598439		0.822645	0.371249	0.111755
		0.664574	0.65793		0.711172	0.614185		0.828825	0.37964	0.149057
		0.6766	0.661175		0.773017	0.622184		0.857041	0.388611	0.150414
		0.702543	0.685568		0.788306	0.625428		0.88456	0.395803	0.156939
		0.714047	0.70737		0.813535	0.650535		0.915982	0.415462	0.164226
		0.731998	0.716323		0.820975	0.655502		0.925983	0.428101	0.187104
		0.748761	0.725649		0.829526	0.671857		0.939817	0.430413	0.199741
		0.764208	0.747034		0.84424	0.681667		0.940834	0.451197	0.222938
		0.784974	0.754271		0.883367	0.695293		0.945158	0.489414	0.237669
		0.788816	0.763039		0.900364	0.715595		0.948892	0.496895	0.26246
		0.806306	0.767086		0.90304	0.716215		1.00124	0.51257	0.264875
		0.861312	0.78759		0.91642	0.721031		1.01587	0.521325	0.27381
		0.876014	0.815976		0.928055	0.728434		1.06857	0.5429	0.274861
		0.918416	0.827619		0.939918	0.733122		1.10106	0.554141	0.276106
		0.925094	0.842095		0.942438	0.762089		1.12553	0.554685	0.284919
		0.945736	0.850262		0.966362	0.766382		1.1308	0.566257	0.331792
		0.994862	0.875618		0.967969	0.768904		1.19437	0.576086	0.334882
		0.998954	0.897223		0.976695	0.771438		1.21136	0.60749	0.343259
		1.00383	0.8982		0.981439	0.780936		1.22126	0.609896	0.36518
		1.00866	0.904132		0.981818	0.797775		1.22579	0.638461	0.372587
		1.03535	0.925333		0.988291	0.799499		1.23259	0.645353	0.382117
		1.0366	0.926423		0.988833	0.817303		1.2581	0.671887	0.385488
		1.04996	0.92752		0.998938	0.855003			0.676622	0.405126
		1.05522	0.928517		1.01119	0.857461			0.684967	0.442986
		1.05619	0.947208		1.01177	0.860182			0.695792	0.446005
		1.06718	0.948058		1.02869	0.860584			0.709815	0.45779
		1.0797	0.980441		1.03396	0.865485			0.735949	0.473292
		1.08617	1.00599		1.03918	0.872092			0.766732	0.476081
		1.09984	1.03009		1.04145	0.897025			0.770315	0.480137
		1.10277	1.03312		1.06049	0.898869			0.788305	0.508443
		1.11919	1.0352		1.06682	0.901114			0.828566	0.523919
		1.12067	1.04636		1.07015	0.901421			0.829268	0.531287
		1.13657	1.04981		1.08017	0.911737			0.865237	0.535573
		1.16247	1.09358		1.08101	0.911769			0.865953	0.536093
		1.16453	1.09391		1.08158	0.940026			0.882137	0.598387
		1.18921	1.12971		1.08556	0.942381			0.883371	0.621664
		1.20499	1.15122		1.11285	0.950155			0.907966	0.67474
		1.21824	1.15199		1.12162	0.976969			0.908269	0.679816
		1.22145	1.17964		1.13228	1.00359			1.01501	0.723516
		1.23606	1.2002		1.13943	1.02361				0.829801
		1.26982	1.21164		1.14148	1.04352				1.04751
		1.28974	1.2284		1.15212	1.07278				1.05228
		1.33529	1.233		1.15871	1.1023				1.27483
		1.39356	1.26805		1.15895	1.10457
		1.41447	1.27471		1.16546
		1.47816	1.29889		1.19174
			1.31418		1.23305
					1.30985
					1.31364
					1.33314
					1.42823

## Sheet: Figure 6D
mCitrine-Cln3-11A nuclear level in PFD or CD-expressing cells
		CD-mCherry cells						Cells with PFD-mCherry foci						Cells with no PFD-mCherry foci
Mean	r.u.	3.50739						1.67893						2.67529
N		150						103						155
CL(0.05)	r.u.	0.419986						0.253083						0.276809
r.u. = nuclear to cytoplasmic concentration ratios
	CD-mCh	mCit-Cln3	CD-mCh	mCit-Cln3	mCit-Cln3		PFD-mCh	mCit-Cln3	PFD-mCh	mCit-Cln3	mCit-Cln3		PFD-mCh	mCit-Cln3	PFD-mCh	mCit-Cln3	mCit-Cln3
	levels	Nuc/Cyt	Mean	Mean	StErr		levels	Nuc/Cyt	Mean	Mean	StErr		levels	Nuc/Cyt	Mean	Mean	StErr
	0.00949867	2.16971	0.0598179	3.62944	0.496673		0.140209	5.36522	0.217021	1.5877	0.48815		0.003192	7.1212	0.0205628	3.97424	0.850322
	0.023398	3.21647					0.151956	0.641104					0.00421333	1.62727
	0.0383193	4.39752					0.187203	2.03314					0.00484733	4.16617
	0.0492733	5.6826					0.206315	2.1901					0.00749267	5.08198
	0.0609607	5.02394					0.222017	2.19311					0.00988533	9.59614
	0.0691327	0.84046					0.231757	0.968997					0.0202747	4.21513
	0.076332	2.83827					0.245503	1.51805					0.0376807	1.45019
	0.0882167	5.47171					0.255412	0.562369					0.0377753	2.74127
	0.0887807	2.56241					0.264649	0.00777905					0.0387313	1.89558
	0.0942673	4.0913					0.265193	0.397101					0.0415353	1.84749
	0.10256	1.59415	0.134807	3.19543	0.606503		0.275053	1.12898	0.303224	1.85779	0.246829		0.05953	5.42704	0.0815996	3.22164	0.611819
	0.112173	1.59601					0.278894	1.87668					0.064504	1.23024
	0.117053	0.886377					0.285826	2.76776					0.06903	3.19375
	0.119311	3.61498					0.287954	3.13307					0.070776	2.74153
	0.120505	3.76854					0.302942	0.500885					0.07214	7.36443
	0.135414	7.52093					0.313922	1.67593					0.0845347	4.08044
	0.155589	3.31287					0.314267	1.29651					0.0914447	1.57433
	0.157806	2.68622					0.322643	2.25932					0.101158	2.81829
	0.159459	4.71073					0.323789	2.21627					0.101298	2.29444
	0.168198	2.26351					0.326953	1.72249					0.101581	1.49191
	0.185329	1.04352	0.208102	3.37057	0.711562		0.332034	0.109798	0.362847	1.55337	0.361359		0.101951	4.40865	0.119988	2.72175	0.477749
	0.189636	1.29004					0.333841	2.99378					0.102823	2.80702
	0.194937	7.23216					0.336533	2.11269					0.103543	5.57302
	0.196113	1.96318					0.336703	2.18912					0.108453	2.88783
	0.206189	2.82915					0.368274	1.05644					0.121898	1.07774
	0.212784	3.12593					0.376579	0.151927					0.124899	1.1654
	0.214795	5.29806					0.378955	0.0222538					0.132798	2.18753
	0.221999	3.07578					0.38463	2.56228					0.133862	1.79182
	0.222282	6.58524					0.390395	1.64405					0.134657	1.38472
	0.236959	1.26266					0.39052	2.6914					0.134999	3.93376
	0.24672	0.901048	0.286395	3.7445	0.925576		0.392279	1.79569	0.39994	2.16421	0.692323		0.140657	5.45596	0.157133	3.60517	0.631044
	0.267278	5.56128					0.396125	0.407642					0.150165	5.39213
	0.274323	2.05297					0.397225	4.57738					0.152601	2.51747
	0.286902	3.57489					0.397327	5.1687					0.153653	2.01175
	0.286965	4.82074					0.397595	0.79824					0.154679	4.17965
	0.2885	1.41507					0.400915	1.59709					0.157416	7.40554
	0.294195	1.19777					0.402456	0.720874					0.160125	1.32176
	0.306049	1.35995					0.403359	5.90836					0.166739	1.52396
	0.306257	9.48819					0.403947	0.53164					0.166974	2.52463
	0.306761	7.07313					0.408169	0.136489					0.168325	3.71879
	0.356675	0.818634	0.387328	3.37633	0.901611		0.411054	1.15471	0.426542	1.86649	0.478639		0.171138	5.62482	0.178667	3.07477	0.469023
	0.361557	1.43965					0.411539	4.39003					0.171963	2.00706
	0.362951	2.85511					0.414877	3.06792					0.173627	0.520928
	0.367932	7.4521					0.419728	0.924544					0.178165	4.46816
	0.376538	9.23243					0.422234	4.16404					0.178247	3.22766
	0.387878	0.764684					0.424303	0.332356					0.180307	4.12805
	0.405209	4.29594					0.435917	1.41754					0.181855	3.30221
	0.407601	2.09081					0.436768	1.5117					0.182267	3.24436
	0.414342	2.90339					0.441719	0.0170863					0.183483	1.55285
	0.432596	1.91057					0.44728	1.685					0.185614	2.67165
	0.43413	3.62868	0.453091	2.64817	0.635257		0.450211	2.08749	0.460527	1.71544	0.330219		0.186012	3.42555	0.195033	3.2282	0.78641
	0.437931	1.89833					0.450914	2.15288					0.188161	1.65758
	0.439307	1.42211					0.45375	0.762954					0.188723	3.5409
	0.439486	1.29902					0.456676	4.03657					0.189297	1.06389
	0.446975	1.88397					0.462576	0.631458					0.190857	3.11619
	0.458945	1.71831					0.462947	1.85528					0.193231	3.02804
	0.464467	3.04013					0.462962	0.41136					0.200241	9.73869
	0.468797	2.13423					0.466157	1.74229					0.200377	0.873241
	0.469957	7.96504					0.467017	1.35461					0.205084	2.60615
	0.470916	1.49185					0.472061	2.11948					0.208347	3.23182
	0.4737	8.82486	0.501443	4.03851	1.07095		0.472424	1.09609	0.491301	1.65322	0.425945		0.214257	2.16314	0.223436	2.6334	0.488289
	0.480586	0.939781					0.473366	0.705054					0.214835	2.40203
	0.481057	9.06436					0.475815	1.23839					0.217739	1.29402
	0.485427	1.22083					0.480235	0.025486					0.219699	2.76646
	0.497316	1.51788					0.482398	2.95681					0.223586	3.90979
	0.499791	3.22432					0.498857	1.62756					0.226449	1.83787
	0.511997	2.59473					0.502848	4.16202					0.227038	4.41372
	0.515417	2.15636					0.504137	0.309183					0.227147	5.39911
	0.531975	2.17682					0.511239	3.17699					0.231333	1.91868
	0.537168	8.66515					0.511695	1.23462					0.232282	0.229128
	0.542245	3.29247	0.574284	3.6404	1.084		0.51793	2.91995	0.563524	1.71982	0.332089		0.232926	1.43365	0.243082	2.87365	0.584294
	0.543111	1.91109					0.522684	3.48551					0.235607	0.909453
	0.544255	1.21822					0.526229	0.921363					0.242026	1.6039
	0.562909	12.5079					0.540867	1.62865					0.242287	3.16079
	0.564595	2.02391					0.563861	0.666854					0.243647	0.501654
	0.584213	3.6466					0.583719	1.30412					0.244368	3.37599
	0.590728	5.92443					0.584078	3.08954					0.245013	2.86043
	0.601826	0.925432					0.593106	0.909054					0.245584	6.61031
	0.602293	2.13422					0.597353	1.47296					0.248005	4.29823
	0.606663	2.81968					0.605409	0.800189					0.251363	3.98207
	0.617256	1.98556	0.637513	3.65267	1.03977		0.62949	2.05627	0.643747	1.29733	0.407622		0.253654	0.866504	0.264712	2.29917	0.401525
	0.620622	1.53545					0.630801	-0.00674467					0.259657	2.89524
	0.625003	1.69243					0.636616	3.97673					0.260583	2.14044
	0.635541	1.55162					0.639767	0.0594983					0.262125	3.49661
	0.637392	2.53489					0.641465	1.45806					0.263339	1.54425
	0.640129	3.21992					0.64496	0.827529					0.268694	2.78943
	0.642979	11.9549					0.650778	0.110772					0.268933	4.98663
	0.645335	5.83613					0.65084	1.0737					0.269241	1.41251
	0.64786	4.84812					0.655718	0.728206					0.270078	1.03412
	0.663017	1.36763					0.657036	2.68931					0.270819	1.82596
	0.664266	1.94279	0.690234	4.39706	1.01539		0.657894	1.48665	0.73849	1.42998	0.375781		0.271275	1.73474	0.27917	3.08535	0.689149
	0.668061	1.99465					0.663989	1.09169					0.276754	2.72057
	0.671938	1.97973					0.678649	0.192133					0.277259	4.01118
	0.675638	9.49756					0.707181	3.43465					0.278789	0.642902
	0.689159	2.35477					0.714882	2.00032					0.279147	2.43438
	0.693033	3.96589					0.734495	3.02162					0.280478	8.38265
	0.700399	1.79428					0.742102	0.434975					0.280573	4.08503
	0.700615	8.89025					0.798671	0.515153					0.282107	1.82416
	0.710093	3.12793					0.833006	2.08183					0.282239	3.56341
	0.729135	8.4228					0.854033	0.0407571					0.283083	1.45447
	0.73149	8.00849	0.758798	4.57639	1.12476		0.867535	2.65744	0.952715	1.49224	0.765785		0.28514	1.67835	0.295365	2.30858	0.252416
	0.740979	12.3968					0.907949	1.77045					0.28519	3.38002
	0.741045	6.66201					1.08266	0.0488178					0.288124	3.09938
	0.743686	3.00656											0.288387	3.40315
	0.752595	4.2978											0.291015	1.80478
	0.755558	2.16831											0.292581	1.65852
	0.766889	1.18141											0.297031	2.23664
	0.778125	1.70717											0.30401	2.76021
	0.782855	4.66804											0.310376	1.16148
	0.794755	1.66731											0.311792	1.90328
	0.812121	1.69196	0.84127	3.52382	0.937279								0.314342	2.18554	0.321115	2.11482	0.238809
	0.815267	1.15318											0.315741	0.79538
	0.815648	1.77542											0.31726	1.88746
	0.817096	2.37639											0.317479	2.68871
	0.818437	2.81798											0.318046	2.41119
	0.848768	6.3928											0.320538	2.95508
	0.858789	0.918937											0.322055	1.62186
	0.864882	6.54125											0.325759	2.68674
	0.875499	9.71378											0.3262	1.06575
	0.886191	1.85648											0.333729	2.85049
	0.906547	3.71779	0.948419	4.21657	0.775785								0.336618	1.18043	0.3574	1.79096	0.239386
	0.910779	6.60584											0.339999	1.64875
	0.917451	2.61623											0.340073	2.0086
	0.939465	3.93969											0.348333	2.59467
	0.95028	5.60604											0.355692	1.45211
	0.954367	5.488											0.355785	1.08212
	0.955695	3.80482											0.356815	3.00281
	0.970828	0.420136											0.369547	2.62365
	0.989179	1.35974											0.376213	1.65389
	0.989598	8.60742											0.394929	0.662599
	1.03082	2.70482	1.06641	2.25656	0.443448								0.404373	5.35815	0.429744	2.48288	0.44977
	1.03195	1.05001											0.406629	3.05684
	1.04686	2.45447											0.413647	3.19417
	1.05389	0.991722											0.414856	1.5696
	1.06048	1.71263											0.417195	1.0677
	1.07398	2.67169											0.420333	1.9522
	1.0784	0.678898											0.443677	1.8895
	1.0811	2.1172											0.451481	1.82267
	1.09576	2.56116											0.459805	0.847104
	1.11082	5.62301											0.465445	4.07087
	1.13101	2.12268	1.23424	2.3444	0.311736								0.498367	2.41049	0.564979	1.36601	0.481346
	1.15483	2.60754											0.499851	0.067781
	1.18895	4.47835											0.500019	0.383199
	1.23366	3.22951											0.52951	1.00049
	1.23827	1.49153											0.538083	0.110161
	1.24242	1.7329											0.569973	3.11007
	1.25229	2.90598											0.581878	0.965803
	1.28342	1.36173											0.593473	4.57301
	1.28504	1.42677											0.647822	0.0298214
	1.33255	2.08706											0.690811	1.00924
													0.6915	1.22753	0.888128	1.3729	0.548216
													0.699805	3.29853
													0.765303	0.0746902
													1.12115	0.641914
													1.16289	1.62183

## Sheet: Figure 6E
Budding volume and prion-forming proteins
		GFP	Sup35N	Sup35N*	Sup35Nm3	PFD	PFD*	CD
Median	fl	48.115	51.44	60.59	51.78	60.7	61.455	48.995
N		200	200	200	200	200	200	200
1Quartile	fl	40.8975	43.7725	51.0425	42.4375	52.8975	51.875	41.765
3Quartile	fl	59.8125	63.7625	78.17	62.0725	77.3075	75.1325	63.58
Mann-Whitney U test (vs GFP) p value			0.00839096	7.32747e-15	0.0663165	7.00385e-16	9.10383e-15	0.158709
		26.8	22.63	29.13	29.7	29.73	26.34	21.98
		26.81	24.71	30.29	29.97	30.37	31.51	26.8
		27.49	27.29	33	29.99	31.83	32.49	31.25
		28.14	29.45	34.39	30.55	37.73	33.3	31.64
		30.19	31.29	35.99	31.07	38.7	34.02	31.64
		30.39	31.33	36.93	31.33	38.78	34.16	32.73
		30.89	31.72	38.29	31.49	38.85	34.75	32.77
		31.06	31.98	38.32	31.52	39.08	36.82	32.81
		31.34	32.36	38.38	31.57	39.91	36.93	33.25
		31.92	33.99	38.53	31.63	40.8	37.15	33.51
		32.37	34.35	39.8	32.45	41.35	37.52	33.58
		32.55	34.36	40.39	32.66	42.47	39.05	33.72
		32.62	34.55	40.72	32.72	42.71	39.09	33.85
		32.95	34.82	40.85	33.05	43.16	39.14	33.98
		33.24	35.34	41.27	33.26	43.29	39.41	34.69
		33.65	36.09	41.94	33.87	43.62	40.12	35
		33.88	36.2	42.25	34.32	43.92	40.86	35.15
		33.89	36.23	42.66	34.45	45.97	41	35.38
		33.94	36.52	43.16	35.06	46.02	41.45	35.57
		34.29	36.62	43.76	35.62	46.34	41.46	35.75
		34.45	36.69	43.86	35.93	46.61	41.89	35.79
		34.89	36.76	43.93	36.18	46.87	42.24	35.8
		35.05	37.85	44.21	36.23	46.92	42.84	36.31
		35.09	38.07	44.57	36.77	47.38	43.66	36.44
		35.52	38.69	44.75	36.83	47.61	43.79	36.74
		35.75	39	44.89	37.45	47.73	44.31	37.3
		35.77	39.13	45.2	38.05	47.9	44.58	37.36
		36.09	39.24	45.2	38.12	48	45.38	37.74
		36.49	39.36	45.24	38.46	48.05	45.42	38.09
		36.67	39.47	45.94	38.64	48.55	45.44	38.11
		36.8	39.67	46.17	38.74	48.77	45.57	38.2
		36.89	39.91	46.66	38.76	49.03	46.03	38.31
		36.95	40.14	47.08	39.04	49.35	46.74	38.31
		37.22	40.16	47.22	39.09	49.51	46.89	38.46
		37.49	40.5	47.58	39.16	49.59	47.18	38.68
		37.64	40.7	47.6	39.34	49.67	47.83	38.74
		37.65	40.75	47.87	39.36	49.71	47.85	38.81
		37.95	40.9	47.94	39.39	49.79	48.28	38.86
		38	40.95	48.33	39.56	50.23	48.46	38.97
		38.27	41.68	48.44	39.71	50.24	48.48	39.18
		38.4	42.12	48.52	40.77	51.08	48.58	39.33
		38.73	42.34	48.93	41.02	51.08	49.13	39.62
		38.87	42.52	49.02	41.25	51.41	49.14	39.62
		39.38	42.57	49.49	41.42	52.12	49.8	39.9
		39.5	42.62	49.63	41.58	52.21	49.98	40.01
		39.88	42.69	50.57	41.63	52.22	50.64	40.76
		40.31	43.31	50.62	42.08	52.44	51.08	40.89
		40.34	43.56	50.68	42.11	52.71	51.22	41.47
		40.55	43.61	50.76	42.31	52.84	51.31	41.51
		40.77	43.72	50.99	42.37	52.89	51.5	41.72
		40.94	43.79	51.06	42.46	52.9	52	41.78
		41.04	44.09	51.12	42.5	53.08	52.31	41.94
		41.22	44.19	51.44	42.61	53.25	52.44	41.94
		41.63	44.26	51.53	42.64	53.41	52.66	42.07
		41.8	44.35	51.59	42.72	53.5	52.83	42.63
		41.94	44.4	51.65	42.88	53.5	53.37	42.77
		42.15	44.41	51.85	42.95	53.69	53.56	42.98
		42.23	44.62	51.97	43.04	53.86	53.64	43.04
		42.26	44.76	52.4	43.2	53.98	53.69	43.08
		42.28	45.2	52.76	43.23	54.18	54.02	43.09
		42.4	45.22	52.77	43.26	54.49	54.72	43.24
		42.45	45.31	52.83	43.27	54.61	54.8	43.27
		42.53	45.79	53.18	43.63	54.68	55.14	43.38
		42.58	45.8	53.57	43.71	54.71	55.59	43.44
		42.66	45.81	53.74	44.04	54.72	55.76	44.21
		42.72	45.86	53.93	44.22	54.89	55.86	44.38
		42.73	45.9	54.19	44.56	55.04	55.92	44.57
		43.02	45.9	54.43	44.61	55.08	56	44.68
		43.06	46.14	54.7	44.72	55.19	56.24	44.71
		43.16	46.21	54.79	44.9	55.21	56.52	44.87
		43.48	46.81	55.05	44.98	55.57	56.59	44.94
		43.83	46.92	55.08	45.12	55.66	56.64	45.03
		44.19	47.06	55.32	45.37	55.67	56.69	45.27
		44.2	47.21	55.47	45.42	55.79	56.71	45.36
		44.27	47.34	55.56	46.01	56.07	57.64	45.38
		44.6	47.57	55.63	46.28	56.29	57.74	45.49
		44.81	47.73	55.71	46.42	56.42	57.76	45.53
		44.94	47.78	55.74	46.74	56.42	57.82	45.71
		45	48.29	55.76	47.04	56.99	57.93	45.99
		45.02	48.36	55.91	47.07	57.23	58.16	46.14
		45.27	48.84	56.24	47.86	57.36	58.3	46.61
		45.43	48.9	56.26	48.02	57.56	58.4	46.65
		45.47	48.99	56.73	48.14	57.57	58.54	46.7
		45.52	49.07	57.05	48.56	57.69	59.12	46.77
		45.59	49.31	57.07	48.66	57.75	59.16	46.95
		46.14	49.39	57.2	48.93	57.81	59.71	47.04
		46.17	49.49	57.92	48.97	57.98	59.98	47.1
		46.32	50.05	58.2	49.45	58.25	60.06	47.33
		46.42	50.05	58.38	49.71	58.38	60.24	47.34
		46.72	50.08	58.6	49.84	58.44	60.4	47.36
		46.84	50.09	58.95	49.9	58.55	60.4	47.66
		46.94	50.33	58.95	49.96	58.57	60.63	47.73
		47.02	50.36	59.26	50.04	58.66	61	47.84
		47.31	50.43	59.42	50.05	58.66	61.01	47.89
		47.48	50.47	59.76	50.52	58.87	61.12	48.23
		47.63	50.71	60.12	50.58	59.08	61.15	48.44
		48.02	50.82	60.19	50.8	59.3	61.17	48.45
		48.03	51.1	60.22	50.83	59.43	61.25	48.47
		48.04	51.34	60.25	51.43	59.72	61.28	48.68
		48.11	51.43	60.57	51.61	60.67	61.39	48.86
		48.12	51.45	60.61	51.95	60.73	61.52	49.13
		48.16	51.53	60.71	52.04	60.76	61.7	49.57
		48.36	51.56	61.13	52.06	60.83	61.76	49.98
		48.98	51.75	61.17	52.35	60.86	62.22	50.14
		49.25	52.02	61.46	52.39	61.09	62.24	50.48
		49.77	52.18	61.6	52.62	61.15	62.33	50.53
		49.85	52.31	61.78	52.84	61.28	63.05	50.83
		49.94	52.48	61.79	53.23	61.39	63.38	50.9
		50.02	52.55	62.83	53.33	61.54	63.45	50.99
		50.16	52.77	63.38	53.97	61.63	63.47	51.45
		50.22	53.22	63.63	54.15	62.27	64.03	51.52
		50.23	53.24	64.8	54.31	62.69	64.13	51.65
		50.3	53.29	64.94	54.39	62.98	64.18	51.94
		50.56	53.53	65.37	54.56	63	64.25	51.97
		50.58	54.03	65.48	54.65	63.03	64.27	52.06
		50.78	54.16	66.04	54.65	63.64	64.57	52.21
		51.38	54.54	66.4	54.66	64.03	64.8	52.28
		51.6	54.59	66.48	54.77	65.17	64.93	52.41
		51.67	55.11	66.88	55.23	65.3	65.43	52.49
		51.81	55.13	66.92	55.42	65.53	65.84	52.52
		51.84	55.54	67.66	55.87	66.47	66.48	52.71
		51.99	55.66	68.2	55.97	66.87	66.98	53.46
		52.21	55.85	68.52	56.09	66.88	66.99	53.77
		52.43	56.23	68.58	56.35	66.95	67.18	53.77
		52.47	56.43	68.64	56.65	66.97	67.37	53.81
		52.55	56.71	69.95	56.84	67.35	67.42	54.06
		52.93	56.77	70.03	56.95	67.49	68.4	54.32
		53.07	57.22	70.26	57.01	67.54	68.45	55.52
		53.56	58.62	70.51	57.1	67.79	68.61	55.89
		53.59	59.13	71.06	57.14	69.58	68.63	56.06
		54	59.62	71.21	57.91	70.02	68.88	56.14
		54.01	59.79	71.39	58.01	71	68.92	56.94
		54.18	59.83	71.87	58.19	71.1	69.12	57.35
		54.22	59.85	72.33	58.23	71.35	69.49	57.66
		55.23	60.03	72.59	58.91	72.01	70.02	57.66
		55.95	60.18	73.08	58.93	72.11	70.13	57.75
		56.38	60.3	73.09	59	72.38	70.21	58.73
		56.46	61.47	73.29	59.87	72.45	70.25	59.09
		56.77	61.54	73.33	60.15	73.11	70.73	59.56
		56.83	61.66	74.84	60.18	73.11	71.54	59.94
		56.91	61.73	75	60.25	73.56	71.81	60.32
		57.04	61.98	75.21	60.64	73.64	71.85	60.41
		57.32	62.11	75.46	60.88	74.26	72.69	60.64
		57.51	62.22	76.49	61.8	75.44	72.96	61.21
		58.33	62.3	76.53	61.8	76.26	73.37	61.44
		58.62	62.74	76.73	61.83	76.38	73.79	62.16
		58.79	62.83	77.07	61.9	76.57	74.35	62.26
		58.99	63.33	77.07	61.94	76.6	74.37	62.75
		59.62	63.64	77.4	62.03	76.95	74.46	63.14
		59.78	63.69	78.06	62.07	77.25	74.62	63.54
		59.91	63.98	78.5	62.08	77.48	76.67	63.7
		60.37	64.79	78.68	62.64	77.76	77.67	63.9
		60.48	65.14	80.96	62.77	79.19	77.97	64.09
		60.53	65.87	81.01	63.22	79.49	78.83	64.47
		61.08	65.96	81.26	64.49	79.72	80.24	64.79
		61.43	66.37	81.6	65.6	80.32	80.59	64.82
		61.8	67.03	81.73	65.6	81.05	80.74	65.59
		62.05	67.03	82.13	65.84	81.09	81.62	66.9
		62.34	67.16	82.67	65.87	81.18	81.67	67.35
		62.42	67.25	83.07	66.03	81.39	81.84	67.48
		62.65	67.99	84.74	66.56	81.77	81.95	67.52
		62.72	68.73	84.97	66.61	81.9	83.23	67.56
		62.9	69.05	85.26	67.56	82.98	83.65	68.14
		63.85	69.72	85.56	68.27	83.55	84.44	68.6
		63.89	70.59	86.56	68.3	84.01	84.69	68.8
		64.21	70.78	86.57	68.57	84.32	85.33	70.23
		64.88	71.28	86.86	68.89	84.88	86.3	70.44
		65.25	72.11	86.94	69.69	85.44	86.67	70.86
		66	74.17	87.25	71.03	85.91	88.32	71.01
		66.26	76.69	87.52	71.58	87.6	91.63	71.5
		66.99	77.83	88.63	71.98	87.87	91.73	71.6
		67.22	79.24	88.77	72.23	88	92.76	72.16
		67.41	80.26	90.16	72.39	88.91	93.02	73.01
		67.67	81.3	90.42	72.39	89.05	93.12	75.43
		67.72	81.34	91.15	72.82	89.76	94.7	78.6
		68.33	85.27	91.24	73.62	91.9	96.7	81.9
		68.59	86.04	91.35	73.91	92.94	99.79	82.04
		69.09	86.43	95.57	74.41	92.98	101.67	84.82
		69.37	86.51	96.3	74.48	93.01	104.87	86.13
		69.97	86.61	96.43	75.42	93.5	106.35	87.39
		70.22	88.98	97.31	75.71	93.75	106.74	87.78
		70.79	89.31	98.18	77.31	94.62	108.41	88.63
		72.33	89.72	99.39	77.9	94.69	110.56	89.84
		72.98	89.81	101.17	79.1	95.82	111.46	91.97
		73.01	99.65	102.35	79.4	99.97	112.36	94.44
		74.13	102.83	102.5	79.87	100.97	116.76	95.74
		75.1	103.05	104.57	87.69	101.44	119.45	99.29
		75.28	104.69	104.83	87.75	101.74	119.76	99.92
		78.53	105.39	107.07	90.25	103.68	122.89	101.03
		78.54	109.59	108.07	91.34	104.86	125.1	101.83
		78.85	110.07	108.95	92.19	112.5	125.65	102.99
		79.24	115.94	114.35	92.72	114.82	139.28	108.29
		79.75	118.29	117.35	93.07	119.52	139.39	108.58
		79.82	118.79	121.62	95.01	120.87	141.62	116.87
		83.68	120.09	122.2	97.07	126.47	150.84	117.84
		85.44	121.62	122.86	99.06	132.66	157.83	132.65
		87.81	127.49	126.54	107.29	136.93	165.51	150.42
		94.87	128.71	132.24	116.24	141.87	168.44	151.83
		98.42	163.46	157.66	119.67	164.47	187.55	161.19
		99.05	171.3	160.08	134.12	227.34	234.55	169.36

## Sheet: Figure 6F
Budding volume vs growth rate in daughter cells and prion-forming proteins
		Control cells			Cells with PFD-mCherry foci
Median		0.186423	45.5684		0.192175	46.1068
N		82	82		42	42
Mann-Whitney U test (vs Ctrl cells) p value					0.341942	0.684352
		Growth	Budding		Growth	Budding
		rate	volume		rate	volume
		fl/min	fl		fl/min	fl
		0.175071	60.6375		0.154414	69.1441
		0.192176	57.4822		0.332034	50.0921
		0.098163	36.6813		0.032601	34.6022
		0.250041	72.5469		0.269016	76.7331
		0.222333	47.45		0.180748	43.778
		0.225767	38.816		0.213485	49.4695
		0.140659	41.8887		0.148662	35.9131
		0.0954122	30.398		0.260173	80.9668
		0.244754	60.8759		0.0798074	34.9601
		0.241449	65.2411		0.390547	41.5314
		0.141113	56.7042		0.254242	39.1764
		0.107027	28.0784		0.234444	40.21
		0.128349	45.3192		0.141111	58.4217
		0.181477	57.1122		0.264061	40.9127
		0.208424	33.788		0.201699	48.7709
		0.10092	31.6462		0.147859	31.6586
		0.241232	65.2424		0.309905	49.2271
		0.12503	44.5709		0.244486	60.2372
		0.143269	33.7425		0.299225	49.8144
		0.126051	43.3108		0.193128	50.8709
		0.320404	58.9775		0.151463	39.9056
		0.18616	38.5106		0.132303	59.0527
		0.290944	45.319		0.292976	33.7882
		0.136941	51.9426		0.145797	34.0117
		0.087096	39.9169		0.191222	62.233
		0.157609	48.6268		0.181548	45.8854
		0.0690574	39.6325		0.120848	39.5025
		0.0671058	39.9316		0.534901	33.3066
		0.230747	39.5582		0.141333	48.4233
		0.182771	32.406		0.259477	63.2653
		0.127864	42.1171		0.151238	57.0702
		0.263238	45.8176		0.368687	44.9113
		0.199644	32.6198		0.161053	34.2175
		0.123351	39.5247		0.426444	49.224
		0.173148	54.1519		0.379363	45.8335
		0.133636	36.4332		0.0897701	31.22
		0.19631	42.0925		0.227473	31.9991
		0.153364	34.5905		0.148305	58.3789
		0.186686	34.8704		0.239762	61.0686
		0.237155	74.0569		0.157701	46.3283
		0.141716	49.2663		0.117024	42.286
		0.374929	73.1702		0.108694	59.5034
		0.357537	77.2771
		0.248462	70.2241
		0.181078	58.424
		0.136165	39.4707
		0.144969	52.2239
		0.304254	63.121
		0.155	45.9293
		0.281369	59.5102
		0.146987	39.8181
		0.229127	43.6725
		0.100103	38.0704
		0.311089	44.4502
		0.300093	72.3106
		0.241182	70.982
		0.174714	48.7966
		0.18382	31.6682
		0.187568	48.1532
		0.459126	79.5
		0.199512	47.1747
		0.186836	42.4341
		0.194813	37.2821
		0.0992558	33.2713
		0.145654	44.8823
		0.194013	55.5089
		0.154283	44.3006
		0.192105	39.2212
		0.188631	39.8126
		0.281025	75.8315
		0.110102	41.653
		0.163498	45.97
		0.244044	71.3987
		0.28214	69.3507
		0.183334	53.7545
		0.265298	68.0431
		0.0749681	45.1181
		0.325684	46.2449
		0.148381	50.3815
		0.212322	59.6653
		0.264069	41.9218
		0.218462	66.3543

## Sheet: Figure 6-figure supplement 1C
Budding volume, prion-forming proteins and CLN3 overexpression
		CD	PFD*	PFD* oCLN3
Median	fl	45.165	59.5	39.765
N		116	106	102
1Quartile	fl	37.5475	49.3825	31.33
3Quartile	fl	52.82	75.0725	50.9525
Mann-Whitney U test (vs GFP) p value			1.63536e-12	0.0101538
		19.18	36.71	16.87
		23.68	37.02	19.02
		26.02	37.94	20.37
		27.37	37.99	20.81
		28.13	38.9	21.99
		28.95	39.24	22.2
		30.07	39.41	23.33
		32.35	40.27	23.79
		32.53	40.3	24.42
		32.55	41.05	24.9
		32.69	41.66	25.6
		33.03	41.92	26.36
		33.18	42.17	26.37
		33.21	42.79	26.81
		33.5	43.03	26.87
		33.54	44.59	27.15
		34.58	44.76	27.22
		34.7	45.69	27.63
		34.81	46.28	28.37
		35.12	46.37	28.57
		35.32	46.42	29.17
		35.35	46.69	29.39
		35.78	47.03	30.25
		35.8	47.27	30.78
		36.11	48.42	30.93
		36.13	49.24	31.23
		36.45	49.32	31.63
		36.62	49.57	32.65
		36.97	50.02	32.68
		37.74	50.3	33.04
		38.43	50.33	33.18
		38.58	50.34	33.5
		38.66	50.53	33.71
		38.69	51.3	34.13
		39.12	51.71	34.59
		39.27	52.25	34.79
		39.41	54.06	34.96
		39.47	54.47	35.25
		39.5	54.61	35.37
		39.59	54.62	35.42
		39.97	56.06	35.55
		41.51	56.94	36.8
		41.68	57.2	37.41
		41.77	57.48	37.75
		41.86	57.65	37.87
		42	57.87	38.58
		42.06	57.94	38.75
		42.07	58.08	39.22
		42.38	58.32	39.24
		42.96	58.67	39.25
		43.07	59.34	39.59
		43.92	59.41	39.94
		44.13	59.44	40.17
		44.42	59.56	41.23
		44.66	61.25	41.39
		44.78	61.8	41.79
		44.98	61.84	42.3
		45.03	62.04	42.53
		45.3	62.63	42.75
		45.33	63.02	42.8
		45.47	63.23	42.83
		45.6	64.68	42.85
		45.71	65.4	42.92
		46.07	65.83	42.97
		46.09	66.4	45.55
		46.1	66.67	45.6
		46.11	67.32	45.93
		46.27	67.34	47.03
		46.41	68.01	47.1
		47.15	68.37	47.38
		47.15	68.84	47.54
		47.92	68.93	47.98
		48.17	70.37	48.88
		48.47	71.51	49.27
		49.26	73.09	49.35
		49.34	73.3	49.43
		49.66	74.27	51.46
		50.05	74.35	52.12
		50.3	74.54	52.84
		50.62	75.25	55.52
		51.14	76.25	55.66
		51.31	76.42	55.72
		51.57	76.55	56
		52.18	76.66	56.69
		52.36	76.89	57.39
		52.7	78.18	57.52
		52.79	78.2	58
		52.91	79.3	61.45
		53.14	81.16	63.29
		53.57	82.46	63.36
		53.72	92.29	64.28
		55.78	94.87	64.42
		56.71	95.8	64.84
		56.82	101.47	68.45
		58.27	102	75.02
		60.2	103.38	78.72
		60.48	108.16	82.23
		61.15	115.12	88.35
		62.26	115.34	97.01
		62.57	120.72	97.33
		62.78	121.9	123.12
		63.01	135.93	182.31
		63.26	152.62
		63.8	156.74
		64.31	180.07
		66.46	185.41
		67.48
		68.82
		69.51
		69.96
		70.24
		75.1
		77.18
		78.88
		82.17
		93

## Sheet: Figure 6-figure supplement 1D
Prion-forming proteins and CLN3 overexpression
	CD	PFD*	PFD* oCLN3
N cells	116	374	436
With PFD foci	0	112	114
ratio (%)	0	23.0453	20.7273
CL(%)	NA	4.26804	3.80492
