# Supplementary material for: Proteostasis collapse, a hallmark of aging, hinders the chaperone-Start network and arrests cells in G1
Source: eLife. 2019 Sep 13;8:e48240. doi: 10.7554/eLife.48240 (PMC6744273; doi:10.7554/eLife.48240)
Supplement: Figure 7—source data 1. [file elife-48240-fig7-data1.xlsx]

## Sheet: Figure 7A
Lifespan and PFD overexpression
		CD	PFD	PFD*
Median	r.u.	1	0.588235	0.294118
1Quartile	r.u.	0.705882	0.352941	0.176471
3Quartile	r.u.	1.23529	0.705882	0.470588
N		49	57	57
Mann-Whitney U test (vs wt) p value			9.23456e-09	6.69132e-07
r.u.= values relative to the
mean of CD cells
		0.294118	0.235294	0.0588235
		0.411765	0.235294	0.0588235
		0.411765	0.235294	0.0588235
		0.470588	0.235294	0.117647
		0.470588	0.235294	0.117647
		0.470588	0.235294	0.176471
		0.529412	0.294118	0.176471
		0.647059	0.294118	0.176471
		0.647059	0.294118	0.176471
		0.647059	0.294118	0.176471
		0.647059	0.294118	0.176471
		0.647059	0.352941	0.176471
		0.705882	0.352941	0.176471
		0.705882	0.352941	0.176471
		0.705882	0.352941	0.176471
		0.705882	0.411765	0.176471
		0.764706	0.411765	0.235294
		0.764706	0.411765	0.235294
		0.823529	0.411765	0.235294
		0.882353	0.470588	0.235294
		0.941176	0.470588	0.235294
		0.941176	0.470588	0.235294
		0.941176	0.529412	0.294118
		0.941176	0.529412	0.294118
		1	0.529412	0.294118
		1	0.529412	0.294118
		1.05882	0.529412	0.294118
		1.11765	0.529412	0.294118
		1.11765	0.588235	0.294118
		1.11765	0.588235	0.352941
		1.17647	0.588235	0.352941
		1.17647	0.588235	0.352941
		1.17647	0.588235	0.352941
		1.17647	0.588235	0.352941
		1.23529	0.588235	0.411765
		1.23529	0.588235	0.411765
		1.23529	0.588235	0.411765
		1.29412	0.647059	0.411765
		1.29412	0.647059	0.411765
		1.29412	0.647059	0.411765
		1.35294	0.647059	0.411765
		1.35294	0.705882	0.470588
		1.47059	0.705882	0.470588
		1.47059	0.705882	0.470588
		1.52941	0.705882	0.470588
		1.52941	0.705882	0.529412
		1.58824	0.705882	0.529412
		1.76471	0.705882	0.529412
		1.82353	0.764706	0.529412
			0.764706	0.529412
			0.882353	0.529412
			0.882353	0.588235
			1	0.647059
			1.05882	0.647059
			1.17647	0.705882
			1.17647	0.764706
			1.23529	0.823529

## Sheet: Figure 7C
Logistic regression of last budding event vs PFD concentration
X	PFD concentration (r.u.)
Y	Last budding event in the following 180 min (No->0; Yes->1)
Overall Model Fit
Chi Square	628.403
df	1
Odds ratio	4.829e+16
Predicted Probability of Outcome, with 95% Confidence Limits
	X	Y	Prob	low CL	high CL
	0.0167	0	0.3779	0.3616	0.3944
	0.0457	0	0.6499	0.6304	0.6689
	0.0355	0	0.5562	0.5405	0.5717
	0.0455	0	0.6477	0.6283	0.6666
	0.0667	0	0.806	0.782	0.828
	0.0242	0	0.4479	0.4333	0.4625
	0.0246	0	0.4516	0.4371	0.4661
	0.0339	0	0.541	0.5258	0.5561
	0.0113	0	0.3305	0.3126	0.3489
	0.0302	0	0.5058	0.4913	0.5203
	0.0066	0	0.2922	0.2731	0.3121
	0.0256	0	0.4617	0.4473	0.4761
	0.0093	0	0.3142	0.2957	0.3332
	0.053	0	0.7101	0.6881	0.7311
	0.0152	0	0.3646	0.3479	0.3817
	0.0325	0	0.5274	0.5126	0.5423
	0.012	0	0.3367	0.3191	0.3549
	0.0286	0	0.4898	0.4754	0.5041
	0.0239	0	0.4454	0.4308	0.4601
	0.0212	0	0.4195	0.4044	0.4347
	0.0095	0	0.3155	0.2971	0.3345
	0.0207	0	0.4145	0.3993	0.4299
	0.0122	0	0.3384	0.3208	0.3565
	0.0182	0	0.3921	0.3762	0.4081
	0.0524	0	0.7054	0.6836	0.7263
	0.0112	0	0.3296	0.3117	0.3481
	0.0284	0	0.4877	0.4733	0.502
	0.0147	0	0.3604	0.3435	0.3776
	0.0086	0	0.3082	0.2895	0.3274
	0.015	0	0.3628	0.346	0.3799
	0.0283	0	0.4874	0.473	0.5018
	0.0333	0	0.5353	0.5202	0.5503
	0.0503	0	0.6885	0.6673	0.7089
	0.0152	0	0.3651	0.3484	0.3821
	0.0535	0	0.7144	0.6923	0.7356
	0.009	0	0.3114	0.2928	0.3305
	0.0187	0	0.3968	0.3811	0.4127
	0.0173	0	0.3839	0.3678	0.4003
	0.0179	0	0.3891	0.3732	0.4053
	0.0248	0	0.4539	0.4395	0.4685
	0.0286	0	0.4901	0.4757	0.5045
	0.0106	0	0.3247	0.3066	0.3433
	0.0193	0	0.4024	0.3868	0.4181
	0.0358	0	0.5588	0.5431	0.5744
	0.025	0	0.4558	0.4414	0.4704
	0.015	0	0.3629	0.3462	0.3801
	0.0146	0	0.359	0.3421	0.3763
	0.0095	0	0.3155	0.2971	0.3345
	0.0139	0	0.3534	0.3363	0.3709
	0.0451	0	0.6441	0.6249	0.6629
	0.0396	0	0.5945	0.5775	0.6114
	0.0465	0	0.6562	0.6364	0.6754
	0.0138	0	0.3524	0.3353	0.3699
	0.032	0	0.5224	0.5076	0.5371
	0.0326	0	0.5282	0.5134	0.5431
	0.0223	0	0.4298	0.4149	0.4448
	0.0557	0	0.7314	0.7087	0.753
	0.0092	0	0.313	0.2945	0.3321
	0.0142	0	0.3555	0.3385	0.3729
	0.0214	0	0.4215	0.4064	0.4366
	0.0445	0	0.6387	0.6197	0.6573
	0.0167	0	0.3781	0.3619	0.3947
	0.0154	0	0.3668	0.3501	0.3838
	0.023	0	0.4364	0.4216	0.4512
	0.0448	0	0.6417	0.6226	0.6604
	0.0154	0	0.3664	0.3498	0.3834
	0.0091	0	0.3123	0.2938	0.3315
	0.0095	0	0.3156	0.2972	0.3346
	0.0626	0	0.7803	0.7564	0.8024
	0.0218	0	0.4249	0.4099	0.4399
	0.0109	0	0.3274	0.3094	0.3459
	0.0075	0	0.2996	0.2807	0.3193
	0.0415	0	0.6124	0.5946	0.6299
	0.0326	0	0.5282	0.5134	0.5431
	0.0102	0	0.3215	0.3033	0.3402
	0.0116	0	0.3333	0.3155	0.3516
	0.0211	0	0.4189	0.4038	0.4342
	0.0157	0	0.3692	0.3526	0.3861
	0.0447	0	0.641	0.6219	0.6596
	0.0221	0	0.4277	0.4128	0.4427
	0.0228	0	0.4347	0.4199	0.4496
	0.0314	0	0.5168	0.5021	0.5314
	0.0335	0	0.5366	0.5215	0.5516
	0.011	0	0.3285	0.3105	0.347
	0.0079	0	0.3021	0.2833	0.3216
	0.0266	0	0.4708	0.4565	0.4852
	0.0295	0	0.4988	0.4844	0.5132
	0.0094	0	0.3147	0.2963	0.3337
	0.0339	0	0.5405	0.5253	0.5556
	0.0495	0	0.6821	0.6612	0.7023
	0.0267	0	0.4718	0.4575	0.4862
	0.0253	0	0.4585	0.4441	0.473
	0.0151	0	0.3637	0.3469	0.3808
	0.0237	0	0.4431	0.4285	0.4578
	0.0132	0	0.3472	0.3298	0.3649
	0.0118	0	0.3354	0.3176	0.3536
	0.0079	0	0.3026	0.2838	0.3221
	0.0154	0	0.3666	0.3499	0.3835
	0.0305	0	0.5079	0.4934	0.5225
	0.0278	0	0.4826	0.4683	0.497
	0.014	0	0.3541	0.337	0.3715
	0.0357	0	0.5578	0.5421	0.5734
	0.03	0	0.5034	0.4889	0.5179
	0.0156	0	0.3684	0.3518	0.3853
	0.016	0	0.3716	0.3551	0.3884
	0.0202	0	0.4103	0.395	0.4258
	0.0092	0	0.3132	0.2947	0.3323
	0.0278	0	0.4823	0.4679	0.4966
	0.0635	0	0.7859	0.7619	0.808
	0.0221	0	0.428	0.4132	0.4431
	0.0278	0	0.4823	0.4679	0.4966
	0.0128	0	0.3436	0.3261	0.3614
	0.031	0	0.5127	0.4981	0.5273
	0.0104	0	0.3229	0.3047	0.3416
	0.0087	0	0.3093	0.2906	0.3285
	0.0192	0	0.4006	0.385	0.4164
	0.0364	0	0.5648	0.5488	0.5806
	0.0125	0	0.3412	0.3236	0.3591
	0.011	0	0.3284	0.3104	0.3469
	0.0061	0	0.2882	0.2689	0.3082
	0.0328	0	0.5301	0.5152	0.545
	0.0091	0	0.3125	0.294	0.3316
	0.0122	0	0.3384	0.3208	0.3565
	0.0112	0	0.3303	0.3124	0.3487
	0.0073	0	0.2978	0.2789	0.3175
	0.0274	0	0.4786	0.4643	0.493
	0.0113	0	0.3311	0.3132	0.3495
	0.0405	0	0.6029	0.5855	0.62
	0.0509	0	0.6938	0.6724	0.7144
	0.0232	0	0.4387	0.4241	0.4535
	0.0454	0	0.6468	0.6275	0.6657
	0.0158	0	0.3705	0.354	0.3873
	0.0199	0	0.4079	0.3926	0.4235
	0.0286	0	0.4901	0.4758	0.5045
	0.0163	0	0.3744	0.358	0.3911
	0.0679	0	0.813	0.7889	0.8349
	0.0266	0	0.4705	0.4562	0.4849
	0.0325	0	0.5275	0.5127	0.5424
	0.0465	0	0.6563	0.6365	0.6755
	0.031	0	0.513	0.4984	0.5276
	0.0199	0	0.4074	0.3921	0.423
	0.0162	0	0.3741	0.3576	0.3907
	0.03	0	0.5038	0.4893	0.5183
	0.0331	0	0.5329	0.5179	0.5478
	0.0109	0	0.3272	0.3092	0.3458
	0.0188	0	0.3974	0.3818	0.4133
	0.0311	0	0.514	0.4994	0.5286
	0.0131	0	0.3462	0.3289	0.364
	0.0102	0	0.3218	0.3036	0.3406
	0.0404	0	0.6017	0.5844	0.6189
	0.0161	0	0.3727	0.3562	0.3894
	0.0112	0	0.3296	0.3117	0.348
	0.0233	0	0.4396	0.4249	0.4543
	0.01	0	0.32	0.3018	0.3389
	0.0095	0	0.3154	0.297	0.3344
	0.0279	0	0.4832	0.4689	0.4976
	0.0122	0	0.3388	0.3212	0.3569
	0.0145	0	0.3581	0.3412	0.3754
	0.0199	0	0.4079	0.3926	0.4235
	0.0134	0	0.3491	0.3318	0.3668
	0.0329	0	0.5308	0.5159	0.5457
	0.019	0	0.3995	0.3839	0.4154
	0.0306	0	0.5093	0.4947	0.5238
	0.0172	0	0.3827	0.3665	0.399
	0.0208	0	0.416	0.4009	0.4314
	0.0236	0	0.4419	0.4272	0.4566
	0.0411	0	0.6079	0.5902	0.6252
	0.0141	0	0.3549	0.3378	0.3723
	0.0107	0	0.326	0.3079	0.3446
	0.027	0	0.4751	0.4608	0.4895
	0.0175	0	0.3859	0.3698	0.4021
	0.0158	0	0.3704	0.3539	0.3873
	0.0128	0	0.3435	0.326	0.3614
	0.0944	0	0.9233	0.9045	0.9386
	0.0094	0	0.3146	0.2962	0.3336
	0.0129	0	0.3448	0.3274	0.3627
	0.0316	0	0.5187	0.504	0.5334
	0.0253	0	0.4586	0.4442	0.4731
	0.0241	0	0.4467	0.4321	0.4613
	0.0726	0	0.839	0.8152	0.8602
	0.044	0	0.6343	0.6155	0.6527
	0.0306	0	0.5093	0.4947	0.5238
	0.0146	0	0.3597	0.3428	0.3769
	0.0138	0	0.3523	0.3352	0.3698
	0.0178	0	0.388	0.372	0.4042
	0.0071	0	0.2959	0.2769	0.3157
	0.0166	0	0.3777	0.3614	0.3943
	0.0099	0	0.3187	0.3004	0.3376
	0.047	0	0.6605	0.6405	0.6799
	0.0132	0	0.3469	0.3295	0.3646
	0.0131	0	0.3464	0.3291	0.3642
	0.0115	0	0.3325	0.3146	0.3508
	0.0601	0	0.7632	0.7396	0.7852
	0.0275	0	0.4798	0.4655	0.4942
	0.0332	0	0.5345	0.5195	0.5495
	0.0305	0	0.5082	0.4937	0.5228
	0.0257	0	0.4625	0.4481	0.477
	0.0154	0	0.3667	0.3501	0.3837
	0.0203	0	0.4108	0.3955	0.4263
	0.0135	0	0.3502	0.3329	0.3678
	0.0637	0	0.7875	0.7635	0.8096
	0.0309	0	0.5117	0.4971	0.5263
	0.0163	0	0.3743	0.3579	0.391
	0.0175	0	0.3855	0.3695	0.4018
	0.0066	0	0.292	0.2729	0.3119
	0.0153	0	0.3653	0.3486	0.3823
	0.0352	0	0.5532	0.5376	0.5686
	0.0136	0	0.3502	0.333	0.3678
	0.0159	0	0.3712	0.3547	0.388
	0.0246	0	0.4518	0.4373	0.4664
	0.0081	0	0.3043	0.2855	0.3237
	0.0301	0	0.5048	0.4903	0.5193
	0.0124	0	0.3402	0.3226	0.3582
	0.0112	0	0.3302	0.3123	0.3486
	0.0143	0	0.3567	0.3397	0.3741
	0.0122	0	0.3386	0.3209	0.3566
	0.0424	0	0.6197	0.6015	0.6375
	0.0094	0	0.3151	0.2966	0.3341
	0.0128	0	0.3432	0.3258	0.3611
	0.0312	0	0.5151	0.5005	0.5297
	0.0097	0	0.317	0.2986	0.3359
	0.0084	0	0.3067	0.288	0.3261
	0.0123	0	0.3393	0.3217	0.3574
	0.0077	0	0.3009	0.282	0.3205
	0.0355	0	0.5562	0.5405	0.5717
	0.0309	0	0.5124	0.4978	0.527
	0.0185	0	0.3948	0.3791	0.4108
	0.0228	0	0.4343	0.4195	0.4491
	0.0147	0	0.3601	0.3432	0.3773
	0.0123	0	0.3393	0.3217	0.3573
	0.0658	0	0.8005	0.7765	0.8226
	0.0154	0	0.3667	0.35	0.3837
	0.0067	0	0.2925	0.2734	0.3124
	0.0293	0	0.4963	0.4819	0.5107
	0.008	0	0.3035	0.2847	0.323
	0.0596	0	0.7599	0.7364	0.7819
	0.0482	0	0.6713	0.6509	0.6911
	0.0316	0	0.5185	0.5038	0.5331
	0.0209	0	0.417	0.4019	0.4323
	0.0334	0	0.5364	0.5213	0.5514
	0.0352	0	0.553	0.5375	0.5685
	0.0128	0	0.3435	0.326	0.3614
	0.0188	0	0.3973	0.3817	0.4132
	0.0386	0	0.5847	0.5681	0.6012
	0.0504	0	0.6895	0.6684	0.71
	0.0315	0	0.5178	0.5031	0.5325
	0.0223	0	0.4299	0.415	0.4449
	0.049	0	0.678	0.6573	0.6981
	0.0509	0	0.6938	0.6724	0.7144
	0.0123	0	0.3389	0.3213	0.357
	0.0499	0	0.6852	0.6642	0.7054
	0.0242	0	0.4482	0.4336	0.4628
	0.0507	0	0.6916	0.6703	0.7121
	0.0286	0	0.4897	0.4753	0.504
	0.0088	0	0.31	0.2914	0.3292
	0.0169	0	0.3796	0.3634	0.3961
	0.0071	0	0.2958	0.2768	0.3156
	0.027	0	0.4749	0.4606	0.4893
	0.0058	0	0.2856	0.2662	0.3057
	0.0182	0	0.3918	0.376	0.4079
	0.0066	0	0.2924	0.2733	0.3123
	0.0213	0	0.4209	0.4058	0.4361
	0.0227	0	0.4338	0.4191	0.4487
	0.0134	0	0.3492	0.3319	0.3668
	0.0195	0	0.4035	0.388	0.4192
	0.0329	0	0.5309	0.516	0.5458
	0.0232	0	0.4387	0.424	0.4535
	0.0295	0	0.4988	0.4844	0.5132
	0.0174	0	0.3841	0.368	0.4004
	0.0365	0	0.565	0.5491	0.5808
	0.0442	0	0.6362	0.6173	0.6547
	0.0264	0	0.4684	0.4541	0.4828
	0.0109	0	0.3274	0.3094	0.3459
	0.0163	0	0.3743	0.3579	0.3909
	0.0085	0	0.3071	0.2884	0.3264
	0.0247	0	0.4525	0.438	0.467
	0.0124	0	0.3404	0.3229	0.3584
	0.0132	0	0.3469	0.3296	0.3646
	0.012	0	0.3368	0.3191	0.355
	0.0407	0	0.6045	0.587	0.6217
	0.0133	0	0.3479	0.3306	0.3656
	0.0152	0	0.3644	0.3477	0.3815
	0.0082	0	0.3051	0.2864	0.3245
	0.0213	0	0.4208	0.4058	0.436
	0.0084	0	0.3064	0.2877	0.3257
	0.0459	0	0.6515	0.6319	0.6706
	0.0099	0	0.3194	0.3011	0.3382
	0.0342	0	0.5437	0.5284	0.5589
	0.0307	0	0.5104	0.4959	0.525
	0.0295	0	0.4986	0.4842	0.513
	0.0448	0	0.6418	0.6227	0.6605
	0.0267	0	0.4718	0.4574	0.4862
	0.0375	0	0.5752	0.5589	0.5913
	0.009	0	0.3114	0.2928	0.3305
	0.0268	0	0.4729	0.4586	0.4873
	0.0407	0	0.6043	0.5869	0.6215
	0.0166	0	0.3774	0.3611	0.394
	0.0084	0	0.3062	0.2875	0.3256
	0.0113	0	0.3306	0.3127	0.349
	0.0482	0	0.6711	0.6507	0.6909
	0.016	0	0.3715	0.355	0.3883
	0.0431	0	0.6261	0.6077	0.6442
	0.0169	0	0.3802	0.364	0.3967
	0.0181	0	0.3912	0.3754	0.4073
	0.0234	0	0.4407	0.426	0.4554
	0.0418	0	0.6145	0.5966	0.6322
	0.016	0	0.3716	0.3551	0.3884
	0.0182	0	0.3916	0.3758	0.4077
	0.0117	0	0.3342	0.3164	0.3525
	0.0345	0	0.5462	0.5308	0.5614
	0.0238	0	0.4445	0.4299	0.4592
	0.0107	0	0.3261	0.308	0.3447
	0.0491	0	0.6782	0.6575	0.6982
	0.0184	0	0.394	0.3782	0.41
	0.0164	0	0.3758	0.3595	0.3924
	0.0164	0	0.3757	0.3593	0.3923
	0.0933	0	0.9202	0.9011	0.9359
	0.0298	0	0.5019	0.4874	0.5163
	0.0325	0	0.5276	0.5128	0.5425
	0.0144	0	0.3576	0.3406	0.3749
	0.0348	0	0.5492	0.5337	0.5645
	0.0152	0	0.365	0.3483	0.382
	0.0336	0	0.5377	0.5226	0.5527
	0.0286	0	0.4898	0.4754	0.5041
	0.0101	0	0.3203	0.3021	0.3391
	0.0096	0	0.3164	0.298	0.3354
	0.0073	0	0.2979	0.2789	0.3175
	0.0021	0	0.2577	0.2377	0.2787
	0.0354	0	0.5548	0.5392	0.5703
	0.0098	0	0.3179	0.2996	0.3368
	0.0472	0	0.6629	0.6429	0.6824
	0.0147	0	0.3603	0.3434	0.3775
	0.0339	0	0.5412	0.526	0.5563
	0.0267	0	0.4721	0.4578	0.4865
	0.0225	0	0.4315	0.4167	0.4464
	0.012	0	0.3364	0.3187	0.3546
	0.0157	0	0.3692	0.3527	0.3861
	0.0107	0	0.3256	0.3076	0.3442
	0.0137	0	0.3515	0.3344	0.3691
	0.024	0	0.4464	0.4318	0.461
	0.054	0	0.7179	0.6957	0.7392
	0.0083	0	0.306	0.2873	0.3254
	0.0257	0	0.4622	0.4478	0.4767
	0.0257	0	0.4623	0.4479	0.4767
	0.0073	0	0.2978	0.2789	0.3175
	0.0314	0	0.5171	0.5024	0.5318
	0.0151	0	0.3641	0.3474	0.3812
	0.0202	0	0.4103	0.395	0.4258
	0.0093	0	0.3138	0.2953	0.3329
	0.0104	0	0.3232	0.3051	0.3419
	0.0101	0	0.3207	0.3025	0.3395
	0.0201	0	0.409	0.3937	0.4246
	0.0194	0	0.4029	0.3874	0.4186
	0.0125	0	0.341	0.3234	0.359
	0.0338	0	0.5399	0.5247	0.555
	0.0152	0	0.3651	0.3484	0.3821
	0.0273	0	0.4777	0.4634	0.4921
	0.0178	0	0.3882	0.3723	0.4044
	0.0165	0	0.3761	0.3597	0.3927
	0.0146	0	0.3596	0.3427	0.3769
	0.0176	0	0.3863	0.3703	0.4026
	0.0078	0	0.3019	0.2831	0.3214
	0.0089	0	0.3104	0.2918	0.3296
	0.0432	0	0.6276	0.6091	0.6457
	0.0158	0	0.3698	0.3533	0.3867
	0.0122	0	0.3388	0.3212	0.3569
	0.0151	0	0.3636	0.3469	0.3807
	0.0149	0	0.3623	0.3455	0.3795
	0.0234	0	0.4401	0.4254	0.4549
	0.0385	0	0.5845	0.5679	0.601
	0.0214	0	0.4218	0.4067	0.4369
	0.0152	0	0.365	0.3483	0.382
	0.0213	0	0.4204	0.4054	0.4356
	0.0309	0	0.512	0.4974	0.5266
	0.0492	0	0.6796	0.6588	0.6996
	0.0407	0	0.6044	0.5869	0.6216
	0.0118	0	0.3352	0.3175	0.3535
	0.0184	0	0.3934	0.3776	0.4094
	0.0097	0	0.3173	0.2989	0.3362
	0.0324	0	0.5269	0.512	0.5417
	0.0148	0	0.3612	0.3444	0.3784
	0.0083	0	0.306	0.2872	0.3253
	0.0277	0	0.4815	0.4671	0.4958
	0.0054	0	0.2827	0.2634	0.303
	0.0136	0	0.3502	0.333	0.3678
	0.0562	0	0.7349	0.7121	0.7565
	0.016	0	0.3721	0.3556	0.3888
	0.0303	0	0.5064	0.4919	0.5209
	0.0085	0	0.3076	0.289	0.327
	0.0086	0	0.3081	0.2895	0.3274
	0.0252	0	0.4575	0.4431	0.472
	0.0245	0	0.4509	0.4364	0.4654
	0.0264	0	0.469	0.4546	0.4834
	0.0114	0	0.3315	0.3137	0.3499
	0.0088	0	0.3099	0.2913	0.3291
	0.0107	0	0.3255	0.3074	0.3441
	0.0203	0	0.4109	0.3956	0.4263
	0.0237	0	0.4432	0.4286	0.4579
	0.0329	0	0.531	0.516	0.5459
	0.0092	0	0.3128	0.2944	0.332
	0.0535	0	0.7139	0.6918	0.7351
	0.0486	0	0.6742	0.6537	0.6941
	0.0106	0	0.3249	0.3068	0.3435
	0.0066	0	0.2917	0.2726	0.3117
	0.0161	0	0.3729	0.3565	0.3897
	0.0402	0	0.5999	0.5826	0.6169
	0.0146	0	0.3593	0.3424	0.3766
	0.0063	0	0.2899	0.2707	0.3098
	0.0125	0	0.3409	0.3233	0.3589
	0.0508	0	0.6923	0.671	0.7128
	0.0159	0	0.3712	0.3547	0.388
	0.006	0	0.2871	0.2678	0.3072
	0.0064	0	0.2905	0.2713	0.3104
	0.0325	0	0.5274	0.5125	0.5422
	0.0246	0	0.4514	0.4369	0.466
	0.0107	0	0.3254	0.3074	0.344
	0.0143	0	0.3565	0.3395	0.3738
	0.024	0	0.4456	0.431	0.4603
	0.0143	0	0.3569	0.34	0.3743
	0.0465	0	0.6563	0.6365	0.6755
	0.0324	0	0.5269	0.512	0.5417
	0.0142	0	0.3561	0.3391	0.3735
	0.0256	0	0.4611	0.4467	0.4755
	0.0122	0	0.3381	0.3205	0.3562
	0.0189	0	0.3978	0.3821	0.4137
	0.0193	0	0.4021	0.3865	0.4178
	0.0392	0	0.591	0.574	0.6077
	0.0112	0	0.3299	0.312	0.3483
	0.0333	0	0.5348	0.5198	0.5498
	0.0268	0	0.473	0.4587	0.4874
	0.033	0	0.5324	0.5174	0.5473
	0.053	0	0.7101	0.6881	0.7311
	0.0296	0	0.5	0.4856	0.5144
	0.0186	0	0.3953	0.3796	0.4112
	0.0125	0	0.3411	0.3236	0.3591
	0.0229	0	0.4355	0.4208	0.4504
	0.0178	0	0.388	0.372	0.4042
	0.0426	0	0.622	0.6037	0.6399
	0.0356	0	0.5571	0.5414	0.5726
	0.0137	0	0.3515	0.3343	0.3691
	0.0535	0	0.7144	0.6923	0.7356
	0.0303	0	0.5061	0.4916	0.5206
	0.0313	0	0.5157	0.501	0.5303
	0.0477	0	0.667	0.6468	0.6867
	0.0183	0	0.3929	0.3772	0.409
	0.0139	0	0.3531	0.336	0.3706
	0.0383	0	0.5826	0.566	0.599
	0.0078	0	0.3016	0.2827	0.3211
	0.0066	0	0.2923	0.2732	0.3122
	0.0265	0	0.4698	0.4555	0.4842
	0.0087	0	0.3093	0.2907	0.3285
	0.0395	0	0.5931	0.5761	0.6099
	0.07	0	0.8252	0.8012	0.8468
	0.0209	0	0.4168	0.4017	0.4321
	0.0308	0	0.5109	0.4963	0.5255
	0.0118	0	0.3353	0.3176	0.3535
	0.0394	0	0.5927	0.5757	0.6095
	0.017	0	0.3807	0.3645	0.3972
	0.0125	0	0.3412	0.3236	0.3591
	0.0205	0	0.4133	0.398	0.4287
	0.0361	0	0.5614	0.5456	0.5771
	0.0428	0	0.6233	0.605	0.6413
	0.0466	0	0.6576	0.6378	0.6769
	0.01	0	0.3202	0.3019	0.339
	0.0256	0	0.4611	0.4467	0.4756
	0.0092	0	0.3134	0.2949	0.3325
	0.0082	0	0.305	0.2863	0.3244
	0.0176	0	0.386	0.37	0.4023
	0.037	0	0.5703	0.5542	0.5863
	0.01	0	0.3201	0.3018	0.3389
	0.0313	0	0.5162	0.5015	0.5308
	0.0482	0	0.6712	0.6508	0.691
	0.0224	0	0.431	0.4162	0.4459
	0.0118	0	0.335	0.3173	0.3532
	0.0261	0	0.4663	0.452	0.4808
	0.0186	0	0.3956	0.3799	0.4116
	0.0419	0	0.6158	0.5978	0.6335
	0.0233	0	0.4397	0.4251	0.4545
	0.0336	0	0.5383	0.5231	0.5533
	0.0157	0	0.3694	0.3529	0.3863
	0.0096	0	0.3165	0.2981	0.3355
	0.0135	0	0.3493	0.3321	0.367
	0.0418	0	0.6149	0.597	0.6325
	0.0174	0	0.3848	0.3687	0.4011
	0.0225	0	0.4314	0.4166	0.4464
	0.0538	0	0.7163	0.6941	0.7375
	0.0395	0	0.5933	0.5763	0.6101
	0.0207	0	0.4152	0.4	0.4306
	0.0371	0	0.5708	0.5547	0.5868
	0.0148	0	0.3612	0.3444	0.3784
	0.0365	0	0.565	0.5491	0.5808
	0.029	0	0.4935	0.4791	0.5079
	0.0132	0	0.347	0.3297	0.3647
	0.0105	0	0.324	0.3058	0.3426
	0.0111	0	0.3288	0.3109	0.3473
	0.0145	0	0.3588	0.3419	0.3761
	0.0114	0	0.3312	0.3133	0.3496
	0.0177	0	0.3875	0.3715	0.4037
	0.0138	0	0.3525	0.3353	0.37
	0.0175	0	0.3858	0.3698	0.4021
	0.012	0	0.3372	0.3195	0.3553
	0.0337	0	0.5389	0.5238	0.554
	0.0176	0	0.3861	0.3701	0.4024
	0.0107	0	0.3257	0.3077	0.3443
	0.0234	0	0.44	0.4254	0.4548
	0.0183	0	0.3925	0.3767	0.4085
	0.0106	0	0.3247	0.3066	0.3433
	0.0308	0	0.511	0.4964	0.5255
	0.0102	0	0.3211	0.3029	0.3399
	0.0136	0	0.3507	0.3335	0.3683
	0.0125	0	0.3413	0.3237	0.3592
	0.0347	0	0.5483	0.5329	0.5636
	0.0267	0	0.4715	0.4572	0.4859
	0.0119	0	0.3359	0.3182	0.3541
	0.009	0	0.3117	0.2931	0.3308
	0.0201	0	0.4093	0.3939	0.4248
	0.0179	0	0.3894	0.3735	0.4056
	0.011	0	0.3284	0.3105	0.3469
	0.0298	0	0.5014	0.487	0.5159
	0.0163	0	0.3747	0.3583	0.3913
	0.0507	0	0.6917	0.6704	0.7122
	0.0229	0	0.4356	0.4209	0.4505
	0.0062	0	0.2887	0.2695	0.3087
	0.0132	0	0.347	0.3297	0.3648
	0.0412	0	0.6096	0.5919	0.6271
	0.0231	0	0.4379	0.4232	0.4527
	0.0136	0	0.3506	0.3334	0.3682
	0.0272	0	0.4766	0.4622	0.4909
	0.0181	0	0.3912	0.3754	0.4073
	0.0395	0	0.5938	0.5768	0.6106
	0.0111	0	0.3288	0.3108	0.3473
	0.0174	0	0.3849	0.3688	0.4012
	0.0762	0	0.8567	0.8334	0.8772
	0.0316	0	0.5186	0.5039	0.5333
	0.0292	0	0.4959	0.4815	0.5104
	0.0094	0	0.3149	0.2964	0.3339
	0.0106	0	0.3246	0.3065	0.3432
	0.0218	0	0.4255	0.4106	0.4406
	0.0443	0	0.6373	0.6184	0.6558
	0.0068	0	0.2939	0.2748	0.3137
	0.0153	0	0.3655	0.3489	0.3826
	0.0159	0	0.3712	0.3547	0.388
	0.0638	0	0.7876	0.7637	0.8098
	0.0283	0	0.4871	0.4727	0.5015
	0.0442	0	0.6361	0.6173	0.6546
	0.0081	0	0.3038	0.285	0.3233
	0.0466	0	0.6577	0.6378	0.6769
	0.0299	0	0.5023	0.4878	0.5168
	0.034	0	0.5414	0.5262	0.5566
	0.0158	0	0.3697	0.3532	0.3866
	0.0151	0	0.3634	0.3467	0.3805
	0.0456	0	0.6489	0.6294	0.6678
	0.0204	0	0.4118	0.3965	0.4272
	0.0202	0	0.4102	0.3949	0.4257
	0.0161	0	0.3727	0.3562	0.3894
	0.0299	0	0.5025	0.4881	0.517
	0.0254	0	0.4594	0.445	0.4739
	0.0533	0	0.7128	0.6907	0.7339
	0.0348	0	0.5492	0.5337	0.5645
	0.0119	0	0.3362	0.3185	0.3544
	0.0162	0	0.3741	0.3577	0.3908
	0.047	0	0.6612	0.6412	0.6806
	0.0227	0	0.4335	0.4187	0.4484
	0.0091	0	0.3123	0.2938	0.3315
	0.0178	0	0.3877	0.3718	0.4039
	0.0259	0	0.4639	0.4495	0.4783
	0.0113	0	0.3306	0.3127	0.349
	0.0487	0	0.6749	0.6543	0.6948
	0.0292	0	0.4957	0.4813	0.5101
	0.0316	0	0.5183	0.5036	0.533
	0.0189	0	0.3978	0.3821	0.4137
	0.0334	0	0.5364	0.5213	0.5514
	0.0169	0	0.3802	0.364	0.3967
	0.0125	0	0.3411	0.3236	0.3591
	0.0064	0	0.2903	0.2711	0.3102
	0.0312	0	0.5147	0.5001	0.5294
	0.0134	0	0.3491	0.3318	0.3668
	0.025	0	0.4553	0.4408	0.4698
	0.0267	0	0.4714	0.457	0.4858
	0.0142	0	0.3559	0.3389	0.3733
	0.046	0	0.6522	0.6326	0.6713
	0.009	0	0.3116	0.293	0.3307
	0.0138	0	0.3524	0.3353	0.3699
	0.0264	0	0.4687	0.4543	0.4831
	0.0133	0	0.3484	0.3311	0.366
	0.0527	0	0.708	0.6861	0.729
	0.0089	0	0.3103	0.2917	0.3295
	0.036	0	0.5604	0.5446	0.5761
	0.0157	0	0.3688	0.3522	0.3857
	0.0168	0	0.3793	0.363	0.3958
	0.0483	0	0.6722	0.6517	0.692
	0.0103	0	0.3225	0.3044	0.3412
	0.0149	0	0.3623	0.3456	0.3795
	0.0298	0	0.5015	0.487	0.5159
	0.0187	0	0.3961	0.3804	0.412
	0.0111	0	0.3287	0.3108	0.3472
	0.031	0	0.5129	0.4983	0.5275
	0.0119	0	0.3359	0.3182	0.3541
	0.0386	0	0.5852	0.5685	0.6017
	0.01	0	0.3198	0.3016	0.3387
	0.0179	0	0.3888	0.3729	0.405
	0.0116	0	0.3329	0.3151	0.3512
	0.0244	0	0.4501	0.4356	0.4647
	0.0131	0	0.3462	0.3288	0.3639
	0.0408	0	0.6053	0.5878	0.6226
	0.0492	0	0.6795	0.6587	0.6996
	0.0128	0	0.3435	0.326	0.3614
	0.0126	0	0.3423	0.3248	0.3602
	0.0576	0	0.7456	0.7224	0.7674
	0.0124	0	0.3399	0.3224	0.358
	0.0331	0	0.5329	0.5179	0.5478
	0.0358	0	0.5586	0.5429	0.5742
	0.0399	0	0.5973	0.5802	0.6143
	0.0348	0	0.5492	0.5337	0.5645
	0.0125	0	0.3409	0.3233	0.3589
	0.0249	0	0.4543	0.4399	0.4689
	0.04	0	0.5984	0.5812	0.6154
	0.0128	0	0.3439	0.3264	0.3617
	0.0449	0	0.6426	0.6234	0.6613
	0.0102	0	0.3217	0.3035	0.3404
	0.0145	0	0.3586	0.3417	0.3759
	0.0118	0	0.3352	0.3175	0.3534
	0.0079	0	0.3028	0.2839	0.3223
	0.0102	0	0.3218	0.3036	0.3406
	0.0227	0	0.4338	0.4191	0.4487
	0.0504	0	0.6895	0.6684	0.71
	0.0369	0	0.5694	0.5533	0.5853
	0.0728	0	0.8399	0.8161	0.8611
	0.0189	0	0.3984	0.3827	0.4142
	0.0068	0	0.2937	0.2746	0.3135
	0.0086	0	0.308	0.2893	0.3273
	0.0255	0	0.4601	0.4457	0.4746
	0.0283	0	0.487	0.4726	0.5013
	0.0305	0	0.5086	0.4941	0.5231
	0.0265	0	0.4697	0.4553	0.4841
	0.0163	0	0.3745	0.3581	0.3911
	0.0191	0	0.3996	0.384	0.4154
	0.0132	0	0.347	0.3297	0.3647
	0.0333	0	0.5353	0.5202	0.5503
	0.0127	0	0.3431	0.3256	0.361
	0.0253	0	0.4584	0.444	0.4729
	0.0149	0	0.3616	0.3448	0.3788
	0.0061	0	0.2882	0.2689	0.3082
	0.0253	0	0.4579	0.4435	0.4724
	0.0142	0	0.3563	0.3393	0.3737
	0.0383	0	0.5826	0.566	0.599
	0.0465	0	0.6563	0.6365	0.6755
	0.0449	0	0.6425	0.6234	0.6612
	0.0259	0	0.4642	0.4499	0.4787
	0.0319	0	0.5218	0.507	0.5365
	0.0099	0	0.3186	0.3003	0.3374
	0.0294	0	0.498	0.4836	0.5125
	0.0093	0	0.3137	0.2953	0.3328
	0.0183	0	0.3929	0.3771	0.409
	0.0159	0	0.3712	0.3547	0.388
	0.0192	0	0.4014	0.3858	0.4171
	0.0411	0	0.6079	0.5902	0.6252
	0.0278	0	0.4823	0.4679	0.4966
	0.0305	0	0.5085	0.4939	0.523
	0.0093	0	0.3139	0.2954	0.333
	0.0208	0	0.4155	0.4004	0.4309
	0.0154	0	0.3662	0.3495	0.3832
	0.0266	0	0.4708	0.4565	0.4852
	0.0187	0	0.3961	0.3804	0.4121
	0.0265	0	0.4699	0.4556	0.4843
	0.042	0	0.6163	0.5983	0.634
	0.0095	0	0.3155	0.2971	0.3345
	0.028	0	0.4843	0.47	0.4987
	0.0214	0	0.4218	0.4067	0.4369
	0.0169	0	0.38	0.3637	0.3964
	0.0094	0	0.3147	0.2963	0.3337
	0.0239	0	0.445	0.4304	0.4596
	0.0353	0	0.5545	0.5389	0.57
	0.0123	0	0.3394	0.3219	0.3575
	0.0237	0	0.4435	0.4289	0.4582
	0.0436	0	0.631	0.6124	0.6493
	0.0097	0	0.3171	0.2988	0.336
	0.0164	0	0.3752	0.3588	0.3918
	0.0201	0	0.4093	0.394	0.4248
	0.0655	0	0.7984	0.7743	0.8204
	0.0166	0	0.3774	0.3611	0.394
	0.0087	0	0.3093	0.2907	0.3285
	0.0358	0	0.5586	0.5429	0.5742
	0.0285	0	0.4888	0.4744	0.5032
	0.0171	0	0.3821	0.366	0.3985
	0.0233	0	0.4397	0.4251	0.4545
	0.0395	0	0.5935	0.5764	0.6103
	0.0159	0	0.3707	0.3542	0.3875
	0.0203	0	0.4113	0.3961	0.4268
	0.0137	0	0.3517	0.3345	0.3692
	0.0054	0	0.2827	0.2634	0.303
	0.0142	0	0.3555	0.3385	0.3729
	0.0243	0	0.4486	0.4341	0.4632
	0.017	0	0.381	0.3649	0.3975
	0.0119	0	0.3357	0.3179	0.3539
	0.0597	0	0.7605	0.737	0.7825
	0.0383	0	0.5826	0.566	0.599
	0.0646	0	0.7931	0.7691	0.8152
	0.0109	0	0.3271	0.3091	0.3457
	0.0138	0	0.3524	0.3352	0.3699
	0.0159	0	0.3709	0.3544	0.3877
	0.0536	0	0.715	0.6928	0.7361
	0.0153	0	0.3656	0.3489	0.3826
	0.0143	0	0.3565	0.3395	0.3738
	0.0171	0	0.3821	0.366	0.3985
	0.026	0	0.4651	0.4507	0.4795
	0.0308	0	0.5111	0.4965	0.5257
	0.0273	0	0.4772	0.4628	0.4915
	0.0146	0	0.359	0.3421	0.3763
	0.0147	0	0.3605	0.3436	0.3777
	0.0258	0	0.4632	0.4488	0.4776
	0.0102	0	0.3213	0.3031	0.3401
	0.0122	0	0.3384	0.3208	0.3565
	0.0144	0	0.3576	0.3406	0.3749
	0.0369	0	0.5689	0.5528	0.5848
	0.0249	0	0.4547	0.4403	0.4693
	0.0073	0	0.2976	0.2787	0.3173
	0.0081	0	0.3042	0.2854	0.3236
	0.0366	0	0.566	0.5501	0.5819
	0.0156	0	0.3678	0.3512	0.3848
	0.0298	0	0.5013	0.4868	0.5157
	0.0152	0	0.3646	0.3479	0.3817
	0.039	0	0.5891	0.5722	0.6057
	0.0276	0	0.48	0.4656	0.4943
	0.0307	0	0.5104	0.4959	0.525
	0.0255	0	0.4603	0.4459	0.4748
	0.0325	0	0.5275	0.5126	0.5423
	0.0198	0	0.4066	0.3912	0.4222
	0.0377	0	0.5765	0.5601	0.5927
	0.0181	0	0.3909	0.375	0.407
	0.0209	0	0.4172	0.4021	0.4325
	0.0136	0	0.3507	0.3335	0.3683
	0.0311	0	0.5143	0.4997	0.5289
	0.0272	0	0.4763	0.462	0.4907
	0.0149	0	0.3623	0.3455	0.3794
	0.0486	0	0.6742	0.6537	0.6941
	0.0287	0	0.491	0.4766	0.5053
	0.0154	0	0.367	0.3503	0.3839
	0.0295	0	0.4985	0.4841	0.5129
	0.0128	0	0.3436	0.3261	0.3614
	0.0214	0	0.4218	0.4067	0.4369
	0.0319	0	0.5218	0.507	0.5365
	0.0107	0	0.3254	0.3074	0.344
	0.0052	0	0.2811	0.2617	0.3014
	0.0072	0	0.2965	0.2775	0.3162
	0.0277	0	0.4818	0.4674	0.4961
	0.0195	0	0.4036	0.3881	0.4192
	0.0247	0	0.4531	0.4386	0.4677
	0.008	0	0.3032	0.2844	0.3227
	0.0437	0	0.6318	0.6131	0.6501
	0.0149	0	0.3617	0.3449	0.3789
	0.0262	0	0.4671	0.4527	0.4815
	0.0201	0	0.4095	0.3941	0.425
	0.0217	0	0.4242	0.4093	0.4393
	0.0266	0	0.4705	0.4562	0.4849
	0.0462	0	0.6538	0.6342	0.673
	0.0293	0	0.4967	0.4823	0.5111
	0.0333	0	0.5347	0.5196	0.5496
	0.0151	0	0.364	0.3473	0.3811
	0.0316	0	0.5184	0.5037	0.533
	0.0281	0	0.4852	0.4709	0.4996
	0.0296	0	0.4992	0.4848	0.5136
	0.0292	0	0.4953	0.4809	0.5097
	0.0352	0	0.553	0.5375	0.5685
	0.039	0	0.5889	0.5721	0.6056
	0.0582	0	0.7495	0.7263	0.7714
	0.0259	0	0.464	0.4496	0.4784
	0.0197	0	0.4054	0.3899	0.421
	0.0386	0	0.5852	0.5685	0.6017
	0.0477	0	0.6667	0.6465	0.6863
	0.0108	0	0.3264	0.3084	0.345
	0.037	0	0.5698	0.5537	0.5857
	0.0348	0	0.549	0.5335	0.5643
	0.0226	0	0.4326	0.4178	0.4475
	0.0093	0	0.3138	0.2954	0.3329
	0.026	0	0.4651	0.4507	0.4795
	0.0143	0	0.3571	0.3401	0.3744
	0.0429	0	0.6245	0.6061	0.6425
	0.0145	0	0.3588	0.3419	0.3761
	0.0163	0	0.3748	0.3584	0.3914
	0.057	0	0.7411	0.7181	0.7628
	0.0545	0	0.7219	0.6995	0.7432
	0.035	0	0.5511	0.5356	0.5665
	0.0184	0	0.3935	0.3777	0.4095
	0.0376	0	0.5761	0.5597	0.5923
	0.0322	0	0.5243	0.5095	0.5391
	0.0169	0	0.3795	0.3633	0.396
	0.0392	0	0.591	0.5741	0.6077
	0.0058	0	0.286	0.2667	0.3061
	0.0178	0	0.3882	0.3723	0.4044
	0.0137	0	0.3516	0.3344	0.3691
	0.0325	0	0.5274	0.5126	0.5423
	0.0506	0	0.6913	0.6701	0.7118
	0.0176	0	0.3863	0.3703	0.4026
	0.0302	0	0.5052	0.4907	0.5197
	0.0219	0	0.4265	0.4116	0.4415
	0.016	0	0.3719	0.3554	0.3887
	0.0088	0	0.3102	0.2916	0.3294
	0.0081	0	0.3042	0.2854	0.3236
	0.0426	0	0.622	0.6037	0.6399
	0.032	0	0.523	0.5082	0.5377
	0.047	0	0.6605	0.6405	0.6799
	0.0129	0	0.3442	0.3268	0.3621
	0.0137	0	0.3512	0.334	0.3687
	0.0198	0	0.4063	0.3909	0.4219
	0.0193	0	0.4021	0.3865	0.4178
	0.0126	0	0.3423	0.3248	0.3603
	0.0075	0	0.2991	0.2802	0.3187
	0.0202	0	0.4102	0.3949	0.4257
	0.0145	0	0.3583	0.3414	0.3756
	0.0262	0	0.4674	0.453	0.4818
	0.0155	0	0.3672	0.3506	0.3841
	0.0294	0	0.498	0.4836	0.5125
	0.0163	0	0.3749	0.3585	0.3916
	0.0212	0	0.4196	0.4045	0.4348
	0.0056	0	0.2844	0.265	0.3046
	0.0254	0	0.459	0.4445	0.4734
	0.0139	0	0.3535	0.3364	0.371
	0.0154	0	0.3666	0.3499	0.3836
	0.0219	0	0.4264	0.4115	0.4415
	0.0107	0	0.3254	0.3073	0.344
	0.0086	0	0.308	0.2893	0.3273
	0.0186	0	0.3951	0.3794	0.4111
	0.0103	0	0.3227	0.3046	0.3414
	0.0231	0	0.4379	0.4232	0.4527
	0.0079	0	0.3024	0.2836	0.3219
	0.0129	0	0.3447	0.3273	0.3626
	0.0107	0	0.3254	0.3074	0.344
	0.0133	0	0.3484	0.3311	0.366
	0.0147	0	0.3601	0.3432	0.3773
	0.0085	0	0.3071	0.2884	0.3264
	0.0176	0	0.3864	0.3704	0.4026
	0.0293	0	0.4965	0.4821	0.5109
	0.0097	0	0.317	0.2986	0.3359
	0.0181	0	0.3909	0.375	0.407
	0.0369	0	0.5694	0.5533	0.5853
	0.0241	0	0.4466	0.432	0.4612
	0.0353	0	0.554	0.5384	0.5695
	0.0294	0	0.4972	0.4828	0.5116
	0.0388	0	0.5868	0.57	0.6034
	0.0308	0	0.5114	0.4969	0.526
	0.0162	0	0.3735	0.3571	0.3902
	0.0252	0	0.4572	0.4428	0.4717
	0.0157	0	0.3695	0.3529	0.3863
	0.0054	0	0.2827	0.2634	0.303
	0.0246	0	0.4514	0.4369	0.466
	0.0393	0	0.5918	0.5748	0.6086
	0.0619	0	0.7754	0.7517	0.7976
	0.0328	0	0.5307	0.5158	0.5456
	0.0477	0	0.667	0.6467	0.6866
	0.0143	0	0.3569	0.34	0.3743
	0.0093	0	0.3136	0.2952	0.3327
	0.0497	0	0.684	0.663	0.7042
	0.0111	0	0.3287	0.3107	0.3471
	0.0411	0	0.6079	0.5902	0.6252
	0.0572	0	0.7426	0.7196	0.7644
	0.0151	0	0.3638	0.3471	0.3809
	0.0125	0	0.3412	0.3236	0.3591
	0.0146	0	0.3593	0.3424	0.3765
	0.0095	0	0.3158	0.2974	0.3348
	0.0285	0	0.4891	0.4747	0.5035
	0.0277	0	0.4813	0.467	0.4957
	0.0091	0	0.3119	0.2934	0.3311
	0.0138	0	0.3523	0.3352	0.3698
	0.0286	0	0.4897	0.4754	0.5041
	0.044	0	0.6343	0.6155	0.6527
	0.0191	0	0.3998	0.3842	0.4156
	0.0325	0	0.5273	0.5124	0.5421
	0.0185	0	0.3946	0.3788	0.4106
	0.0167	0	0.3781	0.3619	0.3947
	0.0158	0	0.3705	0.354	0.3873
	0.0151	0	0.3637	0.347	0.3808
	0.048	0	0.669	0.6486	0.6887
	0.0069	0	0.2945	0.2755	0.3144
	0.0108	0	0.3263	0.3082	0.3448
	0.0597	0	0.7601	0.7367	0.7822
	0.0078	0	0.3017	0.2828	0.3212
	0.0161	0	0.3729	0.3565	0.3897
	0.0595	0	0.7592	0.7357	0.7812
	0.0235	0	0.441	0.4264	0.4558
	0.0116	0	0.3335	0.3157	0.3518
	0.0117	0	0.3345	0.3167	0.3527
	0.0171	0	0.3816	0.3654	0.398
	0.0122	0	0.3384	0.3208	0.3565
	0.0093	0	0.3142	0.2957	0.3332
	0.0181	0	0.3909	0.375	0.407
	0.0286	0	0.4903	0.4759	0.5047
	0.0179	0	0.3895	0.3736	0.4056
	0.0162	0	0.3737	0.3573	0.3904
	0.0293	0	0.4971	0.4827	0.5115
	0.0125	0	0.341	0.3234	0.359
	0.1045	0	0.9467	0.9311	0.9589
	0.0176	0	0.3864	0.3704	0.4026
	0.0137	0	0.3516	0.3345	0.3692
	0.056	0	0.7333	0.7106	0.7549
	0.0101	0	0.321	0.3027	0.3397
	0.0275	0	0.4793	0.465	0.4937
	0.0158	0	0.37	0.3534	0.3868
	0.0124	0	0.3402	0.3226	0.3582
	0.0054	0	0.2826	0.2632	0.3028
	0.0557	0	0.7313	0.7086	0.7529
	0.0084	0	0.3064	0.2877	0.3257
	0.0307	0	0.5098	0.4952	0.5243
	0.0122	0	0.3386	0.3209	0.3566
	0.0263	0	0.4678	0.4534	0.4822
	0.0147	0	0.3607	0.3438	0.3779
	0.0149	0	0.3622	0.3454	0.3793
	0.0203	0	0.4108	0.3956	0.4263
	0.0427	0	0.6225	0.6042	0.6404
	0.0132	0	0.3472	0.3298	0.3649
	0.0145	0	0.3584	0.3414	0.3757
	0.0166	0	0.3768	0.3605	0.3934
	0.0195	0	0.404	0.3886	0.4197
	0.0113	0	0.3306	0.3128	0.349
	0.0288	0	0.4919	0.4775	0.5063
	0.0127	0	0.3424	0.3249	0.3604
	0.0083	0	0.3054	0.2867	0.3248
	0.0095	0	0.3158	0.2974	0.3348
	0.0125	0	0.3413	0.3238	0.3592
	0.0137	0	0.3515	0.3344	0.3691
	0.0082	0	0.3049	0.2862	0.3243
	0.0236	0	0.4421	0.4274	0.4568
	0.0062	0	0.2888	0.2696	0.3088
	0.0275	0	0.4794	0.465	0.4937
	0.0136	0	0.3505	0.3333	0.3681
	0.0167	0	0.378	0.3617	0.3945
	0.0368	0	0.5687	0.5527	0.5847
	0.0117	0	0.3342	0.3164	0.3524
	0.0336	0	0.5381	0.5229	0.5531
	0.0281	0	0.4848	0.4704	0.4991
	0.0407	0	0.6047	0.5872	0.6219
	0.0275	0	0.4793	0.465	0.4937
	0.008	0	0.3035	0.2847	0.323
	0.0093	0	0.3143	0.2959	0.3334
	0.008	0	0.3034	0.2846	0.3228
	0.0266	0	0.4709	0.4565	0.4853
	0.0295	0	0.4988	0.4844	0.5132
	0.0093	0	0.3143	0.2958	0.3333
	0.0178	0	0.3883	0.3723	0.4045
	0.0156	0	0.3681	0.3515	0.385
	0.0198	0	0.4064	0.391	0.422
	0.0283	0	0.4872	0.4728	0.5015
	0.0146	0	0.3593	0.3424	0.3766
	0.0081	0	0.3044	0.2856	0.3238
	0.0085	0	0.3073	0.2886	0.3266
	0.0117	0	0.3343	0.3165	0.3526
	0.0299	0	0.5021	0.4876	0.5166
	0.0228	0	0.4342	0.4195	0.4491
	0.0168	0	0.3788	0.3625	0.3953
	0.0171	0	0.3814	0.3653	0.3979
	0.0269	0	0.4736	0.4593	0.488
	0.0118	0	0.3353	0.3176	0.3535
	0.0072	0	0.2965	0.2775	0.3162
	0.0188	0	0.3974	0.3818	0.4133
	0.0253	0	0.4583	0.4439	0.4728
	0.0445	0	0.6393	0.6202	0.6578
	0.0095	0	0.3158	0.2974	0.3348
	0.0173	0	0.3839	0.3678	0.4002
	0.0264	0	0.4691	0.4547	0.4835
	0.0316	0	0.5184	0.5037	0.5331
	0.0091	0	0.3119	0.2934	0.3311
	0.0145	0	0.3587	0.3418	0.376
	0.0177	0	0.3874	0.3714	0.4036
	0.031	0	0.5129	0.4983	0.5275
	0.0106	0	0.3245	0.3064	0.3431
	0.0384	0	0.5837	0.5671	0.6001
	0.0219	0	0.4263	0.4114	0.4413
	0.0099	0	0.3187	0.3004	0.3376
	0.0177	0	0.3876	0.3717	0.4038
	0.0154	0	0.3668	0.3501	0.3837
	0.0245	0	0.4509	0.4364	0.4655
	0.0142	0	0.3556	0.3386	0.373
	0.0116	0	0.3337	0.3159	0.3519
	0.0108	0	0.3265	0.3084	0.345
	0.0114	0	0.3312	0.3133	0.3496
	0.0245	0	0.4503	0.4358	0.4649
	0.0071	0	0.2963	0.2772	0.316
	0.0313	0	0.5163	0.5017	0.531
	0.0147	0	0.3605	0.3436	0.3777
	0.0519	0	0.7013	0.6796	0.7221
	0.0169	0	0.3796	0.3634	0.3961
	0.0401	0	0.599	0.5817	0.616
	0.0114	0	0.3319	0.3141	0.3503
	0.0248	0	0.4533	0.4388	0.4679
	0.0276	0	0.4803	0.4659	0.4946
	0.0204	0	0.4121	0.3968	0.4275
	0.0487	0	0.6751	0.6545	0.695
	0.0149	0	0.3622	0.3454	0.3793
	0.0107	0	0.3259	0.3079	0.3445
	0.0138	0	0.352	0.3349	0.3696
	0.0548	0	0.7247	0.7022	0.7461
	0.0388	0	0.5873	0.5705	0.6039
	0.0146	0	0.3593	0.3424	0.3766
	0.0129	0	0.3449	0.3275	0.3627
	0.018	0	0.3896	0.3737	0.4057
	0.0028	0	0.2626	0.2427	0.2835
	0.0194	0	0.4026	0.3871	0.4184
	0.0606	0	0.7665	0.7428	0.7885
	0.0309	0	0.5125	0.4979	0.5271
	0.0116	0	0.3335	0.3157	0.3518
	0.008	0	0.3034	0.2847	0.3229
	0.0343	0	0.5448	0.5295	0.56
	0.0196	0	0.405	0.3895	0.4206
	0.0197	0	0.4053	0.3898	0.4209
	0.0441	0	0.6355	0.6167	0.6539
	0.0102	0	0.3212	0.303	0.34
	0.0074	0	0.2985	0.2795	0.3181
	0.0286	0	0.4902	0.4759	0.5046
	0.0123	0	0.3391	0.3215	0.3571
	0.0087	0	0.3089	0.2903	0.3282
	0.0183	0	0.3923	0.3765	0.4084
	0.0362	0	0.5622	0.5464	0.578
	0.0206	0	0.4144	0.3992	0.4298
	0.033	0	0.5324	0.5174	0.5473
	0.0418	0	0.615	0.5971	0.6327
	0.0155	0	0.3672	0.3506	0.3842
	0.0091	0	0.3126	0.2941	0.3317
	0.024	0	0.4456	0.431	0.4603
	0.0196	0	0.405	0.3896	0.4206
	0.0271	0	0.4752	0.4609	0.4896
	0.0449	0	0.6421	0.623	0.6608
	0.008	0	0.3035	0.2847	0.323
	0.0501	0	0.6867	0.6656	0.707
	0.0293	0	0.4971	0.4827	0.5115
	0.0067	0	0.2925	0.2734	0.3124
	0.0137	0	0.3512	0.334	0.3687
	0.0302	0	0.5051	0.4906	0.5195
	0.0522	0	0.7043	0.6825	0.7252
	0.0328	0	0.5299	0.5149	0.5447
	0.0313	0	0.5156	0.5009	0.5302
	0.0143	0	0.3567	0.3397	0.374
	0.0176	0	0.3863	0.3703	0.4026
	0.0138	0	0.3521	0.3349	0.3696
	0.0202	0	0.4103	0.395	0.4258
	0.0166	0	0.3774	0.3611	0.394
	0.0098	0	0.3182	0.2998	0.337
	0.0105	0	0.3243	0.3062	0.343
	0.0121	0	0.3376	0.3199	0.3557
	0.0451	0	0.644	0.6248	0.6628
	0.0342	0	0.5437	0.5285	0.5589
	0.0081	0	0.304	0.2852	0.3234
	0.0403	0	0.6012	0.5839	0.6183
	0.0066	0	0.2924	0.2733	0.3123
	0.0202	0	0.4099	0.3946	0.4254
	0.0113	0	0.3306	0.3127	0.349
	0.0343	0	0.5448	0.5295	0.56
	0.0125	0	0.3409	0.3233	0.3589
	0.0155	0	0.367	0.3504	0.384
	0.009	0	0.3111	0.2926	0.3303
	0.0373	0	0.5731	0.5568	0.5891
	0.0242	0	0.4482	0.4337	0.4629
	0.0225	0	0.4317	0.4169	0.4466
	0.0152	0	0.3643	0.3476	0.3814
	0.0273	0	0.4773	0.463	0.4917
	0.0094	0	0.3146	0.2962	0.3337
	0.0156	0	0.3684	0.3518	0.3853
	0.0398	0	0.5962	0.5791	0.6131
	0.0264	0	0.4692	0.4549	0.4836
	0.0267	0	0.472	0.4576	0.4864
	0.0288	0	0.4921	0.4777	0.5065
	0.04	0	0.5984	0.5812	0.6154
	0.0257	0	0.4619	0.4475	0.4763
	0.0154	0	0.3662	0.3495	0.3832
	0.0074	0	0.2982	0.2792	0.3179
	0.0092	0	0.3134	0.2949	0.3325
	0.0297	0	0.5003	0.4859	0.5148
	0.0205	0	0.413	0.3978	0.4284
	0.049	0	0.6779	0.6572	0.698
	0.0151	0	0.3636	0.3468	0.3807
	0.04	0	0.5981	0.5809	0.6151
	0.0079	0	0.3024	0.2835	0.3219
	0.0231	0	0.4375	0.4228	0.4523
	0.0562	0	0.7351	0.7122	0.7567
	0.0135	0	0.3501	0.3329	0.3677
	0.0069	0	0.2944	0.2753	0.3142
	0.0292	0	0.4957	0.4813	0.5101
	0.014	0	0.3544	0.3373	0.3718
	0.007	0	0.2952	0.2761	0.315
	0.0321	0	0.5231	0.5083	0.5379
	0.0438	0	0.6326	0.6139	0.6509
	0.0339	0	0.541	0.5258	0.5562
	0.0106	0	0.3252	0.3072	0.3439
	0.0143	0	0.3571	0.3401	0.3744
	0.0158	0	0.3699	0.3533	0.3867
	0.0272	0	0.4766	0.4623	0.491
	0.0361	0	0.5619	0.5461	0.5776
	0.0369	0	0.5694	0.5533	0.5853
	0.037	0	0.5705	0.5544	0.5865
	0.0108	0	0.3269	0.3089	0.3455
	0.0419	0	0.6153	0.5974	0.633
	0.0157	0	0.3688	0.3522	0.3857
	0.0375	0	0.5747	0.5584	0.5909
	0.0199	0	0.4075	0.3921	0.4231
	0.0235	0	0.441	0.4264	0.4558
	0.0371	0	0.5714	0.5552	0.5874
	0.0537	0	0.7159	0.6938	0.7371
	0.0283	0	0.4869	0.4726	0.5013
	0.0073	0	0.2977	0.2787	0.3174
	0.0089	0	0.3107	0.2921	0.3299
	0.0434	0	0.6294	0.6109	0.6476
	0.0296	0	0.5	0.4856	0.5144
	0.0127	0	0.343	0.3256	0.3609
	0.0341	0	0.5425	0.5272	0.5576
	0.019	0	0.3987	0.3831	0.4146
	0.0145	0	0.3588	0.3419	0.3761
	0.0614	0	0.7723	0.7486	0.7944
	0.0151	0	0.3639	0.3471	0.3809
	0.0147	0	0.3604	0.3435	0.3776
	0.0164	0	0.3753	0.3589	0.3919
	0.0243	0	0.4489	0.4344	0.4635
	0.0182	0	0.3918	0.3759	0.4078
	0.0509	0	0.6932	0.6719	0.7138
	0.0558	0	0.7323	0.7096	0.7539
	0.0248	0	0.4541	0.4396	0.4686
	0.0392	0	0.591	0.5741	0.6077
	0.0298	0	0.5018	0.4874	0.5163
	0.0285	0	0.4893	0.4749	0.5036
	0.0427	0	0.6225	0.6042	0.6404
	0.0534	0	0.7137	0.6916	0.7348
	0.0079	0	0.3021	0.2833	0.3216
	0.0086	0	0.3085	0.2899	0.3278
	0.0182	0	0.3916	0.3758	0.4077
	0.0466	0	0.657	0.6372	0.6763
	0.0147	0	0.3601	0.3432	0.3773
	0.0328	0	0.5307	0.5158	0.5456
	0.0289	0	0.4931	0.4788	0.5075
	0.0258	0	0.4627	0.4483	0.4771
	0.0442	0	0.6362	0.6173	0.6547
	0.0239	0	0.4451	0.4305	0.4598
	0.0128	0	0.3432	0.3258	0.3611
	0.0138	0	0.3523	0.3352	0.3698
	0.0158	0	0.3699	0.3533	0.3867
	0.0182	0	0.3919	0.376	0.4079
	0.0157	0	0.3696	0.3531	0.3865
	0.0164	0	0.3757	0.3594	0.3923
	0.0436	0	0.6307	0.6121	0.6489
	0.0213	0	0.4204	0.4054	0.4356
	0.0123	0	0.3397	0.3221	0.3577
	0.025	0	0.4551	0.4407	0.4697
	0.0301	0	0.5042	0.4897	0.5187
	0.0093	0	0.3138	0.2953	0.3328
	0.0179	0	0.3889	0.373	0.4051
	0.0178	0	0.388	0.372	0.4042
	0.0193	0	0.4024	0.3869	0.4181
	0.0096	0	0.3164	0.298	0.3354
	0.0095	0	0.3157	0.2973	0.3347
	0.0158	0	0.3703	0.3537	0.3871
	0.0263	0	0.4683	0.4539	0.4827
	0.0205	0	0.413	0.3978	0.4284
	0.0125	0	0.341	0.3235	0.359
	0.0369	0	0.5696	0.5535	0.5855
	0.031	0	0.5128	0.4982	0.5274
	0.0159	0	0.3708	0.3543	0.3876
	0.0272	0	0.4766	0.4623	0.491
	0.0142	0	0.3556	0.3386	0.373
	0.0156	0	0.3679	0.3513	0.3848
	0.0286	0	0.4896	0.4752	0.5039
	0.0236	0	0.442	0.4274	0.4567
	0.013	0	0.3452	0.3278	0.363
	0.0274	0	0.4784	0.4641	0.4928
	0.0224	0	0.4306	0.4158	0.4456
	0.0094	0	0.3146	0.2961	0.3336
	0.0086	0	0.3083	0.2896	0.3275
	0.0397	0	0.5957	0.5786	0.6126
	0.0178	0	0.3882	0.3723	0.4044
	0.0185	0	0.3941	0.3784	0.4101
	0.0117	0	0.3343	0.3165	0.3525
	0.0313	0	0.5161	0.5015	0.5307
	0.0243	0	0.4488	0.4343	0.4634
	0.022	0	0.4268	0.4118	0.4418
	0.0108	0	0.3266	0.3086	0.3452
	0.008	0	0.3035	0.2847	0.323
	0.007	0	0.2952	0.2762	0.315
	0.0096	0	0.3168	0.2984	0.3357
	0.0237	0	0.4436	0.429	0.4583
	0.0334	0	0.5356	0.5206	0.5506
	0.0336	0	0.5383	0.5231	0.5533
	0.042	0	0.6169	0.5989	0.6346
	0.0419	0	0.6159	0.598	0.6336
	0.0447	0	0.6405	0.6214	0.6591
	0.0128	0	0.3437	0.3262	0.3616
	0.0094	0	0.3147	0.2963	0.3337
	0.0298	0	0.502	0.4875	0.5164
	0.0298	0	0.5013	0.4869	0.5158
	0.0194	0	0.4028	0.3873	0.4185
	0.0388	0	0.5874	0.5706	0.604
	0.0275	0	0.4792	0.4648	0.4935
	0.0263	0	0.4678	0.4534	0.4822
	0.0368	0	0.5687	0.5527	0.5847
	0.0327	0	0.5298	0.5148	0.5446
	0.0429	0	0.625	0.6066	0.643
	0.0166	0	0.3777	0.3614	0.3943
	0.0399	0	0.5975	0.5803	0.6145
	0.015	0	0.3628	0.346	0.3799
	0.0292	0	0.4962	0.4818	0.5106
	0.0391	0	0.5894	0.5725	0.6061
	0.0137	0	0.3517	0.3345	0.3692
	0.0104	0	0.3227	0.3046	0.3415
	0.0091	0	0.3121	0.2936	0.3312
	0.0076	0	0.2999	0.281	0.3195
	0.0165	0	0.3767	0.3604	0.3933
	0.01	0	0.3199	0.3017	0.3387
	0.0306	0	0.5087	0.4942	0.5232
	0.0094	0	0.3145	0.296	0.3335
	0.0142	0	0.3556	0.3385	0.373
	0.0241	0	0.4467	0.4321	0.4613
	0.0124	0	0.3403	0.3227	0.3583
	0.0426	0	0.622	0.6037	0.6399
	0.0083	0	0.306	0.2873	0.3254
	0.0176	0	0.3864	0.3704	0.4026
	0.0092	0	0.3129	0.2944	0.332
	0.0314	0	0.5172	0.5025	0.5318
	0.0307	0	0.51	0.4955	0.5246
	0.0137	0	0.3514	0.3342	0.3689
	0.0241	0	0.4471	0.4325	0.4617
	0.0149	0	0.3625	0.3457	0.3796
	0.0243	0	0.4486	0.4341	0.4632
	0.0213	0	0.4206	0.4055	0.4358
	0.0184	0	0.3937	0.3779	0.4097
	0.0094	0	0.3147	0.2963	0.3337
	0.0106	0	0.3249	0.3068	0.3435
	0.0195	0	0.4041	0.3886	0.4198
	0.0455	0	0.6479	0.6285	0.6668
	0.0179	0	0.3891	0.3732	0.4053
	0.0069	0	0.2943	0.2752	0.3141
	0.0122	0	0.3384	0.3208	0.3565
	0.0315	0	0.5178	0.5031	0.5325
	0.0192	0	0.4007	0.3852	0.4165
	0.0116	0	0.3333	0.3155	0.3516
	0.039	0	0.5892	0.5724	0.6059
	0.0152	0	0.3645	0.3478	0.3816
	0.0494	0	0.6812	0.6603	0.7013
	0.0297	0	0.5004	0.4859	0.5148
	0.044	0	0.6342	0.6154	0.6526
	0.0237	0	0.4428	0.4282	0.4575
	0.0282	0	0.4864	0.4721	0.5008
	0.0253	0	0.4584	0.444	0.4729
	0.0196	0	0.4048	0.3893	0.4204
	0.0235	0	0.4415	0.4269	0.4563
	0.0366	0	0.5659	0.55	0.5818
	0.013	0	0.3451	0.3277	0.3629
	0.0125	0	0.3411	0.3235	0.359
	0.0147	0	0.3607	0.3439	0.3779
	0.033	0	0.5321	0.5171	0.547
	0.0107	0	0.326	0.3079	0.3445
	0.028	0	0.4838	0.4694	0.4981
	0.0146	0	0.3593	0.3424	0.3766
	0.014	0	0.3545	0.3375	0.372
	0.0309	0	0.5117	0.4971	0.5263
	0.0298	0	0.502	0.4875	0.5164
	0.0232	0	0.4384	0.4237	0.4532
	0.0478	0	0.6674	0.6471	0.687
	0.0194	0	0.403	0.3875	0.4187
	0.0265	0	0.4699	0.4556	0.4843
	0.0448	0	0.6415	0.6224	0.6602
	0.0314	0	0.5164	0.5017	0.531
	0.0321	0	0.524	0.5092	0.5388
	0.0288	0	0.4921	0.4777	0.5065
	0.0222	0	0.4292	0.4143	0.4442
	0.0207	0	0.4151	0.3999	0.4305
	0.0425	0	0.6211	0.6029	0.639
	0.0247	0	0.4524	0.4379	0.467
	0.017	0	0.381	0.3648	0.3974
	0.0134	0	0.3491	0.3319	0.3668
	0.028	0	0.4843	0.47	0.4987
	0.0164	0	0.3751	0.3587	0.3917
	0.0305	0	0.5078	0.4932	0.5223
	0.0292	0	0.4962	0.4818	0.5106
	0.0337	0	0.5393	0.5242	0.5544
	0.0207	0	0.4145	0.3993	0.4299
	0.0176	0	0.3866	0.3706	0.4028
	0.0264	0	0.4684	0.454	0.4828
	0.0276	0	0.4805	0.4661	0.4948
	0.0284	0	0.4879	0.4736	0.5023
	0.0115	0	0.3323	0.3145	0.3507
	0.0145	0	0.3586	0.3417	0.3759
	0.0131	0	0.3464	0.3291	0.3642
	0.0243	0	0.4488	0.4343	0.4634
	0.0428	0	0.6239	0.6056	0.6419
	0.0387	0	0.5862	0.5695	0.6027
	0.0331	0	0.5336	0.5186	0.5486
	0.0177	0	0.3874	0.3714	0.4036
	0.0077	0	0.3007	0.2818	0.3203
	0.0185	0	0.3941	0.3784	0.4101
	0.0254	0	0.459	0.4445	0.4734
	0.024	0	0.446	0.4314	0.4607
	0.0315	0	0.5175	0.5028	0.5321
	0.0487	0	0.6749	0.6544	0.6949
	0.0134	0	0.3491	0.3319	0.3668
	0.0194	0	0.4027	0.3872	0.4184
	0.0114	0	0.3312	0.3133	0.3496
	0.03	0	0.5031	0.4886	0.5176
	0.0595	0	0.7589	0.7354	0.7809
	0.0078	0	0.3018	0.283	0.3214
	0.0107	0	0.3254	0.3074	0.344
	0.0114	0	0.3316	0.3137	0.3499
	0.0328	0	0.5299	0.515	0.5448
	0.011	0	0.3284	0.3104	0.3468
	0.0134	0	0.3489	0.3317	0.3666
	0.0143	0	0.3565	0.3395	0.3739
	0.0082	0	0.305	0.2863	0.3244
	0.0276	0	0.4807	0.4664	0.4951
	0.0088	0	0.3098	0.2912	0.329
	0.0408	0	0.6058	0.5882	0.6231
	0.0419	0	0.6159	0.598	0.6336
	0.0342	0	0.5437	0.5284	0.5589
	0.0325	0	0.5275	0.5126	0.5423
	0.0308	0	0.5108	0.4963	0.5254
	0.0297	0	0.5005	0.486	0.5149
	0.0827	0	0.8848	0.8628	0.9036
	0.0298	0	0.5015	0.487	0.5159
	0.0238	0	0.4446	0.43	0.4593
	0.0108	0	0.3266	0.3086	0.3452
	0.0222	0	0.4291	0.4143	0.4441
	0.0083	0	0.3054	0.2867	0.3248
	0.0257	0	0.4619	0.4475	0.4763
	0.0285	0	0.4889	0.4746	0.5033
	0.0093	0	0.3136	0.2952	0.3327
	0.0194	0	0.4028	0.3873	0.4185
	0.016	0	0.3719	0.3554	0.3887
	0.04	0	0.5984	0.5812	0.6154
	0.0665	0	0.8046	0.7806	0.8266
	0.0251	0	0.4561	0.4416	0.4706
	0.0286	0	0.4902	0.4758	0.5046
	0.0237	0	0.443	0.4284	0.4577
	0.0093	0	0.3142	0.2958	0.3333
	0.0283	0	0.4869	0.4726	0.5013
	0.0155	0	0.3674	0.3508	0.3843
	0.0183	0	0.3927	0.3769	0.4087
	0.0266	0	0.4709	0.4566	0.4853
	0.0309	0	0.5116	0.4971	0.5262
	0.0135	0	0.3495	0.3323	0.3671
	0.0324	0	0.5269	0.512	0.5417
	0.0334	0	0.5365	0.5214	0.5515
	0.0175	0	0.385	0.369	0.4013
	0.0275	0	0.4793	0.465	0.4937
	0.0241	0	0.4469	0.4324	0.4616
	0.008	0	0.3035	0.2847	0.3229
	0.0147	0	0.3605	0.3436	0.3777
	0.0346	0	0.5476	0.5322	0.5629
	0.0177	0	0.3876	0.3717	0.4038
	0.008	0	0.3035	0.2847	0.3229
	0.0121	0	0.3374	0.3198	0.3556
	0.0085	0	0.3074	0.2887	0.3267
	0.0303	0	0.506	0.4915	0.5205
	0.015	0	0.3633	0.3466	0.3804
	0.0134	0	0.3493	0.332	0.3669
	0.0249	0	0.4541	0.4397	0.4687
	0.0383	0	0.5819	0.5653	0.5983
	0.0096	0	0.3169	0.2985	0.3358
	0.0103	0	0.3222	0.3041	0.341
	0.0141	0	0.3549	0.3379	0.3724
	0.018	0	0.3899	0.374	0.4061
	0.0327	0	0.5294	0.5145	0.5443
	0.0138	0	0.3523	0.3352	0.3698
	0.0247	0	0.4523	0.4379	0.4669
	0.0479	0	0.6688	0.6484	0.6885
	0.0094	0	0.3149	0.2965	0.3339
	0.0336	0	0.5383	0.5231	0.5533
	0.0338	0	0.5395	0.5243	0.5546
	0.0111	0	0.329	0.3111	0.3475
	0.0269	0	0.4738	0.4595	0.4882
	0.0169	0	0.38	0.3638	0.3965
	0.0094	0	0.3147	0.2963	0.3338
	0.0107	0	0.3256	0.3076	0.3442
	0.0091	0	0.3124	0.2939	0.3315
	0.0194	0	0.4026	0.3871	0.4183
	0.035	0	0.5515	0.536	0.5669
	0.0123	0	0.3395	0.3219	0.3575
	0.0294	0	0.498	0.4836	0.5125
	0.0084	0	0.3064	0.2877	0.3257
	0.0269	0	0.4734	0.4591	0.4878
	0.0834	0	0.8874	0.8656	0.9061
	0.0149	0	0.3616	0.3448	0.3788
	0.0289	0	0.4926	0.4782	0.507
	0.0104	0	0.3233	0.3051	0.342
	0.0299	0	0.5021	0.4876	0.5165
	0.0306	0	0.5092	0.4946	0.5237
	0.0148	0	0.3616	0.3447	0.3787
	0.0498	0	0.6842	0.6632	0.7045
	0.0163	0	0.3745	0.3581	0.3911
	0.0302	0	0.5057	0.4912	0.5202
	0.0238	0	0.4441	0.4295	0.4588
	0.0156	0	0.3685	0.3519	0.3854
	0.0093	0	0.3139	0.2954	0.333
	0.0748	0	0.8501	0.8266	0.8709
	0.0188	0	0.3976	0.3819	0.4135
	0.0175	0	0.3859	0.3698	0.4021
	0.0125	0	0.3411	0.3236	0.3591
	0.0827	0	0.8848	0.8628	0.9036
	0.0123	0	0.3394	0.3218	0.3574
	0.02	0	0.4084	0.3931	0.424
	0.0215	0	0.4223	0.4073	0.4375
	0.0179	0	0.3895	0.3736	0.4056
	0.0309	0	0.5122	0.4976	0.5267
	0.0197	0	0.4056	0.3902	0.4212
	0.0137	0	0.3518	0.3346	0.3694
	0.0314	0	0.5164	0.5017	0.531
	0.0209	0	0.4166	0.4015	0.432
	0.011	0	0.3285	0.3105	0.3469
	0.0308	0	0.5111	0.4965	0.5257
	0.0134	0	0.3488	0.3315	0.3664
	0.0085	0	0.3071	0.2884	0.3264
	0.0101	0	0.321	0.3028	0.3398
	0.03	0	0.5038	0.4894	0.5183
	0.008	0	0.3036	0.2848	0.3231
	0.0096	0	0.3168	0.2984	0.3357
	0.0158	0	0.3697	0.3532	0.3866
	0.0429	0	0.6247	0.6063	0.6427
	0.0259	0	0.4645	0.4502	0.479
	0.0344	0	0.5454	0.5301	0.5607
	0.0448	0	0.6417	0.6226	0.6604
	0.014	0	0.3538	0.3367	0.3713
	0.0562	0	0.7349	0.7121	0.7565
	0.0263	0	0.4682	0.4538	0.4826
	0.0228	0	0.4346	0.4199	0.4495
	0.0097	0	0.3171	0.2988	0.336
	0.0315	0	0.5182	0.5035	0.5329
	0.0185	0	0.3946	0.3788	0.4105
	0.0481	0	0.6706	0.6502	0.6904
	0.005	0	0.2797	0.2603	0.3001
	0.0179	0	0.3887	0.3727	0.4048
	0.0283	0	0.487	0.4726	0.5013
	0.0225	0	0.4314	0.4166	0.4464
	0.0103	0	0.3222	0.304	0.3409
	0.0119	0	0.3359	0.3182	0.3541
	0.0208	0	0.4154	0.4003	0.4308
	0.0218	0	0.4252	0.4102	0.4403
	0.0192	0	0.4007	0.3851	0.4165
	0.0067	0	0.293	0.2739	0.3128
	0.0083	0	0.3061	0.2874	0.3255
	0.0151	0	0.3637	0.3469	0.3808
	0.0067	0	0.2928	0.2737	0.3127
	0.0439	0	0.6338	0.615	0.6521
	0.0193	0	0.4019	0.3864	0.4176
	0.0159	0	0.3711	0.3546	0.3879
	0.0242	0	0.4482	0.4336	0.4628
	0.0274	0	0.478	0.4637	0.4924
	0.0299	0	0.5029	0.4884	0.5174
	0.0467	0	0.6585	0.6386	0.6778
	0.0079	0	0.3021	0.2833	0.3216
	0.0325	0	0.5276	0.5128	0.5425
	0.0248	0	0.4539	0.4395	0.4685
	0.0505	0	0.6905	0.6693	0.7109
	0.0325	0	0.527	0.5121	0.5418
	0.0443	0	0.6375	0.6185	0.656
	0.0287	0	0.4904	0.4761	0.5048
	0.0137	0	0.3515	0.3343	0.3691
	0.0366	0	0.5659	0.55	0.5818
	0.0194	0	0.4028	0.3873	0.4185
	0.0067	0	0.2928	0.2737	0.3127
	0.0508	0	0.6923	0.671	0.7128
	0.0111	0	0.3294	0.3115	0.3478
	0.0155	0	0.3672	0.3506	0.3842
	0.0295	0	0.4985	0.4841	0.5129
	0.0605	0	0.7662	0.7426	0.7883
	0.0116	0	0.3329	0.3151	0.3512
	0.0147	0	0.3602	0.3433	0.3774
	0.008	0	0.3036	0.2848	0.3231
	0.0395	0	0.5935	0.5764	0.6103
	0.0099	0	0.3191	0.3008	0.3379
	0.0143	0	0.3567	0.3397	0.3741
	0.0092	0	0.3133	0.2948	0.3324
	0.0145	0	0.3588	0.3419	0.3761
	0.0148	0	0.3608	0.344	0.378
	0.0687	0	0.8176	0.7935	0.8394
	0.0225	0	0.4317	0.4169	0.4466
	0.0151	0	0.3636	0.3468	0.3807
	0.0145	0	0.3581	0.3412	0.3754
	0.0097	0	0.3177	0.2993	0.3366
	0.0092	0	0.3132	0.2947	0.3323
	0.0225	0	0.4314	0.4166	0.4464
	0.0781	0	0.8653	0.8423	0.8854
	0.0728	0	0.8399	0.8162	0.8611
	0.0082	0	0.305	0.2863	0.3244
	0.0078	0	0.3016	0.2827	0.3211
	0.0145	0	0.3589	0.3419	0.3761
	0.0254	0	0.459	0.4446	0.4735
	0.0256	0	0.4615	0.4471	0.4759
	0.0133	0	0.3478	0.3305	0.3655
	0.0099	0	0.319	0.3007	0.3379
	0.017	0	0.3807	0.3645	0.3972
	0.0287	0	0.4904	0.4761	0.5048
	0.0199	0	0.4073	0.3919	0.4229
	0.0514	0	0.6978	0.6763	0.7185
	0.0126	0	0.3422	0.3247	0.3601
	0.0408	0	0.6057	0.5882	0.623
	0.0471	0	0.6612	0.6412	0.6806
	0.0213	0	0.4204	0.4054	0.4356
	0.0477	0	0.6669	0.6466	0.6865
	0.0178	0	0.388	0.3721	0.4042
	0.0298	0	0.5019	0.4874	0.5163
	0.0386	0	0.5847	0.5681	0.6012
	0.053	0	0.7105	0.6885	0.7316
	0.0389	0	0.5876	0.5708	0.6042
	0.0288	0	0.4918	0.4774	0.5062
	0.0099	0	0.3189	0.3006	0.3378
	0.035	0	0.5517	0.5362	0.5671
	0.0302	0	0.5054	0.4909	0.5199
	0.0269	0	0.4738	0.4595	0.4882
	0.0101	0	0.3209	0.3026	0.3397
	0.0393	0	0.5917	0.5748	0.6084
	0.0465	0	0.6563	0.6366	0.6756
	0.0255	0	0.4599	0.4455	0.4744
	0.0329	0	0.5313	0.5163	0.5462
	0.0167	0	0.3785	0.3623	0.395
	0.0324	0	0.5268	0.5119	0.5416
	0.0156	0	0.3685	0.3519	0.3854
	0.0255	0	0.4599	0.4455	0.4744
	0.0336	0	0.5383	0.5231	0.5533
	0.013	0	0.3454	0.328	0.3632
	0.0198	0	0.407	0.3916	0.4226
	0.0311	0	0.514	0.4993	0.5286
	0.0145	0	0.3589	0.342	0.3762
	0.0118	0	0.3351	0.3173	0.3533
	0.0095	0	0.3156	0.2972	0.3346
	0.0158	0	0.37	0.3534	0.3868
	0.0087	0	0.3091	0.2904	0.3283
	0.0093	0	0.3142	0.2958	0.3333
	0.0334	0	0.5358	0.5207	0.5508
	0.0703	0	0.8268	0.8029	0.8484
	0.0113	0	0.3306	0.3127	0.349
	0.0158	0	0.3697	0.3532	0.3866
	0.0102	0	0.3217	0.3035	0.3404
	0.0085	0	0.3071	0.2885	0.3265
	0.045	0	0.6433	0.6241	0.6621
	0.0286	0	0.4901	0.4757	0.5045
	0.0088	0	0.3098	0.2912	0.329
	0.0339	0	0.5412	0.526	0.5564
	0.0245	0	0.4509	0.4364	0.4655
	0.0381	0	0.581	0.5644	0.5973
	0.0189	0	0.3985	0.3829	0.4143
	0.0172	0	0.3823	0.3662	0.3987
	0.0243	0	0.4492	0.4347	0.4638
	0.0196	0	0.405	0.3896	0.4207
	0.0125	0	0.3411	0.3236	0.3591
	0.0197	0	0.4054	0.39	0.421
	0.0163	0	0.3743	0.3579	0.391
	0.0122	0	0.3384	0.3208	0.3565
	0.0158	0	0.3698	0.3533	0.3867
	0.0129	0	0.3444	0.327	0.3623
	0.0204	0	0.4118	0.3965	0.4272
	0.017	0	0.3805	0.3643	0.3969
	0.0292	0	0.4962	0.4818	0.5106
	0.0366	0	0.566	0.5501	0.5819
	0.0244	0	0.4501	0.4356	0.4647
	0.0069	0	0.2947	0.2756	0.3145
	0.0286	0	0.4899	0.4755	0.5043
	0.0347	0	0.548	0.5326	0.5634
	0.0112	0	0.3299	0.312	0.3483
	0.0197	0	0.4054	0.3899	0.421
	0.0166	0	0.3777	0.3614	0.3943
	0.0176	0	0.3864	0.3704	0.4026
	0.04	0	0.5978	0.5806	0.6147
	0.0154	0	0.3661	0.3494	0.3831
	0.0267	0	0.4715	0.4571	0.4859
	0.041	0	0.6072	0.5896	0.6246
	0.019	0	0.3995	0.3839	0.4153
	0.0296	0	0.5	0.4856	0.5144
	0.0113	0	0.3308	0.3129	0.3492
	0.0139	0	0.3536	0.3365	0.3711
	0.0125	0	0.341	0.3235	0.359
	0.0451	0	0.644	0.6248	0.6628
	0.0195	0	0.4036	0.3881	0.4192
	0.0248	0	0.4535	0.439	0.468
	0.0168	0	0.3793	0.3631	0.3958
	0.0379	0	0.5785	0.562	0.5947
	0.0123	0	0.3391	0.3215	0.3571
	0.0113	0	0.3307	0.3128	0.3491
	0.027	0	0.4749	0.4606	0.4893
	0.0364	0	0.5648	0.5488	0.5806
	0.0244	0	0.4496	0.4351	0.4642
	0.0275	0	0.4792	0.4648	0.4935
	0.0179	0	0.3895	0.3736	0.4056
	0.0457	0	0.6497	0.6302	0.6687
	0.0102	0	0.3218	0.3036	0.3406
	0.0358	0	0.5586	0.5429	0.5742
	0.048	0	0.669	0.6486	0.6887
	0.015	0	0.3628	0.3461	0.38
	0.0746	0	0.8491	0.8256	0.87
	0.0279	0	0.4831	0.4687	0.4974
	0.0489	0	0.677	0.6564	0.697
	0.0153	0	0.3655	0.3488	0.3825
	0.0194	0	0.4033	0.3878	0.419
	0.0198	0	0.4062	0.3907	0.4218
	0.012	0	0.3364	0.3187	0.3545
	0.039	0	0.5888	0.5719	0.6054
	0.0244	0	0.4497	0.4352	0.4643
	0.0071	0	0.2959	0.2769	0.3157
	0.02	0	0.4084	0.393	0.4239
	0.012	0	0.3371	0.3194	0.3552
	0.0064	0	0.2908	0.2717	0.3108
	0.0249	0	0.4545	0.44	0.469
	0.005	0	0.2797	0.2603	0.3001
	0.0261	0	0.4656	0.4513	0.48
	0.0305	0	0.5083	0.4938	0.5228
	0.0173	0	0.3837	0.3676	0.4
	0.0106	0	0.3245	0.3064	0.3432
	0.0113	0	0.3308	0.3129	0.3492
	0.016	0	0.3719	0.3554	0.3887
	0.0086	0	0.308	0.2893	0.3273
	0.0083	0	0.306	0.2873	0.3254
	0.0157	0	0.3696	0.3531	0.3865
	0.0252	0	0.4571	0.4427	0.4716
	0.0297	0	0.501	0.4865	0.5154
	0.017	0	0.3805	0.3643	0.3969
	0.0311	0	0.5137	0.4991	0.5283
	0.0314	0	0.5164	0.5017	0.531
	0.0147	0	0.3607	0.3438	0.3779
	0.0293	0	0.4964	0.482	0.5109
	0.0108	0	0.3263	0.3082	0.3449
	0.0125	0	0.3412	0.3236	0.3592
	0.015	0	0.3628	0.346	0.3799
	0.036	0	0.5603	0.5445	0.576
	0.0162	0	0.3738	0.3574	0.3905
	0.0078	0	0.3021	0.2832	0.3216
	0.0192	0	0.4007	0.3851	0.4165
	0.0292	0	0.4961	0.4817	0.5105
	0.0204	0	0.4121	0.3968	0.4275
	0.0225	0	0.4315	0.4167	0.4464
	0.0395	0	0.5934	0.5764	0.6102
	0.0276	0	0.4805	0.4662	0.4949
	0.0372	0	0.5719	0.5557	0.588
	0.0196	0	0.4049	0.3894	0.4205
	0.0179	0	0.3895	0.3736	0.4056
	0.0213	0	0.4205	0.4054	0.4357
	0.0089	0	0.3103	0.2917	0.3295
	0.0289	0	0.4926	0.4782	0.507
	0.0273	0	0.477	0.4627	0.4914
	0.0123	0	0.339	0.3214	0.3571
	0.0149	0	0.3624	0.3456	0.3795
	0.0132	0	0.3474	0.3301	0.3652
	0.0168	0	0.379	0.3628	0.3956
	0.0297	0	0.5009	0.4865	0.5154
	0.0327	0	0.5293	0.5144	0.5442
	0.0101	0	0.3209	0.3026	0.3397
	0.0091	0	0.3121	0.2936	0.3312
	0.0134	0	0.3491	0.3318	0.3667
	0.0119	0	0.3359	0.3182	0.3541
	0.0197	0	0.4054	0.39	0.421
	0.0498	0	0.6842	0.6632	0.7044
	0.009	0	0.3116	0.2931	0.3308
	0.0352	0	0.553	0.5374	0.5684
	0.0094	0	0.3149	0.2965	0.3339
	0.0334	0	0.5357	0.5206	0.5507
	0.0102	0	0.3213	0.3031	0.3401
	0.0136	0	0.3507	0.3335	0.3683
	0.0293	0	0.4964	0.482	0.5109
	0.0646	0	0.7929	0.7689	0.815
	0.0456	0	0.6489	0.6294	0.6678
	0.0113	0	0.3308	0.313	0.3492
	0.0143	0	0.3565	0.3395	0.3738
	0.0082	0	0.3051	0.2863	0.3245
	0.0633	0	0.7849	0.761	0.807
	0.0126	0	0.3421	0.3246	0.36
	0.0256	0	0.4614	0.447	0.4758
	0.0285	0	0.489	0.4747	0.5034
	0.0102	0	0.3216	0.3034	0.3404
	0.0196	0	0.4045	0.3891	0.4202
	0.0117	0	0.3341	0.3163	0.3524
	0.0252	0	0.457	0.4425	0.4715
	0.021	0	0.4173	0.4022	0.4326
	0.0138	0	0.3522	0.3351	0.3698
	0.0123	0	0.3396	0.322	0.3576
	0.0324	0	0.5268	0.512	0.5417
	0.0164	0	0.3755	0.3591	0.3921
	0.0167	0	0.3779	0.3616	0.3944
	0.0388	0	0.5875	0.5707	0.6041
	0.0129	0	0.3444	0.327	0.3623
	0.0211	0	0.4191	0.404	0.4343
	0.0295	0	0.499	0.4846	0.5135
	0.008	0	0.303	0.2842	0.3225
	0.03	0	0.5032	0.4887	0.5177
	0.0137	0	0.3515	0.3343	0.369
	0.0117	0	0.3343	0.3165	0.3525
	0.0099	0	0.3189	0.3006	0.3378
	0.0396	0	0.5945	0.5775	0.6114
	0.0087	0	0.3093	0.2906	0.3285
	0.0567	0	0.7386	0.7157	0.7603
	0.0186	0	0.3951	0.3794	0.4111
	0.03	0	0.5032	0.4887	0.5177
	0.0266	0	0.4708	0.4565	0.4852
	0.0409	0	0.6068	0.5892	0.6241
	0.0136	0	0.3506	0.3334	0.3682
	0.0725	0	0.8383	0.8145	0.8595
	0.0195	0	0.4041	0.3886	0.4198
	0.035	0	0.5511	0.5356	0.5665
	0.0204	0	0.4123	0.397	0.4277
	0.0138	0	0.3522	0.3351	0.3698
	0.05	0	0.6863	0.6652	0.7066
	0.0238	0	0.4437	0.4291	0.4584
	0.0454	0	0.647	0.6277	0.6659
	0.0307	0	0.5097	0.4951	0.5242
	0.0228	0	0.4345	0.4198	0.4494
	0.0315	0	0.5182	0.5035	0.5328
	0.0178	0	0.3878	0.3719	0.404
	0.0546	0	0.7232	0.7008	0.7446
	0.0107	0	0.3254	0.3074	0.344
	0.0112	0	0.3297	0.3118	0.3481
	0.0294	0	0.4979	0.4835	0.5123
	0.0062	0	0.2887	0.2695	0.3087
	0.0106	0	0.3248	0.3067	0.3434
	0.0388	0	0.5868	0.5701	0.6034
	0.0422	0	0.6187	0.6006	0.6365
	0.0071	0	0.2962	0.2772	0.3159
	0.0327	0	0.529	0.5141	0.5438
	0.0184	0	0.3936	0.3778	0.4096
	0.0119	0	0.3359	0.3182	0.3541
	0.0328	0	0.5307	0.5158	0.5456
	0.0275	0	0.4794	0.4651	0.4938
	0.0149	0	0.3624	0.3456	0.3795
	0.0073	0	0.2979	0.2789	0.3176
	0.0285	0	0.489	0.4747	0.5034
	0.0071	0	0.2962	0.2772	0.316
	0.0477	0	0.6664	0.6462	0.686
	0.0289	0	0.493	0.4786	0.5074
	0.0231	0	0.4371	0.4224	0.4519
	0.0099	0	0.3194	0.3011	0.3382
	0.0476	0	0.6656	0.6454	0.6852
	0.0102	0	0.3218	0.3036	0.3406
	0.009	0	0.3112	0.2927	0.3304
	0.0131	0	0.346	0.3286	0.3637
	0.0168	0	0.379	0.3627	0.3955
	0.0099	0	0.3186	0.3003	0.3375
	0.022	0	0.4266	0.4117	0.4417
	0.0131	0	0.3466	0.3292	0.3643
	0.03	0	0.5035	0.489	0.5179
	0.0074	0	0.2984	0.2794	0.3181
	0.0258	0	0.4631	0.4487	0.4775
	0.0091	0	0.3126	0.2941	0.3317
	0.013	0	0.3453	0.3279	0.3631
	0.027	0	0.4746	0.4603	0.489
	0.0118	0	0.3353	0.3176	0.3535
	0.0202	0	0.4102	0.3948	0.4256
	0.0093	0	0.3139	0.2955	0.333
	0.0162	0	0.3734	0.357	0.3901
	0.0143	0	0.3571	0.3401	0.3744
	0.015	0	0.3633	0.3466	0.3804
	0.0155	0	0.367	0.3503	0.3839
	0.0098	0	0.318	0.2997	0.3369
	0.0352	0	0.5529	0.5374	0.5684
	0.0564	0	0.7366	0.7137	0.7583
	0.0314	0	0.5165	0.5018	0.5311
	0.0604	0	0.7652	0.7416	0.7873
	0.0296	0	0.4991	0.4847	0.5135
	0.011	0	0.3285	0.3105	0.347
	0.0269	0	0.4736	0.4593	0.488
	0.022	0	0.4274	0.4125	0.4424
	0.0384	0	0.5834	0.5668	0.5999
	0.0207	0	0.4152	0.4	0.4306
	0.021	0	0.4173	0.4022	0.4326
	0.0152	0	0.3649	0.3482	0.382
	0.0093	0	0.3138	0.2954	0.3329
	0.019	0	0.3992	0.3836	0.415
	0.0199	0	0.4075	0.3921	0.423
	0.0173	0	0.3833	0.3673	0.3997
	0.031	0	0.5127	0.4981	0.5273
	0.0118	0	0.3349	0.3171	0.3531
	0.0095	0	0.3154	0.297	0.3344
	0.0091	0	0.3123	0.2938	0.3314
	0.0209	0	0.417	0.4019	0.4323
	0.0215	0	0.4229	0.4079	0.438
	0.0098	0	0.3184	0.3001	0.3373
	0.0174	0	0.3848	0.3687	0.4011
	0.0357	0	0.5578	0.5421	0.5734
	0.0092	0	0.3132	0.2947	0.3323
	0.0358	0	0.5586	0.5429	0.5742
	0.0223	0	0.4296	0.4147	0.4445
	0.009	0	0.3112	0.2927	0.3304
	0.0159	0	0.3711	0.3546	0.3879
	0.0094	0	0.3146	0.2961	0.3336
	0.0218	0	0.4256	0.4107	0.4407
	0.0083	0	0.306	0.2873	0.3254
	0.0131	0	0.3463	0.3289	0.3641
	0.0176	0	0.3866	0.3706	0.4028
	0.0112	0	0.3301	0.3122	0.3485
	0.0175	0	0.3856	0.3695	0.4019
	0.009	0	0.3113	0.2928	0.3305
	0.0291	0	0.4944	0.48	0.5088
	0.0439	0	0.6338	0.615	0.6521
	0.0204	0	0.4117	0.3964	0.4271
	0.0316	0	0.5183	0.5036	0.533
	0.0449	0	0.6426	0.6234	0.6613
	0.009	0	0.3113	0.2928	0.3305
	0.0183	0	0.393	0.3773	0.4091
	0.0493	0	0.6801	0.6593	0.7002
	0.0416	0	0.6132	0.5953	0.6308
	0.0249	0	0.4547	0.4402	0.4692
	0.0244	0	0.4499	0.4354	0.4645
	0.0261	0	0.4659	0.4515	0.4803
	0.0305	0	0.5086	0.4941	0.5231
	0.0092	0	0.3134	0.2949	0.3325
	0.0203	0	0.4109	0.3956	0.4264
	0.0544	0	0.7209	0.6986	0.7423
	0.0091	0	0.3123	0.2938	0.3315
	0.0279	0	0.483	0.4687	0.4974
	0.0154	0	0.3661	0.3494	0.3831
	0.0184	0	0.3936	0.3778	0.4096
	0.0106	0	0.3249	0.3068	0.3435
	0.0084	0	0.3064	0.2877	0.3257
	0.0407	0	0.6043	0.5869	0.6215
	0.0229	0	0.436	0.4213	0.4509
	0.0085	0	0.3073	0.2886	0.3266
	0.0091	0	0.3127	0.2942	0.3318
	0.0149	0	0.3618	0.345	0.379
	0.0094	0	0.3147	0.2963	0.3337
	0.014	0	0.3541	0.337	0.3715
	0.0273	0	0.4774	0.463	0.4918
	0.0146	0	0.3596	0.3427	0.3768
	0.0279	0	0.4833	0.4689	0.4976
	0.0489	0	0.677	0.6564	0.697
	0.0388	0	0.5873	0.5705	0.6039
	0.0107	0	0.326	0.308	0.3446
	0.0103	0	0.3224	0.3042	0.3411
	0.0094	0	0.3146	0.2962	0.3337
	0.0161	0	0.3723	0.3559	0.3891
	0.0083	0	0.306	0.2873	0.3254
	0.0156	0	0.3679	0.3513	0.3848
	0.0051	0	0.2805	0.261	0.3008
	0.0159	0	0.3712	0.3547	0.388
	0.0415	0	0.6117	0.5939	0.6293
	0.0092	0	0.3128	0.2943	0.3319
	0.0472	0	0.6629	0.6429	0.6824
	0.0071	0	0.2959	0.2769	0.3156
	0.0138	0	0.3523	0.3352	0.3698
	0.0079	0	0.3024	0.2835	0.3219
	0.0388	0	0.5869	0.5702	0.6035
	0.0417	0	0.614	0.5961	0.6316
	0.0224	0	0.4312	0.4164	0.4462
	0.0301	0	0.5041	0.4896	0.5186
	0.0082	0	0.3052	0.2864	0.3246
	0.0201	0	0.4093	0.394	0.4248
	0.0198	0	0.4065	0.3911	0.4221
	0.0282	0	0.4865	0.4721	0.5008
	0.0305	0	0.5086	0.4941	0.5231
	0.0271	0	0.4752	0.4609	0.4896
	0.0093	0	0.3143	0.2958	0.3333
	0.0082	0	0.305	0.2863	0.3244
	0.01	0	0.3198	0.3016	0.3387
	0.0341	0	0.5428	0.5276	0.558
	0.0307	0	0.5105	0.496	0.5251
	0.0474	0	0.6642	0.6441	0.6838
	0.0148	0	0.3609	0.344	0.3781
	0.0203	0	0.4108	0.3955	0.4263
	0.0079	0	0.3021	0.2833	0.3216
	0.0113	0	0.3305	0.3126	0.3489
	0.016	0	0.3716	0.3551	0.3884
	0.0375	0	0.5752	0.5589	0.5913
	0.0284	0	0.4879	0.4736	0.5023
	0.0078	0	0.3018	0.283	0.3214
	0.048	0	0.6697	0.6493	0.6894
	0.0112	0	0.3295	0.3116	0.348
	0.0239	0	0.4447	0.4301	0.4594
	0.0085	0	0.3074	0.2887	0.3267
	0.0489	0	0.677	0.6564	0.697
	0.0153	0	0.3652	0.3485	0.3823
	0.0119	0	0.3355	0.3178	0.3537
	0.0319	0	0.5216	0.5068	0.5363
	0.0334	0	0.5356	0.5205	0.5505
	0.0327	0	0.5298	0.5148	0.5446
	0.0166	0	0.3775	0.3612	0.394
	0.0076	0	0.3001	0.2812	0.3197
	0.0067	0	0.2925	0.2734	0.3124
	0.0149	0	0.3621	0.3453	0.3793
	0.0416	0	0.6126	0.5947	0.6301
	0.024	0	0.4461	0.4315	0.4607
	0.0278	0	0.4823	0.4679	0.4966
	0.0152	0	0.3643	0.3476	0.3814
	0.018	0	0.3902	0.3744	0.4064
	0.0133	0	0.3479	0.3306	0.3656
	0.0208	0	0.416	0.4008	0.4313
	0.0195	0	0.4038	0.3884	0.4195
	0.0114	0	0.3312	0.3133	0.3496
	0.0094	0	0.315	0.2966	0.334
	0.0085	0	0.3071	0.2885	0.3265
	0.0318	0	0.5207	0.506	0.5354
	0.0256	0	0.4613	0.4469	0.4758
	0.0238	0	0.4444	0.4299	0.4591
	0.04	0	0.5978	0.5806	0.6148
	0.0134	0	0.3492	0.3319	0.3668
	0.0098	0	0.3184	0.3001	0.3373
	0.0119	0	0.3357	0.3179	0.3539
	0.0302	0	0.5057	0.4912	0.5202
	0.0339	0	0.5406	0.5254	0.5558
	0.0135	0	0.3493	0.3321	0.367
	0.0178	0	0.3881	0.3721	0.4043
	0.0153	0	0.3656	0.3489	0.3826
	0.0213	0	0.4205	0.4054	0.4357
	0.0184	0	0.3939	0.3781	0.4099
	0.0288	0	0.4917	0.4773	0.5061
	0.0093	0	0.314	0.2956	0.3331
	0.0263	0	0.4678	0.4534	0.4822
	0.0297	0	0.5009	0.4864	0.5153
	0.0398	0	0.5965	0.5794	0.6135
	0.0178	0	0.3877	0.3718	0.4039
	0.0726	0	0.839	0.8152	0.8602
	0.0175	0	0.3855	0.3694	0.4018
	0.0076	0	0.3001	0.2812	0.3197
	0.0062	0	0.2887	0.2695	0.3088
	0.019	0	0.3993	0.3837	0.4151
	0.0322	0	0.5246	0.5098	0.5394
	0.01	0	0.3198	0.3015	0.3386
	0.0289	0	0.4932	0.4788	0.5076
	0.0134	0	0.3486	0.3314	0.3663
	0.0531	0	0.7109	0.6889	0.732
	0.008	0	0.3035	0.2847	0.3229
	0.0278	0	0.4822	0.4679	0.4966
	0.0217	0	0.4239	0.4089	0.439
	0.0097	0	0.3177	0.2993	0.3366
	0.0109	0	0.3272	0.3092	0.3458
	0.0341	0	0.5425	0.5272	0.5576
	0.0128	0	0.344	0.3266	0.3619
	0.0225	0	0.432	0.4172	0.4469
	0.0145	0	0.3588	0.3419	0.3761
	0.0107	0	0.3254	0.3074	0.344
	0.04	0	0.5984	0.5812	0.6154
	0.0685	0	0.8164	0.7923	0.8382
	0.0198	0	0.4064	0.391	0.422
	0.0091	0	0.3122	0.2937	0.3313
	0.0137	0	0.3511	0.3339	0.3687
	0.0391	0	0.5896	0.5728	0.6063
	0.0298	0	0.5018	0.4874	0.5163
	0.0271	0	0.4761	0.4617	0.4904
	0.0316	0	0.5185	0.5038	0.5331
	0.0206	0	0.4144	0.3992	0.4297
	0.0247	0	0.4524	0.4379	0.467
	0.0528	0	0.7087	0.6867	0.7297
	0.0288	0	0.4921	0.4777	0.5065
	0.037	0	0.5704	0.5542	0.5864
	0.0132	0	0.3473	0.3299	0.365
	0.037	0	0.5705	0.5544	0.5865
	0.0466	0	0.6577	0.6378	0.677
	0.0295	0	0.4985	0.4841	0.5129
	0.0083	0	0.3061	0.2874	0.3255
	0.0173	0	0.384	0.3679	0.4003
	0.0345	0	0.5464	0.5311	0.5617
	0.03	0	0.5035	0.489	0.5179
	0.0129	0	0.3447	0.3273	0.3625
	0.0159	0	0.3714	0.3549	0.3882
	0.0365	0	0.5652	0.5493	0.581
	0.0102	0	0.3218	0.3036	0.3406
	0.0399	0	0.5972	0.58	0.6141
	0.0286	0	0.4902	0.4759	0.5046
	0.0094	0	0.3146	0.2962	0.3337
	0.0121	0	0.3376	0.3199	0.3557
	0.0304	0	0.5069	0.4923	0.5214
	0.0204	0	0.4117	0.3964	0.4271
	0.0155	0	0.3674	0.3508	0.3843
	0.0393	0	0.5916	0.5746	0.6083
	0.0492	0	0.6796	0.6588	0.6996
	0.0072	0	0.2967	0.2777	0.3164
	0.0398	0	0.5965	0.5794	0.6135
	0.0337	0	0.5388	0.5237	0.5539
	0.0116	0	0.3333	0.3155	0.3516
	0.0339	0	0.541	0.5258	0.5561
	0.0149	0	0.3619	0.3451	0.3791
	0.0099	0	0.3189	0.3006	0.3377
	0.0389	0	0.5876	0.5708	0.6042
	0.0291	0	0.4951	0.4807	0.5095
	0.0224	0	0.431	0.4162	0.4459
	0.0158	0	0.37	0.3534	0.3868
	0.0536	0	0.715	0.6928	0.7361
	0.0311	0	0.514	0.4994	0.5286
	0.0123	0	0.339	0.3214	0.3571
	0.0382	0	0.5812	0.5647	0.5976
	0.0136	0	0.3502	0.333	0.3678
	0.0103	0	0.3224	0.3043	0.3412
	0.0324	0	0.5269	0.512	0.5417
	0.0212	0	0.4198	0.4048	0.4351
	0.0651	0	0.7959	0.7719	0.818
	0.0195	0	0.4035	0.3881	0.4192
	0.0109	0	0.3273	0.3093	0.3458
	0.0287	0	0.4908	0.4764	0.5052
	0.0316	0	0.5183	0.5036	0.533
	0.0397	0	0.5952	0.5781	0.612
	0.0123	0	0.3394	0.3218	0.3574
	0.036	0	0.5605	0.5447	0.5762
	0.0336	0	0.538	0.5229	0.5531
	0.0101	0	0.3206	0.3024	0.3394
	0.018	0	0.3903	0.3745	0.4065
	0.0381	0	0.5809	0.5644	0.5973
	0.0115	0	0.3326	0.3147	0.3509
	0.0545	0	0.7224	0.7	0.7438
	0.0087	0	0.3089	0.2903	0.3281
	0.0093	0	0.3144	0.296	0.3334
	0.0821	0	0.8822	0.8601	0.9013
	0.0369	0	0.5694	0.5533	0.5853
	0.0361	0	0.5615	0.5457	0.5772
	0.0166	0	0.3771	0.3608	0.3937
	0.0164	0	0.3757	0.3593	0.3923
	0.0279	0	0.4832	0.4689	0.4976
[truncated: 3,237 more rows]

## Sheet: Figure 7D
Logistic regression of last budding event vs CD concentration
X	CD concentration (r.u.)
Y	Last budding event in the following 180 min (No->0; Yes->1)
Overall Model Fit
Chi Square	33.2813
df	1
Odds ratio	0.341298
Predicted Probability of Outcome, with 95% Confidence Limits
	X	Y	Prob	low CL	high CL
	0.1685	0	0.5145	0.497	0.5319
	0.232	0	0.4974	0.4807	0.5142
	0.2745	0	0.486	0.4686	0.5035
	0.0025	0	0.5588	0.5329	0.5845
	0.1027	0	0.5321	0.5122	0.552
	0.5477	0	0.4135	0.3806	0.4472
	0.3161	0	0.4749	0.4561	0.4937
	0	0	0.5595	0.5334	0.5853
	0.4619	0	0.436	0.4089	0.4635
	0.2123	0	0.5027	0.486	0.5195
	0.2936	0	0.4809	0.4629	0.4989
	0.0032	0	0.5587	0.5327	0.5843
	0.1362	0	0.5232	0.5047	0.5416
	0.0015	0	0.5591	0.5331	0.5849
	0.2855	0	0.4831	0.4653	0.5008
	0.2802	0	0.4845	0.4669	0.5021
	0.3392	0	0.4687	0.4489	0.4886
	0.2725	0	0.4866	0.4692	0.5039
	0.5041	0	0.4249	0.3949	0.4554
	0.342	0	0.4679	0.448	0.488
	0.096	0	0.5339	0.5136	0.5541
	0.0105	0	0.5567	0.5313	0.5819
	0.1091	0	0.5304	0.5108	0.55
	0.0313	0	0.5512	0.5271	0.575
	0.4154	0	0.4483	0.4242	0.4727
	0.0033	0	0.5586	0.5327	0.5843
	0.6749	0	0.3808	0.3393	0.424
	0.0349	0	0.5502	0.5264	0.5738
	0.2532	0	0.4917	0.4747	0.5087
	0.3369	0	0.4693	0.4496	0.4891
	0.2314	0	0.4976	0.4808	0.5144
	0.1653	0	0.5154	0.4978	0.5328
	0.5057	0	0.4245	0.3944	0.4551
	0.2959	0	0.4803	0.4622	0.4984
	0.1815	0	0.511	0.4939	0.5281
	0.0286	0	0.5519	0.5277	0.5759
	0.6662	0	0.383	0.3421	0.4256
	0.183	0	0.5106	0.4935	0.5277
	0.1661	0	0.5151	0.4976	0.5326
	0.0983	0	0.5333	0.5131	0.5534
	0.0993	0	0.533	0.5129	0.5531
	0.3174	0	0.4745	0.4557	0.4934
	0.0055	0	0.558	0.5323	0.5835
	0.2711	0	0.4869	0.4696	0.5043
	0.353	0	0.465	0.4445	0.4856
	0.1133	0	0.5293	0.5098	0.5487
	0.9275	0	0.3191	0.2637	0.3801
	0.998	0	0.3029	0.2446	0.3682
	0.4549	0	0.4379	0.4112	0.4649
	0.1682	0	0.5146	0.4971	0.532
	0.4665	0	0.4348	0.4074	0.4626
	0	0	0.5595	0.5334	0.5853
	0.2074	0	0.5041	0.4873	0.5208
	0.0035	0	0.5586	0.5327	0.5842
	0.4646	0	0.4353	0.408	0.463
	0.3167	0	0.4747	0.4559	0.4936
	0.0054	0	0.5581	0.5323	0.5836
	0.7108	0	0.3717	0.328	0.4176
	0.0926	0	0.5348	0.5144	0.5552
	0.2423	0	0.4947	0.4778	0.5115
	0.1264	0	0.5258	0.5069	0.5446
	0.255	0	0.4913	0.4742	0.5083
	0.0058	0	0.558	0.5322	0.5834
	0.0034	0	0.5586	0.5327	0.5842
	0.5717	0	0.4072	0.3726	0.4427
	0.3279	0	0.4717	0.4524	0.4911
	0.18	0	0.5114	0.4942	0.5286
	0.3407	0	0.4683	0.4484	0.4883
	0.1807	0	0.5112	0.4941	0.5284
	0.225	0	0.4993	0.4826	0.5161
	0.035	0	0.5502	0.5264	0.5738
	0.1656	0	0.5153	0.4978	0.5328
	0.3555	0	0.4643	0.4437	0.4851
	0.2401	0	0.4953	0.4784	0.5121
	0.3909	0	0.4549	0.4323	0.4776
	0.0085	0	0.5572	0.5317	0.5825
	0.2237	0	0.4997	0.4829	0.5164
	0.3241	0	0.4727	0.4536	0.4919
	0.1608	0	0.5166	0.4989	0.5342
	0.005	0	0.5582	0.5324	0.5837
	0	0	0.5595	0.5334	0.5853
	0.0028	0	0.5588	0.5328	0.5844
	0	0	0.5595	0.5334	0.5853
	0.3027	0	0.4785	0.4602	0.4968
	0.0991	0	0.5331	0.513	0.5531
	0.1818	0	0.5109	0.4938	0.528
	0.2025	0	0.5054	0.4885	0.5222
	0.3814	0	0.4574	0.4353	0.4796
	0.1533	0	0.5186	0.5007	0.5364
	0.0086	0	0.5572	0.5317	0.5825
	0.0113	0	0.5565	0.5311	0.5816
	0.2429	0	0.4945	0.4777	0.5114
	0.2135	0	0.5024	0.4856	0.5192
	0.0031	0	0.5587	0.5327	0.5843
	0.0007	0	0.5593	0.5332	0.5851
	0.0333	0	0.5507	0.5267	0.5744
	0.0125	0	0.5562	0.5309	0.5812
	0.2755	0	0.4858	0.4683	0.5032
	0.3909	0	0.4549	0.4323	0.4776
	0.0033	0	0.5586	0.5327	0.5842
	0.3504	0	0.4657	0.4453	0.4862
	0.1628	0	0.516	0.4984	0.5336
	0.2369	0	0.4961	0.4793	0.5129
	0.0636	0	0.5426	0.5205	0.5645
	0.2272	0	0.4987	0.482	0.5155
	0.0991	0	0.5331	0.513	0.5531
	0.1956	0	0.5072	0.4903	0.5241
	0.3099	0	0.4765	0.458	0.4951
	0.0314	0	0.5512	0.5271	0.575
	0.2049	0	0.5047	0.4879	0.5215
	0.0057	0	0.558	0.5322	0.5834
	0.1804	0	0.5113	0.4941	0.5284
	0.1843	0	0.5103	0.4932	0.5273
	0.5118	0	0.4229	0.3924	0.4539
	0.4383	0	0.4422	0.4167	0.4681
	0.2202	0	0.5006	0.4839	0.5174
	0.1964	0	0.507	0.4901	0.5239
	0.0032	0	0.5587	0.5327	0.5843
	0.0284	0	0.552	0.5277	0.576
	0.7477	0	0.3625	0.3165	0.4111
	0.2751	0	0.4859	0.4684	0.5033
	0.0919	0	0.535	0.5145	0.5554
	0.1968	0	0.5069	0.49	0.5238
	0.4497	0	0.4392	0.4129	0.4659
	0.4492	0	0.4394	0.4131	0.466
	0.2765	0	0.4855	0.468	0.503
	0.0112	0	0.5565	0.5311	0.5816
	0.4203	0	0.447	0.4226	0.4717
	0.1637	0	0.5158	0.4982	0.5333
	0.4136	0	0.4488	0.4248	0.473
	0.3174	0	0.4745	0.4557	0.4934
	0.7705	0	0.3568	0.3095	0.4071
	0.1661	0	0.5151	0.4976	0.5326
	0.1926	0	0.508	0.4911	0.525
	0.3274	0	0.4718	0.4526	0.4912
	0.1852	0	0.51	0.4929	0.5271
	0.002	0	0.559	0.533	0.5847
	0.481	0	0.431	0.4026	0.4598
	0.1793	0	0.5116	0.4944	0.5288
	0.2186	0	0.501	0.4843	0.5178
	0.441	0	0.4415	0.4158	0.4676
	0.3241	0	0.4727	0.4536	0.4919
	0.1628	0	0.516	0.4984	0.5336
	0.0846	0	0.537	0.5161	0.5578
	0.0058	0	0.558	0.5322	0.5834
	0.227	0	0.4988	0.482	0.5155
	0.0032	0	0.5587	0.5327	0.5843
	0.0512	0	0.5459	0.5231	0.5685
	0.2198	0	0.5007	0.484	0.5175
	0.4967	0	0.4268	0.3974	0.4568
	0.1924	0	0.5081	0.4911	0.525
	0.1026	0	0.5322	0.5122	0.552
	0.0016	0	0.5591	0.533	0.5848
	0.1052	0	0.5315	0.5116	0.5512
	0.2582	0	0.4904	0.4733	0.5075
	0.1768	0	0.5123	0.495	0.5295
	0.1231	0	0.5267	0.5077	0.5456
	0.2582	0	0.4904	0.4733	0.5075
	0.207	0	0.5042	0.4874	0.5209
	0.9275	0	0.3191	0.2637	0.3801
	0.2613	0	0.4896	0.4724	0.5067
	0.3298	0	0.4712	0.4518	0.4907
	0.0004	0	0.5594	0.5333	0.5852
	0.1674	0	0.5148	0.4973	0.5322
	0.1062	0	0.5312	0.5114	0.5509
	0.1709	0	0.5139	0.4965	0.5312
	0.4959	0	0.427	0.3977	0.457
	0.1593	0	0.517	0.4993	0.5346
	0.379	0	0.458	0.4361	0.4801
	0.2264	0	0.4989	0.4822	0.5157
	0.1555	0	0.518	0.5002	0.5358
	0.3555	0	0.4643	0.4437	0.4851
	0.0113	0	0.5565	0.5311	0.5816
	0.1788	0	0.5117	0.4945	0.5289
	0.0017	0	0.5591	0.533	0.5848
	0.1947	0	0.5075	0.4905	0.5244
	0.0028	0	0.5588	0.5328	0.5844
	0.3491	0	0.466	0.4457	0.4864
	0.3022	0	0.4786	0.4603	0.4969
	0.2093	0	0.5036	0.4868	0.5203
	0	0	0.5595	0.5334	0.5853
	0.0086	0	0.5572	0.5317	0.5825
	0.011	0	0.5566	0.5312	0.5817
	0.4068	0	0.4506	0.4271	0.4744
	0.2484	0	0.493	0.4761	0.51
	0.4548	0	0.4379	0.4113	0.4649
	0.3472	0	0.4665	0.4463	0.4869
	0.3881	0	0.4556	0.4332	0.4782
	0.0965	0	0.5338	0.5135	0.554
	0.0614	0	0.5432	0.521	0.5652
	0.1026	0	0.5322	0.5122	0.552
	0.0025	0	0.5588	0.5329	0.5845
	0.1734	0	0.5132	0.4959	0.5305
	0.0001	0	0.5595	0.5333	0.5853
	0.3788	0	0.4581	0.4362	0.4801
	0.3844	0	0.4566	0.4344	0.479
	0.0014	0	0.5591	0.5331	0.5849
	0.0027	0	0.5588	0.5328	0.5844
	0.5149	0	0.422	0.3914	0.4533
	0.1947	0	0.5075	0.4905	0.5244
	0.001	0	0.5592	0.5332	0.585
	0.2251	0	0.4993	0.4825	0.516
	0.2589	0	0.4902	0.4731	0.5073
	0.3897	0	0.4552	0.4327	0.4779
	0.7098	0	0.3719	0.3283	0.4178
	0.2978	0	0.4798	0.4616	0.4979
	0.4567	0	0.4374	0.4106	0.4645
	0.2236	0	0.4997	0.483	0.5164
	0.2405	0	0.4952	0.4783	0.512
	0.2564	0	0.4909	0.4739	0.5079
	0.1946	0	0.5075	0.4906	0.5244
	0.192	0	0.5082	0.4912	0.5251
	0.6477	0	0.3877	0.348	0.4289
	0.0022	0	0.5589	0.5329	0.5846
	0.2952	0	0.4805	0.4625	0.4985
	0.4928	0	0.4279	0.3987	0.4575
	0.0036	0	0.5586	0.5326	0.5841
	0.1824	0	0.5108	0.4936	0.5279
	0.1604	0	0.5167	0.499	0.5343
	0.1635	0	0.5158	0.4983	0.5334
	0.2985	0	0.4796	0.4615	0.4978
	0.2479	0	0.4932	0.4763	0.5101
	0.4338	0	0.4435	0.4182	0.469
	0.1614	0	0.5164	0.4988	0.534
	0.0038	0	0.5585	0.5326	0.5841
	0.155	0	0.5181	0.5003	0.5359
	0.0102	0	0.5568	0.5313	0.582
	0.1585	0	0.5172	0.4995	0.5348
	0.0082	0	0.5573	0.5317	0.5826
	0.2369	0	0.4961	0.4793	0.5129
	0.5197	0	0.4208	0.3898	0.4524
	0.7801	0	0.3545	0.3066	0.4054
	0.2464	0	0.4936	0.4767	0.5105
	0.0991	0	0.5331	0.513	0.5531
	0.1567	0	0.5177	0.4999	0.5354
	0.1189	0	0.5278	0.5086	0.5469
	0.608	0	0.3978	0.3608	0.4361
	0.4189	0	0.4474	0.4231	0.472
	0.1038	0	0.5318	0.5119	0.5516
	0	0	0.5595	0.5334	0.5853
	0.2421	0	0.4947	0.4779	0.5116
	0.203	0	0.5052	0.4884	0.5221
	0.6588	0	0.3848	0.3444	0.4269
	0.338	0	0.469	0.4492	0.4888
	0.3232	0	0.4729	0.4539	0.4921
	0.0876	0	0.5362	0.5154	0.5568
	0.1409	0	0.5219	0.5036	0.5402
	0	0	0.5595	0.5334	0.5853
	0.2116	0	0.5029	0.4862	0.5197
	0.6624	0	0.3839	0.3433	0.4262
	0.1052	0	0.5315	0.5116	0.5512
	0.2453	0	0.4939	0.477	0.5107
	0.2564	0	0.4909	0.4739	0.5079
	0.186	0	0.5098	0.4927	0.5268
	0.3212	0	0.4735	0.4545	0.4926
	0.1953	0	0.5073	0.4904	0.5242
	0.1106	0	0.53	0.5104	0.5495
	0.2369	0	0.4961	0.4793	0.5129
	0.1915	0	0.5083	0.4913	0.5253
	0.7066	0	0.3727	0.3293	0.4184
	0.1062	0	0.5312	0.5114	0.5509
	0.3904	0	0.455	0.4324	0.4777
	0.7203	0	0.3693	0.325	0.4159
	0.0931	0	0.5347	0.5143	0.5551
	0.1562	0	0.5178	0.5	0.5355
	0.0346	0	0.5503	0.5265	0.574
	0.243	0	0.4945	0.4776	0.5114
	0.1929	0	0.5079	0.491	0.5249
	0.2809	0	0.4843	0.4667	0.5019
	0.1026	0	0.5322	0.5122	0.552
	0.0842	0	0.5371	0.5162	0.5579
	0.1606	0	0.5166	0.499	0.5342
	0.174	0	0.513	0.4957	0.5303
	0.1656	0	0.5153	0.4978	0.5328
	0.2271	0	0.4988	0.482	0.5155
	0.4665	0	0.4348	0.4074	0.4626
	0.756	0	0.3604	0.314	0.4096
	0.2513	0	0.4923	0.4753	0.5092
	0.3534	0	0.4649	0.4443	0.4855
	0.0702	0	0.5408	0.5191	0.5624
	0.1817	0	0.5109	0.4938	0.5281
	0.1941	0	0.5076	0.4907	0.5245
	0.4735	0	0.433	0.4051	0.4613
	0.1793	0	0.5116	0.4944	0.5288
	0.5343	0	0.417	0.385	0.4497
	0.1038	0	0.5318	0.5119	0.5516
	0.3681	0	0.4609	0.4396	0.4824
	0.1748	0	0.5128	0.4955	0.5301
	0.3299	0	0.4712	0.4518	0.4906
	0.096	0	0.5339	0.5136	0.5541
	0.0967	0	0.5338	0.5135	0.5539
	0.0036	0	0.5585	0.5326	0.5841
	0.2511	0	0.4923	0.4753	0.5093
	0.011	0	0.5566	0.5312	0.5817
	0.1164	0	0.5285	0.5092	0.5477
	0.572	0	0.4072	0.3726	0.4427
	0.4812	0	0.4309	0.4025	0.4598
	0.0038	0	0.5585	0.5326	0.5841
	0.0033	0	0.5586	0.5327	0.5843
	0.1583	0	0.5172	0.4995	0.5349
	0.1701	0	0.5141	0.4967	0.5314
	0.339	0	0.4687	0.4489	0.4886
	0.0029	0	0.5587	0.5328	0.5844
	0.3947	0	0.4538	0.431	0.4769
	0.155	0	0.5181	0.5003	0.5359
	0.1859	0	0.5098	0.4928	0.5269
	0.0123	0	0.5563	0.5309	0.5813
	0.4274	0	0.4452	0.4203	0.4703
	0.5796	0	0.4052	0.3701	0.4413
	0.2582	0	0.4904	0.4733	0.5075
	0.0097	0	0.5569	0.5314	0.5821
	0.1827	0	0.5107	0.4936	0.5278
	0.0091	0	0.5571	0.5315	0.5823
	0.2268	0	0.4988	0.4821	0.5156
	0.2797	0	0.4846	0.4671	0.5022
	0.7249	0	0.3682	0.3236	0.4151
	0.2584	0	0.4903	0.4733	0.5074
	0.0029	0	0.5587	0.5328	0.5844
	0.1701	0	0.5141	0.4967	0.5314
	0.1653	0	0.5154	0.4978	0.5328
	0.0966	0	0.5338	0.5135	0.5539
	0.3699	0	0.4605	0.4391	0.482
	0.4567	0	0.4374	0.4106	0.4645
	0.2123	0	0.5027	0.486	0.5195
	0.3099	0	0.4765	0.458	0.4951
	0.3669	0	0.4613	0.44	0.4826
	0.3355	0	0.4697	0.45	0.4894
	0.2918	0	0.4814	0.4635	0.4993
	0.0029	0	0.5587	0.5328	0.5844
	0.1465	0	0.5204	0.5023	0.5385
	0.3941	0	0.454	0.4312	0.477
	0.1433	0	0.5213	0.503	0.5394
	0.1889	0	0.509	0.492	0.526
	0.2711	0	0.4869	0.4696	0.5043
	0.274	0	0.4862	0.4688	0.5036
	0.4099	0	0.4498	0.426	0.4738
	0.0507	0	0.546	0.5232	0.5687
	0.2872	0	0.4826	0.4648	0.5004
	0.1594	0	0.5169	0.4993	0.5346
	0.1713	0	0.5137	0.4964	0.5311
	0.251	0	0.4923	0.4754	0.5093
	0.0019	0	0.559	0.533	0.5847
	0.2319	0	0.4975	0.4807	0.5142
	0.1892	0	0.5089	0.4919	0.5259
	0.1713	0	0.5137	0.4964	0.5311
	0.1025	0	0.5322	0.5122	0.5521
	0.0284	0	0.552	0.5277	0.576
	0.1302	0	0.5248	0.5061	0.5434
	0.3555	0	0.4643	0.4437	0.4851
	0.225	0	0.4993	0.4826	0.5161
	0.0026	0	0.5588	0.5328	0.5845
	0.2495	0	0.4927	0.4758	0.5097
	0.1643	0	0.5156	0.4981	0.5332
	0.0059	0	0.5579	0.5322	0.5834
	0.7742	0	0.3559	0.3084	0.4064
	0.1712	0	0.5138	0.4964	0.5311
	0.259	0	0.4902	0.4731	0.5073
	0.5238	0	0.4197	0.3884	0.4517
	0.5538	0	0.4119	0.3785	0.4461
	0.1285	0	0.5252	0.5065	0.544
	0.0588	0	0.5439	0.5215	0.5661
	0.4203	0	0.447	0.4226	0.4717
	0.1816	0	0.511	0.4938	0.5281
	0.0032	0	0.5587	0.5327	0.5843
	0.8681	0	0.3331	0.2806	0.3902
	0.0034	0	0.5586	0.5327	0.5842
	0.0035	0	0.5586	0.5327	0.5842
	0.4517	0	0.4387	0.4123	0.4655
	0.1472	0	0.5202	0.5021	0.5383
	0.1864	0	0.5097	0.4926	0.5267
	0.3079	0	0.4771	0.4586	0.4956
	0.1625	0	0.5161	0.4985	0.5337
	0.241	0	0.495	0.4782	0.5119
	0.101	0	0.5326	0.5125	0.5525
	0.0052	0	0.5581	0.5323	0.5836
	0.1798	0	0.5115	0.4943	0.5286
	0.4286	0	0.4448	0.4199	0.47
	0.0842	0	0.5371	0.5162	0.5579
	0.1451	0	0.5208	0.5026	0.5389
	0.2416	0	0.4948	0.478	0.5117
	0.182	0	0.5109	0.4937	0.528
	0.4475	0	0.4398	0.4137	0.4663
	0.0524	0	0.5456	0.5228	0.5682
	0.3228	0	0.4731	0.454	0.4922
	0.0031	0	0.5587	0.5327	0.5843
	0.192	0	0.5082	0.4912	0.5251
	0.049	0	0.5465	0.5235	0.5692
	0.8963	0	0.3264	0.2725	0.3854
	0.2264	0	0.4989	0.4822	0.5157
	0.3883	0	0.4556	0.4331	0.4782
	0.2035	0	0.5051	0.4883	0.5219
	0.7474	0	0.3626	0.3166	0.4111
	0.4748	0	0.4326	0.4046	0.461
	0.035	0	0.5502	0.5264	0.5738
	0.3009	0	0.4789	0.4607	0.4972
	0.2411	0	0.495	0.4782	0.5118
	0.006	0	0.5579	0.5322	0.5833
	0.5299	0	0.4181	0.3864	0.4505
	0.2955	0	0.4804	0.4624	0.4985
	0.4878	0	0.4292	0.4003	0.4585
	0.0103	0	0.5568	0.5313	0.5819
	0.7424	0	0.3638	0.3182	0.412
	0.1633	0	0.5159	0.4983	0.5334
	0.3905	0	0.455	0.4324	0.4777
	0.3719	0	0.4599	0.4384	0.4816
	0.0014	0	0.5591	0.5331	0.5849
	0.0872	0	0.5363	0.5155	0.5569
	0.2123	0	0.5027	0.486	0.5195
	0	0	0.5595	0.5334	0.5853
	0.7586	0	0.3598	0.3132	0.4092
	0.1808	0	0.5112	0.494	0.5283
	0.2335	0	0.497	0.4803	0.5138
	0.011	0	0.5566	0.5312	0.5817
	0.3683	0	0.4609	0.4396	0.4823
	0.1271	0	0.5256	0.5068	0.5444
	0.2542	0	0.4915	0.4745	0.5085
	0.7733	0	0.3561	0.3087	0.4066
	0.5057	0	0.4245	0.3944	0.4551
	0.007	0	0.5576	0.532	0.583
	0.0084	0	0.5573	0.5317	0.5826
	0.3474	0	0.4665	0.4463	0.4868
	0.1329	0	0.5241	0.5054	0.5426
	0.2198	0	0.5007	0.484	0.5175
	0.2466	0	0.4935	0.4766	0.5104
	0.224	0	0.4996	0.4828	0.5163
	0.0112	0	0.5565	0.5311	0.5816
	0.4995	0	0.4261	0.3965	0.4563
	0.2886	0	0.4822	0.4644	0.5001
	0.1918	0	0.5082	0.4913	0.5252
	0.4664	0	0.4348	0.4074	0.4626
	0.1608	0	0.5166	0.4989	0.5342
	0.0058	0	0.558	0.5322	0.5834
	0.8274	0	0.3429	0.2925	0.3972
	0.0061	0	0.5579	0.5321	0.5833
	0.0018	0	0.559	0.533	0.5847
	0.3648	0	0.4618	0.4407	0.4831
	0.2474	0	0.4933	0.4764	0.5102
	0.6588	0	0.3848	0.3444	0.4269
	0	0	0.5595	0.5334	0.5853
	0.4548	0	0.4379	0.4113	0.4649
	0.0038	0	0.5585	0.5326	0.5841
	0.1051	0	0.5315	0.5117	0.5512
	0.6662	0	0.383	0.3421	0.4256
	0.1026	0	0.5322	0.5122	0.552
	0.1012	0	0.5325	0.5125	0.5525
	0.1363	0	0.5232	0.5047	0.5416
	0.158	0	0.5173	0.4996	0.535
	0.3941	0	0.454	0.4312	0.477
	0.5796	0	0.4052	0.3701	0.4413
	0.2069	0	0.5042	0.4874	0.521
	0.2933	0	0.481	0.463	0.499
	0.2181	0	0.5012	0.4844	0.5179
	0.6245	0	0.3936	0.3555	0.4331
	0.325	0	0.4725	0.4533	0.4917
	0.1793	0	0.5116	0.4944	0.5288
	0.1017	0	0.5324	0.5124	0.5523
	0.4173	0	0.4478	0.4236	0.4723
	0.4541	0	0.4381	0.4115	0.465
	0.2242	0	0.4995	0.4828	0.5163
	0.4325	0	0.4438	0.4186	0.4693
	0.4195	0	0.4473	0.4229	0.4719
	0.2822	0	0.4839	0.4663	0.5016
	0.307	0	0.4773	0.4589	0.4958
	0.3866	0	0.456	0.4336	0.4785
	0.1068	0	0.531	0.5113	0.5507
	0.0123	0	0.5563	0.5309	0.5813
	0.3491	0	0.466	0.4457	0.4864
	0.0001	0	0.5595	0.5333	0.5853
	0.1781	0	0.5119	0.4947	0.5291
	0.141	0	0.5219	0.5036	0.5401
	0.2241	0	0.4996	0.4828	0.5163
	0.1958	0	0.5072	0.4903	0.5241
	0.2884	0	0.4823	0.4645	0.5001
	0.584	0	0.404	0.3686	0.4405
	0.2123	0	0.5027	0.486	0.5195
	0.1715	0	0.5137	0.4963	0.531
	0.0032	0	0.5586	0.5327	0.5843
	0.2958	0	0.4803	0.4623	0.4984
	0.2513	0	0.4923	0.4753	0.5092
	0.3259	0	0.4722	0.453	0.4915
	0.1564	0	0.5178	0.5	0.5355
	0.3076	0	0.4771	0.4587	0.4957
	0.1691	0	0.5143	0.4969	0.5317
	0.5515	0	0.4125	0.3793	0.4465
	0.293	0	0.4811	0.4631	0.4991
	0.2247	0	0.4994	0.4827	0.5162
	0.4475	0	0.4398	0.4137	0.4663
	0.1281	0	0.5253	0.5065	0.5441
	0.1555	0	0.518	0.5002	0.5358
	0.5515	0	0.4125	0.3793	0.4465
	0.3192	0	0.474	0.4551	0.493
	0.0108	0	0.5566	0.5312	0.5818
	0.1485	0	0.5199	0.5018	0.5378
	0.0051	0	0.5582	0.5324	0.5837
	0.5116	0	0.4229	0.3924	0.454
	0.4205	0	0.447	0.4226	0.4716
	0.307	0	0.4773	0.4589	0.4958
	0.7818	0	0.3541	0.3061	0.4051
	0.1446	0	0.5209	0.5027	0.539
	0.0002	0	0.5595	0.5333	0.5853
	0.007	0	0.5576	0.532	0.583
	0.4099	0	0.4498	0.426	0.4738
	0.4	0	0.4524	0.4293	0.4758
	0.263	0	0.4891	0.472	0.5063
	0.3077	0	0.4771	0.4587	0.4956
	0.1843	0	0.5103	0.4932	0.5273
	0.6413	0	0.3893	0.35	0.43
	0.0005	0	0.5594	0.5333	0.5852
	0.2582	0	0.4904	0.4733	0.5075
	0.2369	0	0.4961	0.4793	0.5129
	0.4721	0	0.4333	0.4055	0.4615
	0.4403	0	0.4417	0.416	0.4677
	0.2862	0	0.4829	0.4652	0.5007
	0.0016	0	0.5591	0.533	0.5848
	0.8188	0	0.345	0.295	0.3987
	0.5498	0	0.4129	0.3799	0.4468
	0.1442	0	0.521	0.5028	0.5392
	0.0066	0	0.5577	0.532	0.5831
	0.1947	0	0.5075	0.4905	0.5244
	0.1495	0	0.5196	0.5016	0.5376
	0.2947	0	0.4806	0.4626	0.4987
	0.0783	0	0.5387	0.5174	0.5598
	0.0004	0	0.5594	0.5333	0.5852
	0.0021	0	0.5589	0.5329	0.5846
	0.3737	0	0.4594	0.4378	0.4812
	0.2392	0	0.4955	0.4787	0.5123
	0.3555	0	0.4643	0.4437	0.4851
	0.0019	0	0.559	0.533	0.5847
	0.343	0	0.4677	0.4477	0.4878
	0.1892	0	0.5089	0.4919	0.5259
	0.2181	0	0.5012	0.4844	0.5179
	0.186	0	0.5098	0.4927	0.5268
	0.209	0	0.5036	0.4868	0.5204
	0.258	0	0.4905	0.4734	0.5075
	0.2924	0	0.4812	0.4633	0.4992
	0.3084	0	0.4769	0.4584	0.4955
	0.0285	0	0.5519	0.5277	0.576
	1	0	0.3024	0.2441	0.3679
	0.0852	0	0.5368	0.516	0.5576
	0.5092	0	0.4235	0.3932	0.4544
	0.1898	0	0.5088	0.4918	0.5258
	0.281	0	0.4843	0.4667	0.5019
	0.481	0	0.431	0.4026	0.4598
	0.0286	0	0.5519	0.5277	0.5759
	0.0029	0	0.5587	0.5328	0.5844
	0.0113	0	0.5565	0.5311	0.5816
	0.3663	0	0.4614	0.4402	0.4828
	0.0038	0	0.5585	0.5326	0.5841
	0.5506	0	0.4127	0.3796	0.4467
	0.1548	0	0.5182	0.5003	0.536
	0.1953	0	0.5073	0.4904	0.5242
	0.1828	0	0.5107	0.4935	0.5277
	0.0066	0	0.5578	0.532	0.5832
	0.4797	0	0.4313	0.403	0.4601
	0.4046	0	0.4512	0.4278	0.4748
	0.18	0	0.5114	0.4942	0.5286
	0.119	0	0.5278	0.5086	0.5469
	0.1471	0	0.5202	0.5022	0.5383
	0.0029	0	0.5587	0.5328	0.5844
	0.2142	0	0.5022	0.4855	0.519
	0.0983	0	0.5333	0.5131	0.5534
	0.1831	0	0.5106	0.4935	0.5277
	0.3916	0	0.4547	0.432	0.4775
	0.1803	0	0.5113	0.4941	0.5285
	0.1847	0	0.5102	0.4931	0.5272
	0.0979	0	0.5334	0.5132	0.5535
	0.2141	0	0.5022	0.4855	0.519
	0.3124	0	0.4758	0.4572	0.4946
	0.4481	0	0.4397	0.4135	0.4662
	0.3397	0	0.4685	0.4487	0.4885
	0.1017	0	0.5324	0.5124	0.5523
	0.0001	0	0.5595	0.5333	0.5853
	0.2951	0	0.4805	0.4625	0.4986
	0.1432	0	0.5213	0.5031	0.5394
	0.4115	0	0.4494	0.4255	0.4734
	0.183	0	0.5106	0.4935	0.5277
	0.0286	0	0.5519	0.5277	0.5759
	0.2354	0	0.4965	0.4797	0.5133
	0	0	0.5595	0.5334	0.5853
	0	0	0.5595	0.5334	0.5853
	0.1899	0	0.5087	0.4918	0.5257
	0.2247	0	0.4994	0.4826	0.5161
	0.2422	0	0.4947	0.4778	0.5116
	0.0013	0	0.5592	0.5331	0.5849
	0.2043	0	0.5049	0.4881	0.5217
	0.4953	0	0.4272	0.3979	0.4571
	0.3775	0	0.4584	0.4366	0.4804
	0.0862	0	0.5366	0.5158	0.5573
	0.3171	0	0.4746	0.4558	0.4935
	0.1366	0	0.5231	0.5046	0.5415
	0.2206	0	0.5005	0.4838	0.5172
	0.2333	0	0.4971	0.4803	0.5139
	0.4284	0	0.4449	0.42	0.4701
	0.4018	0	0.452	0.4287	0.4754
	0.0009	0	0.5593	0.5332	0.585
	0.2495	0	0.4927	0.4758	0.5097
	0.2171	0	0.5014	0.4847	0.5182
	0.4548	0	0.4379	0.4113	0.4649
	0	0	0.5595	0.5334	0.5853
	0.5101	0	0.4233	0.3929	0.4542
	0.4055	0	0.451	0.4275	0.4747
	0.602	0	0.3994	0.3628	0.4372
	0.2564	0	0.4909	0.4739	0.5079
	0.1386	0	0.5225	0.5041	0.5409
	0.2128	0	0.5026	0.4858	0.5194
	0.64	0	0.3896	0.3505	0.4303
	0.2985	0	0.4796	0.4615	0.4978
	0.182	0	0.5109	0.4937	0.528
	0.1701	0	0.5141	0.4967	0.5314
	0.2803	0	0.4845	0.4669	0.5021
	0.2062	0	0.5044	0.4876	0.5212
	0.3214	0	0.4734	0.4544	0.4925
	0.1714	0	0.5137	0.4963	0.531
	0.2816	0	0.4841	0.4665	0.5017
	0.1564	0	0.5178	0.5	0.5355
	0.2803	0	0.4845	0.4669	0.5021
	0.6588	0	0.3848	0.3444	0.4269
	0.1724	0	0.5135	0.4961	0.5308
	0.2368	0	0.4962	0.4794	0.513
	0.035	0	0.5502	0.5264	0.5738
	0.3758	0	0.4589	0.4372	0.4808
	0.7436	0	0.3635	0.3178	0.4118
	0.319	0	0.4741	0.4552	0.4931
	0.1827	0	0.5107	0.4936	0.5278
	0.3084	0	0.4769	0.4584	0.4955
	0.3299	0	0.4712	0.4518	0.4906
	0.0031	0	0.5587	0.5327	0.5843
	0.3474	0	0.4665	0.4463	0.4868
	0.2121	0	0.5028	0.486	0.5195
	0.0077	0	0.5575	0.5318	0.5828
	0.0286	0	0.5519	0.5277	0.5759
	0.2266	0	0.4989	0.4821	0.5156
	0.0979	0	0.5334	0.5132	0.5535
	0.2314	0	0.4976	0.4808	0.5144
	0.0103	0	0.5568	0.5313	0.5819
	0.2401	0	0.4953	0.4784	0.5121
	0	0	0.5595	0.5334	0.5853
	0.4094	0	0.4499	0.4262	0.4739
	0.0314	0	0.5512	0.5271	0.575
	0.0105	0	0.5567	0.5313	0.5819
	0.1841	0	0.5103	0.4932	0.5274
	0.4205	0	0.447	0.4226	0.4716
	0.255	0	0.4913	0.4742	0.5083
	0.0026	0	0.5588	0.5328	0.5845
	0.2552	0	0.4912	0.4742	0.5082
	0.1722	0	0.5135	0.4962	0.5308
	0.2552	0	0.4912	0.4742	0.5082
	0.0033	0	0.5586	0.5327	0.5842
	0.304	0	0.4781	0.4598	0.4965
	0.4189	0	0.4474	0.4231	0.472
	0.3557	0	0.4643	0.4436	0.485
	0.1798	0	0.5115	0.4943	0.5286
	0.1764	0	0.5124	0.4951	0.5296
	0.3691	0	0.4607	0.4393	0.4822
	0.522	0	0.4202	0.389	0.452
	0.0029	0	0.5587	0.5328	0.5844
	0.4816	0	0.4308	0.4024	0.4597
	0.0029	0	0.5587	0.5328	0.5844
	0.17	0	0.5141	0.4967	0.5315
	0.3641	0	0.462	0.4409	0.4832
	0.1692	0	0.5143	0.4969	0.5317
	0.2336	0	0.497	0.4802	0.5138
	0.252	0	0.4921	0.4751	0.509
	0.1996	0	0.5062	0.4893	0.523
	0.225	0	0.4993	0.4826	0.5161
	0.2989	0	0.4795	0.4613	0.4977
	0.2718	0	0.4867	0.4694	0.5041
	0.3448	0	0.4672	0.4471	0.4874
	0.191	0	0.5085	0.4915	0.5254
	0.2985	0	0.4796	0.4614	0.4978
	0.5114	0	0.423	0.3925	0.454
	0	0	0.5595	0.5334	0.5853
	0.1753	0	0.5127	0.4954	0.5299
	0.1919	0	0.5082	0.4912	0.5252
	0.522	0	0.4202	0.389	0.452
	0.1525	0	0.5188	0.5009	0.5367
	0.3681	0	0.4609	0.4396	0.4824
	0.0062	0	0.5579	0.5321	0.5833
	0.1997	0	0.5061	0.4893	0.523
	0.1205	0	0.5274	0.5083	0.5464
	0.3232	0	0.4729	0.4539	0.4921
	0.0057	0	0.558	0.5322	0.5834
	0.666	0	0.383	0.3422	0.4256
	0.2513	0	0.4923	0.4753	0.5092
	0.011	0	0.5566	0.5312	0.5817
	0.5197	0	0.4208	0.3898	0.4524
	0.1968	0	0.5069	0.49	0.5238
	0.0022	0	0.5589	0.5329	0.5846
	0.3782	0	0.4582	0.4364	0.4803
	0.339	0	0.4687	0.4489	0.4886
	0.0558	0	0.5447	0.5221	0.567
	0.1477	0	0.5201	0.502	0.5381
	0.0663	0	0.5419	0.5199	0.5636
	0.1433	0	0.5213	0.503	0.5394
	0.3916	0	0.4547	0.432	0.4775
	0.1676	0	0.5147	0.4973	0.5322
	0.1416	0	0.5217	0.5034	0.54
	0.3034	0	0.4783	0.46	0.4966
	0.3704	0	0.4603	0.4389	0.4819
	0.4748	0	0.4326	0.4046	0.461
	0.0091	0	0.5571	0.5316	0.5823
	0.2201	0	0.5006	0.4839	0.5174
	0.0101	0	0.5568	0.5314	0.582
	0.177	0	0.5122	0.495	0.5294
	0.1877	0	0.5093	0.4923	0.5264
	0.0935	0	0.5346	0.5142	0.5549
	0.3401	0	0.4684	0.4486	0.4884
	0.3299	0	0.4712	0.4518	0.4906
	0.2552	0	0.4912	0.4742	0.5082
	0.4269	0	0.4453	0.4205	0.4704
	0.1035	0	0.5319	0.512	0.5518
	0.3669	0	0.4613	0.44	0.4826
	0.2229	0	0.4999	0.4831	0.5166
	0.3099	0	0.4765	0.458	0.4951
	0.4013	0	0.4521	0.4289	0.4755
	0.0001	0	0.5595	0.5333	0.5853
	0.1731	0	0.5133	0.4959	0.5306
	0.2555	0	0.4911	0.4741	0.5082
	0.0778	0	0.5388	0.5175	0.5599
	0.4475	0	0.4398	0.4137	0.4663
	0.2751	0	0.4859	0.4684	0.5033
	0.2992	0	0.4794	0.4613	0.4976
	0.2172	0	0.5014	0.4847	0.5182
	0.3663	0	0.4614	0.4402	0.4828
	0.2634	0	0.489	0.4718	0.5062
	0.3916	0	0.4547	0.432	0.4775
	0	0	0.5595	0.5334	0.5853
	0.2297	0	0.4981	0.4813	0.5148
	0.0102	0	0.5568	0.5313	0.582
	0.0111	0	0.5566	0.5312	0.5817
	0.0016	0	0.5591	0.533	0.5848
	0.2205	0	0.5005	0.4838	0.5173
	0.253	0	0.4918	0.4748	0.5088
	0.1781	0	0.5119	0.4947	0.5291
	0.756	0	0.3604	0.314	0.4096
	0.1386	0	0.5225	0.5041	0.5409
	0.0033	0	0.5586	0.5327	0.5842
	0.1635	0	0.5159	0.4983	0.5334
	0.344	0	0.4674	0.4473	0.4875
	0.1531	0	0.5186	0.5007	0.5365
	0.2598	0	0.49	0.4729	0.5071
	0.19	0	0.5087	0.4917	0.5257
	0.1785	0	0.5118	0.4946	0.529
	0.3167	0	0.4747	0.4559	0.4936
	0.209	0	0.5036	0.4868	0.5204
	0	0	0.5595	0.5334	0.5853
	0.2697	0	0.4873	0.47	0.5046
	0.0962	0	0.5339	0.5136	0.5541
	0.2235	0	0.4997	0.483	0.5165
	0.6624	0	0.3839	0.3433	0.4262
	0.5538	0	0.4119	0.3785	0.4461
	0.1164	0	0.5285	0.5092	0.5477
	0.3551	0	0.4644	0.4438	0.4852
	0.4403	0	0.4417	0.416	0.4677
	0.2592	0	0.4901	0.473	0.5072
	0.362	0	0.4626	0.4416	0.4837
	0.4573	0	0.4372	0.4104	0.4644
	0.7742	0	0.3559	0.3084	0.4064
	0.069	0	0.5412	0.5194	0.5628
	0	0	0.5595	0.5334	0.5853
	0.3883	0	0.4556	0.4331	0.4782
	0.2139	0	0.5023	0.4855	0.5191
	0.1	0	0.5329	0.5128	0.5528
	0.0102	0	0.5568	0.5313	0.582
	0.2359	0	0.4964	0.4796	0.5132
	0.1964	0	0.507	0.4901	0.5239
	0.3371	0	0.4692	0.4495	0.489
	0.0949	0	0.5342	0.5139	0.5545
	0.7013	0	0.3741	0.331	0.4193
	0.3048	0	0.4779	0.4595	0.4963
	0.0965	0	0.5338	0.5135	0.554
	0.3758	0	0.4589	0.4372	0.4808
	0.0931	0	0.5347	0.5143	0.5551
	0.1038	0	0.5318	0.5119	0.5516
	0.1601	0	0.5167	0.4991	0.5344
	0.3337	0	0.4701	0.4506	0.4898
	0.0024	0	0.5589	0.5329	0.5845
	0.1489	0	0.5198	0.5017	0.5377
	0.2201	0	0.5006	0.4839	0.5174
	0.1271	0	0.5256	0.5068	0.5444
	0.3061	0	0.4775	0.4591	0.496
	0.1485	0	0.5199	0.5018	0.5378
	0.1477	0	0.5201	0.502	0.5381
	0.3815	0	0.4574	0.4353	0.4796
	0.0035	0	0.5586	0.5327	0.5842
	0.2144	0	0.5022	0.4854	0.5189
	0.1025	0	0.5322	0.5122	0.5521
	0.2058	0	0.5045	0.4877	0.5213
	0.0007	0	0.5593	0.5332	0.5851
	0.2802	0	0.4845	0.4669	0.5021
	0.2531	0	0.4918	0.4748	0.5088
	0.1553	0	0.518	0.5002	0.5358
	0.0033	0	0.5586	0.5327	0.5842
	0.2121	0	0.5028	0.486	0.5195
	0.0349	0	0.5502	0.5264	0.5738
	0.1634	0	0.5159	0.4983	0.5334
	0.495	0	0.4273	0.3979	0.4571
	0.2395	0	0.4954	0.4786	0.5123
	0.1855	0	0.5099	0.4929	0.527
	0.1862	0	0.5097	0.4927	0.5268
	0.14	0	0.5222	0.5038	0.5404
	0.0507	0	0.546	0.5232	0.5687
	0.1034	0	0.532	0.512	0.5518
	0.1016	0	0.5324	0.5124	0.5523
	0.0058	0	0.558	0.5322	0.5834
	0.232	0	0.4974	0.4807	0.5142
	0.0051	0	0.5582	0.5324	0.5837
	0.0062	0	0.5579	0.5321	0.5833
	0.0021	0	0.5589	0.5329	0.5846
	0.0811	0	0.5379	0.5168	0.5589
	0.2985	0	0.4796	0.4615	0.4978
	0.3193	0	0.474	0.4551	0.493
	0.37	0	0.4604	0.439	0.482
	0.3171	0	0.4746	0.4558	0.4935
	0.5735	0	0.4068	0.3721	0.4424
	0.4375	0	0.4425	0.417	0.4683
	0.232	0	0.4974	0.4807	0.5142
	0.1499	0	0.5195	0.5015	0.5374
	0.0978	0	0.5335	0.5133	0.5536
	0.4134	0	0.4489	0.4249	0.4731
	0.2069	0	0.5042	0.4874	0.521
	0.1499	0	0.5195	0.5015	0.5374
	0.2542	0	0.4915	0.4745	0.5085
	0.259	0	0.4902	0.4731	0.5073
	0.2931	0	0.481	0.4631	0.499
	0.3161	0	0.4749	0.4561	0.4937
	0.5184	0	0.4211	0.3902	0.4527
	0.0579	0	0.5441	0.5217	0.5664
	0.1997	0	0.5061	0.4893	0.523
	0.16	0	0.5168	0.4991	0.5344
	0.3174	0	0.4745	0.4557	0.4934
	0.1781	0	0.5119	0.4947	0.5291
	0.177	0	0.5122	0.495	0.5294
	0.3815	0	0.4574	0.4353	0.4796
	0.3079	0	0.4771	0.4586	0.4956
	0.4381	0	0.4423	0.4168	0.4682
	0.1618	0	0.5163	0.4987	0.5339
	0.1361	0	0.5232	0.5047	0.5416
	0.3519	0	0.4653	0.4448	0.4858
	0.011	0	0.5566	0.5312	0.5817
	0.0052	0	0.5581	0.5323	0.5836
	0.264	0	0.4888	0.4717	0.506
	0.0065	0	0.5578	0.5321	0.5832
	0.0031	0	0.5587	0.5327	0.5843
	0.6437	0	0.3887	0.3493	0.4296
	0.2978	0	0.4798	0.4616	0.4979
	0.1495	0	0.5196	0.5016	0.5376
	0.2043	0	0.5049	0.4881	0.5217
	0	0	0.5595	0.5334	0.5853
	0.7203	0	0.3693	0.325	0.4159
	0.3778	0	0.4583	0.4365	0.4803
	0.5343	0	0.417	0.385	0.4497
	0.1691	0	0.5143	0.4969	0.5317
	0.2629	0	0.4891	0.472	0.5063
	0.2217	0	0.5002	0.4835	0.517
	0.208	0	0.5039	0.4871	0.5207
	0.4829	0	0.4305	0.402	0.4594
	0.1622	0	0.5162	0.4986	0.5338
	0.4	0	0.4524	0.4293	0.4758
	0.0068	0	0.5577	0.532	0.5831
	0.207	0	0.5042	0.4874	0.5209
	0.2162	0	0.5017	0.4849	0.5184
	0.4988	0	0.4263	0.3967	0.4564
	0.2784	0	0.485	0.4675	0.5025
	0.5077	0	0.4239	0.3937	0.4547
	0.2032	0	0.5052	0.4883	0.522
	0.0588	0	0.5439	0.5215	0.5661
	0.5785	0	0.4055	0.3704	0.4415
	0.0738	0	0.5399	0.5184	0.5612
	0.3025	0	0.4785	0.4602	0.4968
	0.5117	0	0.4229	0.3924	0.4539
	0.0979	0	0.5334	0.5132	0.5535
	0.3034	0	0.4783	0.4599	0.4966
	0.2959	0	0.4803	0.4622	0.4984
	0.443	0	0.441	0.4152	0.4672
	0.3646	0	0.4619	0.4407	0.4831
	0.1855	0	0.5099	0.4929	0.527
	0.1665	0	0.515	0.4975	0.5325
	0.4639	0	0.4355	0.4082	0.4631
	0.2409	0	0.495	0.4782	0.5119
	0.0106	0	0.5567	0.5313	0.5819
	0.2991	0	0.4794	0.4613	0.4976
	0.0035	0	0.5586	0.5327	0.5842
	0.1745	0	0.5129	0.4956	0.5302
	0.2455	0	0.4938	0.4769	0.5107
	0.3418	0	0.468	0.448	0.488
	0.0094	0	0.557	0.5315	0.5822
	0.7733	0	0.3561	0.3087	0.4066
	0.1838	0	0.5104	0.4933	0.5275
	0.0067	0	0.5577	0.532	0.5831
	0.1442	0	0.521	0.5028	0.5392
	0.2265	0	0.4989	0.4822	0.5157
	0.1764	0	0.5124	0.4951	0.5296
	0.035	0	0.5502	0.5264	0.5738
	0.4548	0	0.4379	0.4113	0.4649
	0.0125	0	0.5562	0.5309	0.5812
	0.0036	0	0.5585	0.5326	0.5841
	0.2217	0	0.5002	0.4835	0.517
	0.4274	0	0.4452	0.4203	0.4703
	0.274	0	0.4862	0.4688	0.5036
	0.7492	0	0.3621	0.3161	0.4108
	0.155	0	0.5181	0.5003	0.5359
	0.5428	0	0.4148	0.3822	0.4481
	0.1636	0	0.5158	0.4983	0.5334
	0.0005	0	0.5594	0.5333	0.5852
	0.4481	0	0.4397	0.4135	0.4662
	0.2009	0	0.5058	0.4889	0.5226
	0.7359	0	0.3654	0.3202	0.4132
	0.0563	0	0.5445	0.522	0.5669
	0.1848	0	0.5101	0.493	0.5272
	0.0066	0	0.5577	0.532	0.5831
	0.5498	0	0.4129	0.3799	0.4468
	0.1235	0	0.5266	0.5076	0.5455
	0.4298	0	0.4445	0.4195	0.4698
	0.2554	0	0.4911	0.4741	0.5082
	0.3039	0	0.4781	0.4598	0.4965
	0.0097	0	0.5569	0.5314	0.5821
	0.0033	0	0.5586	0.5327	0.5842
	0.0066	0	0.5577	0.532	0.5831
	0.2725	0	0.4866	0.4692	0.5039
	0.4381	0	0.4423	0.4168	0.4681
	0.1802	0	0.5114	0.4942	0.5285
	0.1762	0	0.5124	0.4952	0.5297
	0.0001	0	0.5595	0.5333	0.5853
	0.1362	0	0.5232	0.5047	0.5416
	0.0102	0	0.5568	0.5313	0.582
	0.3814	0	0.4574	0.4353	0.4796
	0.569	0	0.4079	0.3735	0.4432
	0.2742	0	0.4861	0.4687	0.5035
	0	0	0.5595	0.5334	0.5853
	0.1361	0	0.5232	0.5047	0.5416
	0.257	0	0.4907	0.4737	0.5078
	0.1963	0	0.507	0.4901	0.5239
	0.1585	0	0.5172	0.4995	0.5348
	0	0	0.5595	0.5334	0.5853
	0.1679	0	0.5147	0.4972	0.5321
	0.4672	0	0.4346	0.4072	0.4625
	0.2295	0	0.4981	0.4814	0.5149
	0.0026	0	0.5588	0.5328	0.5845
	0.1362	0	0.5232	0.5047	0.5416
	0.141	0	0.5219	0.5036	0.5401
	0.2955	0	0.4804	0.4624	0.4985
	0.1531	0	0.5186	0.5007	0.5365
	0.1881	0	0.5092	0.4922	0.5262
	0.0014	0	0.5591	0.5331	0.5849
	0.4096	0	0.4499	0.4261	0.4738
	0.0032	0	0.5587	0.5327	0.5843
	0.2532	0	0.4917	0.4747	0.5087
	0.2206	0	0.5005	0.4838	0.5172
	0.3067	0	0.4774	0.459	0.4959
	0.3412	0	0.4681	0.4482	0.4882
	0.1855	0	0.5099	0.4929	0.527
	0.4878	0	0.4292	0.4003	0.4585
	0.3231	0	0.473	0.4539	0.4922
	0.4082	0	0.4502	0.4266	0.4741
	0.1332	0	0.524	0.5054	0.5425
	0.1001	0	0.5328	0.5128	0.5528
	0.274	0	0.4862	0.4688	0.5036
	0.0778	0	0.5388	0.5175	0.5599
	0.1416	0	0.5217	0.5034	0.5399
	0.1017	0	0.5324	0.5124	0.5523
	0.122	0	0.527	0.5079	0.5459
	0.3504	0	0.4657	0.4453	0.4862
	0.1732	0	0.5132	0.4959	0.5305
	0.1808	0	0.5112	0.494	0.5283
	0.3012	0	0.4788	0.4606	0.4971
	0.7013	0	0.3741	0.331	0.4193
	0.0114	0	0.5565	0.5311	0.5816
	0.4954	0	0.4272	0.3978	0.457
	0.006	0	0.5579	0.5322	0.5834
	0.2286	0	0.4984	0.4816	0.5151
	0.011	0	0.5566	0.5312	0.5817
	0.0636	0	0.5426	0.5205	0.5645
	0.209	0	0.5036	0.4868	0.5204
	0.1478	0	0.5201	0.502	0.5381
	0.0032	0	0.5586	0.5327	0.5843
	0.2589	0	0.4902	0.4731	0.5073
	0.1824	0	0.5108	0.4936	0.5279
	0.3099	0	0.4765	0.458	0.4951
	0.2495	0	0.4927	0.4758	0.5097
	0.01	0	0.5568	0.5314	0.582
	0.3459	0	0.4669	0.4467	0.4871
	0.2981	0	0.4797	0.4616	0.4979
	0.2484	0	0.493	0.4761	0.51
	0.3203	0	0.4737	0.4548	0.4928
	0.6218	0	0.3943	0.3563	0.4336
	0.0002	0	0.5595	0.5333	0.5853
	0.1095	0	0.5303	0.5107	0.5499
	0.2206	0	0.5005	0.4838	0.5172
	0.0876	0	0.5362	0.5154	0.5568
	0.191	0	0.5085	0.4915	0.5254
	0.1667	0	0.515	0.4975	0.5324
	0.0102	0	0.5568	0.5313	0.582
	0.172	0	0.5136	0.4962	0.5309
	0.0306	0	0.5514	0.5273	0.5752
	0.5528	0	0.4121	0.3789	0.4463
	0.3696	0	0.4605	0.4392	0.4821
	0.1634	0	0.5159	0.4983	0.5334
	0.2914	0	0.4815	0.4636	0.4994
	0.2465	0	0.4935	0.4766	0.5104
	0.3129	0	0.4757	0.457	0.4944
	0.6067	0	0.3982	0.3612	0.4363
	0.6292	0	0.3924	0.3539	0.4322
	0.1451	0	0.5208	0.5026	0.5389
	0	0	0.5595	0.5334	0.5853
	0.4995	0	0.4261	0.3965	0.4563
	0.2862	0	0.4829	0.4652	0.5007
	0.7579	0	0.3599	0.3134	0.4093
	0.2803	0	0.4845	0.4669	0.5021
	0.441	0	0.4415	0.4158	0.4676
	0.0552	0	0.5448	0.5223	0.5672
	0.1667	0	0.515	0.4975	0.5324
	0.1873	0	0.5094	0.4924	0.5265
	0.0026	0	0.5588	0.5328	0.5845
	0.363	0	0.4623	0.4413	0.4835
	0.0505	0	0.5461	0.5232	0.5687
	0.2784	0	0.485	0.4675	0.5025
	0.2797	0	0.4846	0.4671	0.5022
	0.2987	0	0.4795	0.4614	0.4977
	0.1593	0	0.517	0.4993	0.5346
	0.2319	0	0.4975	0.4807	0.5142
	0.0027	0	0.5588	0.5328	0.5845
	0.2565	0	0.4909	0.4738	0.5079
	0.3815	0	0.4574	0.4353	0.4796
	0.1471	0	0.5202	0.5022	0.5383
	0.207	0	0.5042	0.4874	0.5209
	0.0558	0	0.5447	0.5221	0.567
	0.0848	0	0.5369	0.516	0.5577
	0.3048	0	0.4779	0.4595	0.4963
	0.1914	0	0.5084	0.4914	0.5253
	0.2251	0	0.4993	0.4825	0.516
	0.2872	0	0.4826	0.4648	0.5004
	0	0	0.5595	0.5334	0.5853
	0.2288	0	0.4983	0.4815	0.515
	0.3523	0	0.4652	0.4447	0.4857
	0.2804	0	0.4844	0.4669	0.502
	0.0102	0	0.5568	0.5313	0.582
	0.3504	0	0.4657	0.4453	0.4862
	0.2598	0	0.49	0.4729	0.5071
	0.183	0	0.5106	0.4935	0.5277
	0.2596	0	0.49	0.4729	0.5071
	0.3167	0	0.4747	0.4559	0.4936
	0.3474	0	0.4665	0.4462	0.4868
	0.2058	0	0.5045	0.4877	0.5213
	0.3813	0	0.4574	0.4354	0.4796
	0.3778	0	0.4583	0.4365	0.4803
	0.0001	0	0.5595	0.5333	0.5853
	0.2882	0	0.4823	0.4645	0.5002
	0.1595	0	0.5169	0.4992	0.5345
	0.1387	0	0.5225	0.5041	0.5408
	0.3124	0	0.4758	0.4572	0.4946
	0.5528	0	0.4121	0.3789	0.4463
	0.1205	0	0.5274	0.5083	0.5464
	0.443	0	0.441	0.4152	0.4672
	0.407	0	0.4506	0.427	0.4744
	0.1712	0	0.5138	0.4964	0.5311
	0.5528	0	0.4121	0.3789	0.4463
	0.5117	0	0.4229	0.3924	0.4539
	0.1091	0	0.5304	0.5108	0.55
	0.005	0	0.5582	0.5324	0.5837
	0.177	0	0.5122	0.495	0.5294
	0.0087	0	0.5572	0.5316	0.5825
	0.0351	0	0.5502	0.5263	0.5738
	0.0596	0	0.5437	0.5213	0.5658
	0	0	0.5595	0.5334	0.5853
	0.3646	0	0.4619	0.4407	0.4831
	0.4953	0	0.4272	0.3978	0.4571
	0.3294	0	0.4713	0.4519	0.4907
	0.3658	0	0.4616	0.4404	0.4829
	0.1636	0	0.5158	0.4982	0.5333
	0.0001	0	0.5595	0.5333	0.5853
	0.3485	0	0.4662	0.4459	0.4866
	0.0035	0	0.5586	0.5327	0.5842
	0.0069	0	0.5577	0.532	0.583
	0.4074	0	0.4505	0.4269	0.4743
	0.1775	0	0.5121	0.4949	0.5293
	0.1608	0	0.5166	0.4989	0.5342
	0.1706	0	0.5139	0.4966	0.5313
	0.2797	0	0.4846	0.4671	0.5022
	0.3005	0	0.479	0.4608	0.4973
	0.1477	0	0.5201	0.502	0.5381
	0.3668	0	0.4613	0.4401	0.4827
	0.751	0	0.3617	0.3155	0.4105
	0.3355	0	0.4697	0.45	0.4894
	0.0015	0	0.5591	0.5331	0.5849
	0.375	0	0.4591	0.4374	0.4809
	0.1045	0	0.5317	0.5118	0.5514
	0.415	0	0.4484	0.4244	0.4727
	0.2495	0	0.4927	0.4758	0.5097
	0.1106	0	0.53	0.5104	0.5495
	0.4829	0	0.4305	0.402	0.4594
	0.1051	0	0.5315	0.5117	0.5512
	0.2195	0	0.5008	0.4841	0.5176
	0.5531	0	0.4121	0.3788	0.4462
	0.1735	0	0.5132	0.4958	0.5304
	0.3078	0	0.4771	0.4586	0.4956
	0.3941	0	0.454	0.4312	0.477
	0.3418	0	0.468	0.448	0.488
	0.1435	0	0.5212	0.503	0.5394
	0.5223	0	0.4201	0.3889	0.452
	0.4229	0	0.4463	0.4218	0.4712
	0.2062	0	0.5044	0.4876	0.5212
	0.1862	0	0.5097	0.4927	0.5268
	0.4915	0	0.4282	0.3991	0.4578
	0.4646	0	0.4353	0.408	0.463
	0.304	0	0.4781	0.4598	0.4965
	0.259	0	0.4902	0.4731	0.5073
	0.0028	0	0.5588	0.5328	0.5844
	0.0926	0	0.5348	0.5144	0.5552
	0.5717	0	0.4072	0.3726	0.4427
	0.1989	0	0.5063	0.4895	0.5232
	0.4619	0	0.436	0.4089	0.4635
	0.2243	0	0.4995	0.4828	0.5162
	0.7249	0	0.3682	0.3236	0.4151
	0.1695	0	0.5142	0.4968	0.5316
	0.2919	0	0.4814	0.4634	0.4993
	0.3744	0	0.4593	0.4376	0.4811
	0.2069	0	0.5042	0.4874	0.521
	0.1816	0	0.511	0.4938	0.5281
	0.0543	0	0.5451	0.5224	0.5675
	0.1383	0	0.5226	0.5042	0.5409
	0.245	0	0.4939	0.4771	0.5108
	0.001	0	0.5592	0.5332	0.585
	0.186	0	0.5098	0.4927	0.5268
	0.3696	0	0.4605	0.4392	0.4821
	0.2392	0	0.4955	0.4787	0.5123
	0.4284	0	0.4449	0.42	0.4701
	0.2123	0	0.5027	0.486	0.5195
	0.2526	0	0.4919	0.4749	0.5089
	0.2003	0	0.506	0.4891	0.5228
	0.3815	0	0.4574	0.4353	0.4796
	0.7477	0	0.3625	0.3165	0.4111
	0.209	0	0.5036	0.4868	0.5204
	0.0007	0	0.5593	0.5332	0.5851
	0.3061	0	0.4775	0.4591	0.496
	0.0084	0	0.5573	0.5317	0.5826
	0.7563	0	0.3603	0.3139	0.4096
	0	0	0.5595	0.5334	0.5853
	0.1996	0	0.5062	0.4893	0.523
	0.3916	0	0.4547	0.432	0.4775
	0.2128	0	0.5026	0.4858	0.5194
	0.1203	0	0.5274	0.5083	0.5465
	0.1383	0	0.5226	0.5042	0.5409
	0.142	0	0.5216	0.5033	0.5398
	0.1651	0	0.5154	0.4979	0.5329
	0.7976	0	0.3502	0.3013	0.4023
	0.1989	0	0.5063	0.4895	0.5232
	0.2262	0	0.499	0.4822	0.5157
	0.378	0	0.4583	0.4364	0.4803
	0.1952	0	0.5073	0.4904	0.5242
	0.3454	0	0.467	0.4469	0.4872
	0.3258	0	0.4723	0.4531	0.4915
	0.362	0	0.4626	0.4416	0.4837
	0.0931	0	0.5347	0.5143	0.5551
	0.1636	0	0.5158	0.4983	0.5334
	0.3306	0	0.471	0.4516	0.4905
	0.4036	0	0.4515	0.4281	0.475
	0.1472	0	0.5202	0.5021	0.5383
	0.1684	0	0.5145	0.4971	0.5319
	0.4099	0	0.4498	0.426	0.4738
	0.109	0	0.5305	0.5108	0.55
	0.2011	0	0.5057	0.4889	0.5226
	0.7066	0	0.3727	0.3293	0.4184
	0.3428	0	0.4677	0.4477	0.4878
	0.1595	0	0.5169	0.4992	0.5345
	0.4823	0	0.4306	0.4022	0.4595
	0.0001	0	0.5595	0.5333	0.5853
	0.0055	0	0.558	0.5323	0.5835
	0.0038	0	0.5585	0.5326	0.5841
	0.1471	0	0.5202	0.5022	0.5383
	0.3744	0	0.4593	0.4376	0.4811
	0.6095	0	0.3975	0.3603	0.4358
	0.0851	0	0.5368	0.516	0.5576
	0.244	0	0.4942	0.4774	0.5111
	0.2827	0	0.4838	0.4662	0.5015
	0.4	0	0.4524	0.4293	0.4758
	0.2804	0	0.4844	0.4669	0.502
	0.608	0	0.3978	0.3608	0.4361
	0.3244	0	0.4726	0.4535	0.4919
	0.1536	0	0.5185	0.5006	0.5363
	0	0	0.5595	0.5334	0.5853
	0.3084	0	0.4769	0.4584	0.4955
	0.3866	0	0.456	0.4336	0.4785
	0.228	0	0.4985	0.4818	0.5153
	0.2448	0	0.494	0.4771	0.5109
	0.4567	0	0.4374	0.4106	0.4645
	0.1487	0	0.5198	0.5018	0.5378
	0.1907	0	0.5085	0.4915	0.5255
	0.2262	0	0.499	0.4822	0.5157
	0.2333	0	0.4971	0.4803	0.5139
	0.1134	0	0.5293	0.5098	0.5486
	0.3244	0	0.4726	0.4535	0.4919
	0.3472	0	0.4665	0.4463	0.4869
	0.2702	0	0.4872	0.4699	0.5045
	0.1755	0	0.5126	0.4953	0.5299
	0.0085	0	0.5573	0.5317	0.5825
	0.0762	0	0.5392	0.5179	0.5604
	0.4099	0	0.4498	0.426	0.4738
	0.2926	0	0.4812	0.4632	0.4991
	0.3067	0	0.4774	0.459	0.4959
	0.0058	0	0.558	0.5322	0.5834
	0.2474	0	0.4933	0.4764	0.5102
	0.1802	0	0.5114	0.4942	0.5285
	0.008	0	0.5574	0.5318	0.5827
	0.1706	0	0.5139	0.4966	0.5313
	0.0742	0	0.5398	0.5183	0.5611
	0.0334	0	0.5506	0.5267	0.5743
	0.1633	0	0.5159	0.4983	0.5334
	0.4362	0	0.4428	0.4174	0.4685
	0.2765	0	0.4855	0.468	0.503
	0.4378	0	0.4424	0.4169	0.4682
	0.4972	0	0.4267	0.3972	0.4567
	0.1595	0	0.5169	0.4992	0.5345
	0.2172	0	0.5014	0.4847	0.5182
	0.7492	0	0.3621	0.3161	0.4108
	0.1817	0	0.5109	0.4938	0.5281
	0.1958	0	0.5072	0.4903	0.5241
	0.0036	0	0.5586	0.5326	0.5841
	0.3091	0	0.4767	0.4582	0.4953
	0.145	0	0.5208	0.5026	0.5389
	0.3504	0	0.4657	0.4453	0.4862
	0.0032	0	0.5587	0.5327	0.5843
	0.1924	0	0.5081	0.4911	0.525
	0.1499	0	0.5195	0.5015	0.5374
	0.1386	0	0.5225	0.5041	0.5409
	0.0016	0	0.5591	0.533	0.5848
	0.1794	0	0.5116	0.4944	0.5287
	0.2266	0	0.4989	0.4821	0.5156
	0.1819	0	0.5109	0.4938	0.528
	0.3129	0	0.4757	0.457	0.4944
	0.6095	0	0.3975	0.3603	0.4358
	0.3416	0	0.468	0.4481	0.4881
	0.035	0	0.5502	0.5264	0.5738
	0.5238	0	0.4197	0.3884	0.4517
	0.5238	0	0.4197	0.3884	0.4517
	0.3142	0	0.4754	0.4567	0.4942
	0.2014	0	0.5057	0.4888	0.5225
	0.2992	0	0.4794	0.4613	0.4976
	0.1628	0	0.516	0.4984	0.5336
	0.0086	0	0.5572	0.5317	0.5825
	0.0995	0	0.533	0.5129	0.553
	0	0	0.5595	0.5334	0.5853
	0.319	0	0.4741	0.4552	0.4931
	0.0025	0	0.5588	0.5329	0.5845
	0.1979	0	0.5066	0.4897	0.5235
	0.1444	0	0.521	0.5028	0.5391
	0.5794	0	0.4052	0.3701	0.4413
	0.4541	0	0.4381	0.4115	0.465
	0.1847	0	0.5102	0.4931	0.5272
	0.0031	0	0.5587	0.5327	0.5843
	0.0015	0	0.5591	0.5331	0.5849
	0.1974	0	0.5067	0.4898	0.5236
	0.283	0	0.4837	0.4661	0.5014
	0.1271	0	0.5256	0.5068	0.5444
	0.1464	0	0.5204	0.5023	0.5385
	0	0	0.5595	0.5334	0.5853
	0.1817	0	0.5109	0.4938	0.5281
	0.3567	0	0.464	0.4433	0.4848
	0.1724	0	0.5135	0.4961	0.5308
	0.5101	0	0.4233	0.3929	0.4542
	0.1999	0	0.5061	0.4892	0.5229
	0.3381	0	0.469	0.4492	0.4888
	0.006	0	0.5579	0.5322	0.5833
	0.3778	0	0.4583	0.4365	0.4803
	0.0959	0	0.534	0.5137	0.5542
	0.1793	0	0.5116	0.4944	0.5288
	0.0783	0	0.5387	0.5174	0.5598
	0.1362	0	0.5232	0.5047	0.5416
	0.2809	0	0.4843	0.4667	0.5019
	0.1604	0	0.5167	0.499	0.5343
	0	0	0.5595	0.5334	0.5853
	0.307	0	0.4773	0.4589	0.4958
	0.186	0	0.5098	0.4927	0.5268
	0.3044	0	0.478	0.4597	0.4964
	0.2967	0	0.4801	0.462	0.4982
	0.1216	0	0.5271	0.508	0.5461
	0.3648	0	0.4618	0.4407	0.4831
	0.17	0	0.5141	0.4967	0.5315
	0.0314	0	0.5512	0.5271	0.575
	0.3646	0	0.4619	0.4407	0.4831
	0.0107	0	0.5567	0.5312	0.5818
	0.5405	0	0.4153	0.3829	0.4485
	0.3048	0	0.4779	0.4595	0.4963
	0.4878	0	0.4292	0.4003	0.4585
	0.2803	0	0.4845	0.4669	0.5021
	0.1968	0	0.5069	0.49	0.5238
	0.2082	0	0.5038	0.487	0.5206
	0.3704	0	0.4603	0.4389	0.4819
	0.0061	0	0.5579	0.5322	0.5833
	0.2464	0	0.4936	0.4767	0.5105
	0.345	0	0.4671	0.447	0.4873
	0.2909	0	0.4816	0.4637	0.4995
	0.314	0	0.4754	0.4567	0.4942
	0.1418	0	0.5217	0.5034	0.5399
	0.3683	0	0.4609	0.4396	0.4823
	0	0	0.5595	0.5334	0.5853
	0.0286	0	0.5519	0.5277	0.5759
	0.3648	0	0.4618	0.4407	0.4831
	0.1915	0	0.5083	0.4913	0.5253
	0.1394	0	0.5223	0.5039	0.5406
	0.4288	0	0.4448	0.4198	0.47
	0.203	0	0.5052	0.4884	0.5221
	0.099	0	0.5331	0.513	0.5532
	0.2275	0	0.4986	0.4819	0.5154
	0.1788	0	0.5117	0.4945	0.5289
	0.4189	0	0.4474	0.4231	0.472
	0.2074	0	0.504	0.4873	0.5208
	0.1363	0	0.5232	0.5047	0.5416
	0.1717	0	0.5136	0.4963	0.531
	0.5941	0	0.4014	0.3653	0.4386
	0.412	0	0.4492	0.4254	0.4734
	0.2978	0	0.4798	0.4616	0.4979
	0.3425	0	0.4678	0.4478	0.4879
	0.2324	0	0.4973	0.4806	0.5141
	0.0058	0	0.558	0.5322	0.5834
	0.0627	0	0.5428	0.5207	0.5648
	0.6026	0	0.3992	0.3626	0.4371
	0.1712	0	0.5138	0.4964	0.5311
	0.0978	0	0.5335	0.5133	0.5536
	0.6237	0	0.3938	0.3557	0.4332
	0.4928	0	0.4279	0.3987	0.4575
	0.4132	0	0.4489	0.425	0.4731
	0.2324	0	0.4973	0.4806	0.5141
	0.0965	0	0.5338	0.5135	0.554
	0.0284	0	0.552	0.5277	0.576
	0	0	0.5595	0.5334	0.5853
	0.319	0	0.4741	0.4552	0.4931
	0.1205	0	0.5274	0.5083	0.5464
	0.0771	0	0.539	0.5177	0.5602
	0.281	0	0.4843	0.4667	0.5019
	0.2802	0	0.4845	0.4669	0.5021
	0.1843	0	0.5103	0.4932	0.5273
	0.096	0	0.5339	0.5136	0.5541
	0.049	0	0.5465	0.5235	0.5692
	0.7661	0	0.3579	0.3109	0.4079
	0.7599	0	0.3595	0.3128	0.4089
	0.0029	0	0.5587	0.5328	0.5844
	0.1164	0	0.5285	0.5092	0.5477
	0.4323	0	0.4438	0.4187	0.4693
	0.2209	0	0.5004	0.4837	0.5172
	0.0033	0	0.5586	0.5327	0.5842
	0.1722	0	0.5135	0.4962	0.5308
	0.2278	0	0.4986	0.4818	0.5153
	0.2294	0	0.4981	0.4814	0.5149
	0.4269	0	0.4453	0.4205	0.4704
	0.2897	0	0.4819	0.4641	0.4998
	0.0005	0	0.5594	0.5333	0.5852
	0.2883	0	0.4823	0.4645	0.5002
	0.0101	0	0.5568	0.5314	0.582
	0.2376	0	0.4959	0.4791	0.5127
	0.0033	0	0.5586	0.5327	0.5842
	0.2319	0	0.4975	0.4807	0.5142
	0.1964	0	0.507	0.4901	0.5239
	0.0021	0	0.5589	0.5329	0.5846
	0.237	0	0.4961	0.4793	0.5129
	0.1612	0	0.5164	0.4988	0.534
	0.3818	0	0.4573	0.4352	0.4795
	0.049	0	0.5465	0.5235	0.5692
	0.1724	0	0.5134	0.4961	0.5308
	0.3493	0	0.466	0.4456	0.4864
	0.3369	0	0.4693	0.4496	0.4891
	0.2976	0	0.4798	0.4617	0.498
	0.155	0	0.5181	0.5003	0.5359
	0.1997	0	0.5061	0.4893	0.523
	0.1947	0	0.5075	0.4905	0.5244
	0.1689	0	0.5144	0.497	0.5318
	0.1176	0	0.5281	0.5089	0.5473
	0.0037	0	0.5585	0.5326	0.5841
	0.3591	0	0.4633	0.4425	0.4843
	0.0755	0	0.5394	0.518	0.5607
	0.099	0	0.5331	0.513	0.5532
	0.0038	0	0.5585	0.5326	0.5841
	0.3818	0	0.4573	0.4352	0.4795
	0.7579	0	0.3599	0.3134	0.4093
	0.4115	0	0.4494	0.4255	0.4734
	0.2971	0	0.4799	0.4619	0.4981
	0.0052	0	0.5581	0.5323	0.5836
	0.3775	0	0.4584	0.4366	0.4804
	0.0017	0	0.5591	0.533	0.5848
	0.1419	0	0.5216	0.5034	0.5398
	0.3947	0	0.4538	0.431	0.4769
	0.2242	0	0.4995	0.4828	0.5163
	0.3894	0	0.4553	0.4327	0.478
	0.2552	0	0.4912	0.4742	0.5082
	0.252	0	0.4921	0.4751	0.509
	0.4252	0	0.4457	0.421	0.4707
	0.1526	0	0.5188	0.5009	0.5366
	0	0	0.5595	0.5334	0.5853
	0.3744	0	0.4593	0.4376	0.4811
	0.1804	0	0.5113	0.4941	0.5284
	0.2405	0	0.4952	0.4783	0.512
	0.1473	0	0.5202	0.5021	0.5382
	0.006	0	0.5579	0.5322	0.5834
	0.0872	0	0.5363	0.5155	0.5569
	0	0	0.5595	0.5334	0.5853
	0.0336	0	0.5506	0.5266	0.5743
	0.4549	0	0.4379	0.4112	0.4649
	0.4674	0	0.4345	0.4071	0.4624
	0.1724	0	0.5135	0.4961	0.5308
	0.3492	0	0.466	0.4457	0.4864
	0.1713	0	0.5137	0.4964	0.5311
	0.1712	0	0.5138	0.4964	0.5311
	0.3627	0	0.4624	0.4414	0.4835
	0.1666	0	0.515	0.4975	0.5325
	0.4274	0	0.4452	0.4203	0.4703
	0.3369	0	0.4693	0.4496	0.4891
	0.2957	0	0.4803	0.4623	0.4984
	0.0026	0	0.5588	0.5328	0.5845
	0.5735	0	0.4068	0.3721	0.4424
	0.16	0	0.5168	0.4991	0.5344
	0.5127	0	0.4226	0.3921	0.4538
	0.1285	0	0.5252	0.5065	0.544
	0	0	0.5595	0.5334	0.5853
	0.218	0	0.5012	0.4845	0.5179
	0.1748	0	0.5128	0.4955	0.5301
	0.5822	0	0.4045	0.3692	0.4408
	0.441	0	0.4415	0.4158	0.4676
	0.4188	0	0.4474	0.4231	0.472
	0.4392	0	0.442	0.4164	0.4679
	0.3204	0	0.4737	0.4547	0.4927
	0.0015	0	0.5591	0.5331	0.5848
	0.2955	0	0.4804	0.4624	0.4985
	0.1699	0	0.5141	0.4967	0.5315
	0.2653	0	0.4885	0.4713	0.5057
	0.2342	0	0.4969	0.4801	0.5136
	0.2376	0	0.4959	0.4791	0.5127
	0.2955	0	0.4804	0.4624	0.4985
	0.3737	0	0.4594	0.4378	0.4812
	0.3733	0	0.4595	0.4379	0.4813
	0.2987	0	0.4795	0.4614	0.4977
	0.0087	0	0.5572	0.5316	0.5825
	0.1409	0	0.5219	0.5036	0.5402
	0.379	0	0.458	0.4361	0.4801
	0.2407	0	0.4951	0.4783	0.512
	0.2602	0	0.4899	0.4728	0.507
	0.035	0	0.5502	0.5264	0.5738
	0.0033	0	0.5586	0.5327	0.5842
	0.0079	0	0.5574	0.5318	0.5827
	0.2822	0	0.4839	0.4663	0.5016
	0.237	0	0.4961	0.4793	0.5129
	0.2453	0	0.4939	0.477	0.5107
	0.2691	0	0.4875	0.4702	0.5048
	0.2424	0	0.4946	0.4778	0.5115
	0.0001	0	0.5595	0.5333	0.5853
	0.5299	0	0.4181	0.3864	0.4505
	0.3645	0	0.4619	0.4408	0.4831
	0.3157	0	0.475	0.4562	0.4938
	0.2816	0	0.4841	0.4665	0.5017
	0.3909	0	0.4549	0.4323	0.4776
	0.3157	0	0.475	0.4562	0.4938
	0.7599	0	0.3595	0.3128	0.4089
	0.5521	0	0.4123	0.3791	0.4464
	0.4704	0	0.4338	0.4061	0.4618
	0.378	0	0.4583	0.4364	0.4803
	0.481	0	0.431	0.4026	0.4598
	0.0108	0	0.5566	0.5312	0.5818
	0.3663	0	0.4614	0.4402	0.4828
	0.1876	0	0.5094	0.4923	0.5264
	0.1526	0	0.5188	0.5009	0.5366
	0.0033	0	0.5586	0.5327	0.5842
	0.4492	0	0.4394	0.4131	0.466
	0.1035	0	0.5319	0.512	0.5518
	0.1855	0	0.5099	0.4929	0.527
	0.4499	0	0.4392	0.4129	0.4658
	0.1956	0	0.5072	0.4903	0.5241
	0.4828	0	0.4305	0.402	0.4595
	0.2797	0	0.4846	0.4671	0.5022
	0.1824	0	0.5108	0.4936	0.5279
	0.2048	0	0.5048	0.4879	0.5216
	0.7608	0	0.3592	0.3125	0.4088
	0.7037	0	0.3735	0.3302	0.4189
	0.0033	0	0.5586	0.5327	0.5842
	0.174	0	0.513	0.4957	0.5303
	0.2071	0	0.5041	0.4873	0.5209
	0.4456	0	0.4403	0.4143	0.4667
	0.6662	0	0.383	0.3421	0.4256
	0.011	0	0.5566	0.5312	0.5817
	0.267	0	0.488	0.4708	0.5053
	0.3407	0	0.4683	0.4484	0.4883
	0.3543	0	0.4646	0.4441	0.4853
	1	0	0.3024	0.2441	0.3679
	0.1764	0	0.5124	0.4951	0.5296
	0.3803	0	0.4577	0.4357	0.4798
	0.7474	0	0.3626	0.3166	0.4111
	0.3883	0	0.4556	0.4331	0.4782
	0.0068	0	0.5577	0.532	0.5831
	0.0002	0	0.5594	0.5333	0.5853
	0.4483	0	0.4396	0.4134	0.4661
	0.0006	0	0.5593	0.5332	0.5851
	0.0059	0	0.5579	0.5322	0.5834
	0.1798	0	0.5115	0.4943	0.5286
	0.4561	0	0.4375	0.4108	0.4646
	0.1724	0	0.5135	0.4961	0.5308
	0.008	0	0.5574	0.5318	0.5827
	0.4878	0	0.4292	0.4003	0.4585
	0.035	0	0.5502	0.5264	0.5738
	0.2108	0	0.5031	0.4864	0.5199
	0.1979	0	0.5066	0.4897	0.5235
	0.1	0	0.5329	0.5128	0.5528
	0.1968	0	0.5069	0.49	0.5238
	0.0034	0	0.5586	0.5327	0.5842
	0.1859	0	0.5098	0.4928	0.5269
	0.3027	0	0.4785	0.4602	0.4968
	0.012	0	0.5563	0.531	0.5814
	0.1798	0	0.5115	0.4943	0.5286
	0.2236	0	0.4997	0.483	0.5164
	0.3916	0	0.4547	0.432	0.4775
	0.0038	0	0.5585	0.5326	0.5841
	0.7733	0	0.3561	0.3087	0.4066
	0.3678	0	0.461	0.4397	0.4825
	0.1175	0	0.5282	0.5089	0.5474
	0.3416	0	0.468	0.4481	0.4881
	0.0108	0	0.5566	0.5312	0.5818
	0.1045	0	0.5317	0.5118	0.5514
	0.0101	0	0.5568	0.5314	0.582
	0.1735	0	0.5132	0.4958	0.5304
	0.2411	0	0.495	0.4782	0.5118
	0.0906	0	0.5354	0.5148	0.5558
	0.0051	0	0.5582	0.5324	0.5837
	0.7037	0	0.3735	0.3302	0.4189
	0.2294	0	0.4981	0.4814	0.5149
	0.3425	0	0.4678	0.4478	0.4879
	0.7599	0	0.3594	0.3128	0.4089
	0.259	0	0.4902	0.4731	0.5073
	0.6384	0	0.3901	0.351	0.4306
	0.1964	0	0.507	0.4901	0.5239
	0.1838	0	0.5104	0.4933	0.5275
	0.2919	0	0.4814	0.4634	0.4993
	0.3124	0	0.4758	0.4572	0.4946
	0.2078	0	0.5039	0.4872	0.5207
	0.109	0	0.5305	0.5108	0.55
	0.389	0	0.4554	0.4329	0.478
	0.2564	0	0.4909	0.4739	0.5079
	0.0284	0	0.552	0.5277	0.576
	0.4152	0	0.4484	0.4243	0.4727
	0.1802	0	0.5114	0.4942	0.5285
	0.3485	0	0.4662	0.4459	0.4866
	0.3501	0	0.4658	0.4454	0.4862
	0.1684	0	0.5145	0.4971	0.5319
	0.1165	0	0.5284	0.5091	0.5477
	0.1366	0	0.5231	0.5046	0.5415
	0.3502	0	0.4657	0.4454	0.4862
	0.2324	0	0.4973	0.4806	0.5141
	0.0992	0	0.5331	0.513	0.5531
	0.208	0	0.5039	0.4871	0.5207
	0.5648	0	0.409	0.3749	0.444
	0.1886	0	0.5091	0.4921	0.5261
	0.1968	0	0.5069	0.49	0.5238
	0.1082	0	0.5307	0.511	0.5503
	0.1465	0	0.5204	0.5023	0.5385
	0.6957	0	0.3755	0.3327	0.4203
	0.0028	0	0.5588	0.5328	0.5844
	0.2886	0	0.4822	0.4644	0.5001
	0.238	0	0.4958	0.479	0.5126
	0.2959	0	0.4803	0.4622	0.4984
	0.2271	0	0.4988	0.482	0.5155
	0.2449	0	0.494	0.4771	0.5109
	0.1012	0	0.5325	0.5125	0.5525
	0.4175	0	0.4478	0.4236	0.4722
	0.1814	0	0.511	0.4939	0.5282
	0.1295	0	0.525	0.5062	0.5436
	0.3504	0	0.4657	0.4453	0.4862
	0.1354	0	0.5234	0.5049	0.5418
	0.0846	0	0.537	0.5161	0.5578
	0.2448	0	0.494	0.4771	0.5109
	0.2827	0	0.4838	0.4662	0.5015
	0.5836	0	0.4042	0.3688	0.4406
	0.1899	0	0.5087	0.4918	0.5257
	0.245	0	0.4939	0.4771	0.5108
	0.096	0	0.5339	0.5136	0.5541
	0.214	0	0.5023	0.4855	0.519
	0.2376	0	0.4959	0.4791	0.5127
	0.257	0	0.4907	0.4737	0.5078
	0.3369	0	0.4693	0.4496	0.4891
	0.1793	0	0.5116	0.4944	0.5288
	0.7203	0	0.3693	0.325	0.4159
	0.5041	0	0.4249	0.3949	0.4554
	0.3099	0	0.4765	0.458	0.4951
	0.1642	0	0.5156	0.4981	0.5332
	0.0977	0	0.5335	0.5133	0.5536
	0.2439	0	0.4942	0.4774	0.5111
	0.1701	0	0.5141	0.4967	0.5314
	0.6296	0	0.3923	0.3538	0.4322
	0.1964	0	0.507	0.4901	0.5239
	0.3416	0	0.468	0.4481	0.4881
	0.1354	0	0.5234	0.5049	0.5418
	0.0959	0	0.534	0.5137	0.5542
	0.096	0	0.5339	0.5136	0.5541
	0.1775	0	0.5121	0.4949	0.5293
	0	0	0.5595	0.5334	0.5853
	0.7246	0	0.3682	0.3237	0.4152
	0.0512	0	0.5459	0.5231	0.5685
	0.1665	0	0.515	0.4975	0.5325
	0.3198	0	0.4739	0.4549	0.4929
	0.3646	0	0.4619	0.4407	0.4831
	0.0066	0	0.5577	0.532	0.5831
	0.0061	0	0.5579	0.5321	0.5833
	0.2955	0	0.4804	0.4624	0.4985
	0.3941	0	0.454	0.4312	0.477
	0.4312	0	0.4441	0.4191	0.4695
	0.2957	0	0.4803	0.4623	0.4984
	0.0285	0	0.5519	0.5277	0.576
	0.0017	0	0.559	0.533	0.5848
	0.0955	0	0.5341	0.5137	0.5543
	0.0031	0	0.5587	0.5327	0.5843
	0.3635	0	0.4622	0.4411	0.4834
	0.3502	0	0.4657	0.4454	0.4862
	0.3899	0	0.4551	0.4326	0.4778
	0.1435	0	0.5212	0.503	0.5394
	0.1847	0	0.5102	0.4931	0.5272
	0.3646	0	0.4619	0.4407	0.4831
	0.0742	0	0.5398	0.5183	0.5611
	0.2513	0	0.4923	0.4753	0.5092
	0.2011	0	0.5057	0.4889	0.5226
	0.3012	0	0.4788	0.4606	0.4971
	0.2251	0	0.4993	0.4825	0.516
	0.2325	0	0.4973	0.4805	0.5141
	0.3632	0	0.4623	0.4412	0.4834
	0.1862	0	0.5097	0.4927	0.5268
	0.4205	0	0.447	0.4226	0.4716
	0.3228	0	0.4731	0.454	0.4922
	0.1678	0	0.5147	0.4972	0.5321
	0.0035	0	0.5586	0.5327	0.5842
	0.343	0	0.4677	0.4477	0.4878
	0.3474	0	0.4665	0.4462	0.4868
	0.3474	0	0.4665	0.4463	0.4868
	0.0061	0	0.5579	0.5321	0.5833
	0.2613	0	0.4896	0.4724	0.5067
	0.5419	0	0.415	0.3824	0.4483
	0.3799	0	0.4578	0.4358	0.4799
	0	0	0.5595	0.5334	0.5853
	0.3834	0	0.4569	0.4347	0.4792
	0.1019	0	0.5323	0.5123	0.5522
	0.2368	0	0.4962	0.4794	0.513
	0.0059	0	0.5579	0.5322	0.5834
	0	0	0.5595	0.5334	0.5853
	0.3814	0	0.4574	0.4353	0.4796
	0.224	0	0.4996	0.4828	0.5163
	0.2765	0	0.4855	0.468	0.503
	0.2044	0	0.5049	0.488	0.5217
	0.3274	0	0.4718	0.4526	0.4912
	0.1692	0	0.5143	0.4969	0.5317
	0.2123	0	0.5027	0.486	0.5195
	0.2766	0	0.4855	0.468	0.503
	0.003	0	0.5587	0.5328	0.5844
	0.258	0	0.4905	0.4734	0.5075
	0.2663	0	0.4882	0.471	0.5055
	0.2062	0	0.5044	0.4876	0.5212
	0.1036	0	0.5319	0.512	0.5517
	0.0027	0	0.5588	0.5328	0.5844
	0.1724	0	0.5135	0.4961	0.5308
	0.362	0	0.4626	0.4416	0.4837
	0.2044	0	0.5049	0.488	0.5217
	0.2411	0	0.495	0.4782	0.5118
	0.2406	0	0.4951	0.4783	0.512
	0.0579	0	0.5441	0.5217	0.5664
	0.1068	0	0.531	0.5113	0.5507
	0.1715	0	0.5137	0.4963	0.531
	0.361	0	0.4628	0.4419	0.4839
	0.0029	0	0.5587	0.5328	0.5844
	0.0313	0	0.5512	0.5271	0.575
	0.2531	0	0.4918	0.4748	0.5088
	0.3802	0	0.4577	0.4357	0.4799
	0.7427	0	0.3637	0.3181	0.412
	0.0031	0	0.5587	0.5327	0.5843
	0.0966	0	0.5338	0.5135	0.5539
	0.447	0	0.4399	0.4138	0.4664
	0.2328	0	0.4972	0.4804	0.514
	0.225	0	0.4993	0.4826	0.5161
	0.1531	0	0.5186	0.5007	0.5365
	0.3904	0	0.455	0.4324	0.4777
	0.0113	0	0.5565	0.5311	0.5816
	0.2125	0	0.5027	0.4859	0.5194
	0.0102	0	0.5568	0.5313	0.582
	0.006	0	0.5579	0.5322	0.5833
	0.167	0	0.5149	0.4974	0.5324
	0.572	0	0.4072	0.3726	0.4427
	0.1836	0	0.5104	0.4933	0.5275
	0.2556	0	0.4911	0.4741	0.5081
	0.4809	0	0.431	0.4026	0.4598
	0.1189	0	0.5278	0.5086	0.5469
	0.0558	0	0.5447	0.5221	0.567
	0.3952	0	0.4537	0.4309	0.4768
	0.3687	0	0.4608	0.4394	0.4823
	0.0993	0	0.533	0.5129	0.5531
	0.2226	0	0.5	0.4832	0.5167
	0.221	0	0.5004	0.4837	0.5171
	0.3091	0	0.4767	0.4582	0.4953
	0.1435	0	0.5212	0.503	0.5394
	0.203	0	0.5052	0.4884	0.5221
	0.1068	0	0.531	0.5113	0.5507
	0.0038	0	0.5585	0.5326	0.5841
	0.1876	0	0.5094	0.4923	0.5264
	0.1	0	0.5329	0.5128	0.5528
	0.2554	0	0.4911	0.4741	0.5082
	0.1133	0	0.5293	0.5098	0.5487
	0.0031	0	0.5587	0.5327	0.5843
	0.373	0	0.4596	0.4381	0.4814
	0.1389	0	0.5225	0.5041	0.5408
	0.1618	0	0.5163	0.4987	0.5339
	0.0351	0	0.5502	0.5263	0.5738
	0.2556	0	0.4911	0.4741	0.5081
	0.2872	0	0.4826	0.4648	0.5004
	0.1941	0	0.5076	0.4907	0.5245
	0.0026	0	0.5588	0.5328	0.5845
	0.1618	0	0.5163	0.4987	0.5339
	0.1552	0	0.5181	0.5003	0.5358
	0.2466	0	0.4935	0.4766	0.5104
	0.2797	0	0.4846	0.4671	0.5022
	0.204	0	0.505	0.4882	0.5218
	0.049	0	0.5465	0.5235	0.5692
	0.0811	0	0.5379	0.5168	0.5589
	0.0494	0	0.5464	0.5234	0.5691
	0.3459	0	0.4669	0.4467	0.4871
	0.3079	0	0.4771	0.4586	0.4956
	0.4012	0	0.4521	0.4289	0.4755
	0.3682	0	0.4609	0.4396	0.4824
	0.3534	0	0.4649	0.4443	0.4855
	0.7976	0	0.3502	0.3013	0.4023
	0.0032	0	0.5587	0.5327	0.5843
	0.3855	0	0.4563	0.434	0.4788
	0.0524	0	0.5456	0.5228	0.5682
	0	0	0.5595	0.5334	0.5853
	0.7375	0	0.365	0.3197	0.4129
	0.3544	0	0.4646	0.444	0.4853
	0.5343	0	0.417	0.385	0.4497
	0.7608	0	0.3592	0.3125	0.4088
	0.5794	0	0.4052	0.3701	0.4413
	0.0024	1	0.5589	0.5329	0.5845
	0.2389	1	0.4956	0.4788	0.5124
	0.3559	1	0.4642	0.4436	0.485
	0.3455	1	0.467	0.4468	0.4872
	0.1409	1	0.5219	0.5036	0.5401
	0.1804	1	0.5113	0.4941	0.5284
	0.1234	1	0.5266	0.5076	0.5455
	0.192	1	0.5082	0.4912	0.5251
	0.211	1	0.5031	0.4863	0.5198
	0.6738	1	0.381	0.3397	0.4242
	0.1809	1	0.5112	0.494	0.5283
	0	1	0.5595	0.5334	0.5853
	0.0398	1	0.5489	0.5254	0.5723
	0.2191	1	0.5009	0.4842	0.5176
	0.0891	1	0.5358	0.5151	0.5563
	0.0021	1	0.5589	0.5329	0.5846
	0	1	0.5595	0.5334	0.5853
	0.4078	1	0.4504	0.4267	0.4742
	0.0001	1	0.5595	0.5333	0.5853
	0.0033	1	0.5586	0.5327	0.5843
	0.1951	1	0.5074	0.4904	0.5243
	0.2261	1	0.499	0.4823	0.5158
	0.2355	1	0.4965	0.4797	0.5133
	0.0001	1	0.5595	0.5333	0.5853
	0.0925	1	0.5349	0.5144	0.5552
	0.1904	1	0.5086	0.4916	0.5256
	0.5623	1	0.4097	0.3758	0.4445
	0.5697	1	0.4078	0.3733	0.4431
	0.1289	1	0.5251	0.5063	0.5438
	0.1302	1	0.5248	0.506	0.5434
	0.5862	1	0.4035	0.3679	0.4401
	0.212	1	0.5028	0.486	0.5196
	0.1917	1	0.5083	0.4913	0.5252
	0	1	0.5595	0.5334	0.5853
	0.131	1	0.5246	0.5059	0.5432
	0.5517	1	0.4124	0.3792	0.4464
	0.2474	1	0.4933	0.4764	0.5102
	0.1581	1	0.5173	0.4996	0.535
	0.0326	1	0.5509	0.5269	0.5746
	0.187	1	0.5095	0.4925	0.5266
	0.2228	1	0.4999	0.4832	0.5166
	0.5052	1	0.4246	0.3946	0.4552
	0.2223	1	0.5	0.4833	0.5168
	0.5073	1	0.424	0.3939	0.4548
	0.0889	1	0.5358	0.5152	0.5564
	0.787	1	0.3528	0.3045	0.4042
	0.0916	1	0.5351	0.5146	0.5555
	0.013	1	0.5561	0.5308	0.5811
	0.0024	1	0.5589	0.5329	0.5845
	0.189	1	0.509	0.492	0.526
	0.1358	1	0.5233	0.5048	0.5417
	0.0291	1	0.5518	0.5276	0.5758
	0.1853	1	0.51	0.4929	0.527
	0	1	0.5595	0.5334	0.5853
	0.0005	1	0.5594	0.5333	0.5852
	0.3888	1	0.4554	0.4329	0.4781
	0.2883	1	0.4823	0.4645	0.5001
	0.1407	1	0.522	0.5036	0.5402
	0.5918	1	0.402	0.3661	0.439
	0.1912	1	0.5084	0.4914	0.5254
	0.1414	1	0.5218	0.5035	0.54
	0.3963	1	0.4534	0.4305	0.4765
	0.0283	1	0.552	0.5277	0.576
	0.1193	1	0.5277	0.5085	0.5468
	0.2303	1	0.4979	0.4811	0.5147
	0.2226	1	0.5	0.4832	0.5167
	0.2217	1	0.5002	0.4835	0.517
	0.1055	1	0.5314	0.5116	0.5511
	0.0949	1	0.5342	0.5139	0.5545
	0.4988	1	0.4263	0.3967	0.4564
	0.0006	1	0.5594	0.5332	0.5851
	0.0003	1	0.5594	0.5333	0.5852
	0.0003	1	0.5594	0.5333	0.5852
	0.1402	1	0.5221	0.5038	0.5404
	0.3988	1	0.4528	0.4297	0.476
	0.0021	1	0.559	0.5329	0.5846
	0.1116	1	0.5298	0.5102	0.5492
	0.3571	1	0.4639	0.4432	0.4847
	0.0916	1	0.5351	0.5146	0.5555
	0.1352	1	0.5234	0.5049	0.5419
	0.1218	1	0.527	0.5079	0.546
	0.0838	1	0.5372	0.5162	0.558
	0.1982	1	0.5065	0.4896	0.5234
	0.0033	1	0.5586	0.5327	0.5842
	0.0027	1	0.5588	0.5328	0.5844
	0.0965	1	0.5338	0.5135	0.554
	0.2039	1	0.505	0.4882	0.5218
	0	1	0.5595	0.5334	0.5853
	0.3141	1	0.4754	0.4567	0.4942
	0.0026	1	0.5588	0.5328	0.5845
	0.082	1	0.5377	0.5166	0.5586
	0.1004	1	0.5328	0.5127	0.5527
	0.1978	1	0.5066	0.4897	0.5235
	0.1978	1	0.5066	0.4898	0.5235
	0.6043	1	0.3988	0.362	0.4368
	0.1881	1	0.5092	0.4922	0.5262
	0.0022	1	0.5589	0.5329	0.5846
	0.424	1	0.446	0.4214	0.4709
	0.1377	1	0.5228	0.5043	0.5411
	0.4927	1	0.4279	0.3987	0.4576
	0.1845	1	0.5102	0.4931	0.5273
	0.5627	1	0.4096	0.3756	0.4444
	0.3434	1	0.4675	0.4475	0.4877
	0.2019	1	0.5055	0.4887	0.5224
	0.3224	1	0.4732	0.4541	0.4923
	0.0005	1	0.5594	0.5333	0.5852
	0.0274	1	0.5522	0.5279	0.5763
	0.1176	1	0.5282	0.5089	0.5473
	0.1518	1	0.519	0.5011	0.5369
	0.2289	1	0.4983	0.4815	0.515
	0.3413	1	0.4681	0.4482	0.4881
	0.1371	1	0.5229	0.5045	0.5413
	0.2608	1	0.4897	0.4726	0.5068
	0.1213	1	0.5272	0.5081	0.5462
	0.0485	1	0.5466	0.5236	0.5694
	0.2019	1	0.5055	0.4887	0.5224
	0.216	1	0.5017	0.485	0.5185
	0.1548	1	0.5182	0.5004	0.536
	0.0276	1	0.5522	0.5279	0.5762
	0.0049	1	0.5582	0.5324	0.5837
	0.3083	1	0.4769	0.4585	0.4955
	0.2679	1	0.4878	0.4705	0.5051
	0.1714	1	0.5137	0.4963	0.531
	0.0029	1	0.5587	0.5328	0.5844
	0.178	1	0.5119	0.4947	0.5291
	0.0812	1	0.5379	0.5168	0.5588
	0.7535	1	0.361	0.3147	0.4101
	0.2452	1	0.4939	0.477	0.5108
	0.1704	1	0.514	0.4966	0.5313
	0.2396	1	0.4954	0.4786	0.5122
	0.19	1	0.5087	0.4917	0.5257
	0.0058	1	0.558	0.5322	0.5834
	0.1957	1	0.5072	0.4903	0.5241
	0.4419	1	0.4413	0.4155	0.4674
	0.1748	1	0.5128	0.4955	0.5301
	0.2272	1	0.4987	0.482	0.5155
	0.0037	1	0.5585	0.5326	0.5841
	0.4813	1	0.4309	0.4025	0.4597
	0.7406	1	0.3642	0.3187	0.4123
	0.1967	1	0.5069	0.49	0.5238
	0.2364	1	0.4962	0.4795	0.5131
	0.0285	1	0.5519	0.5277	0.5759
	0.2324	1	0.4973	0.4806	0.5141
	0	1	0.5595	0.5334	0.5853
	0.2967	1	0.4801	0.462	0.4982
	0.6036	1	0.399	0.3622	0.4369
	0.0398	1	0.5489	0.5254	0.5722
	0.0049	1	0.5582	0.5324	0.5837
	0.1249	1	0.5262	0.5073	0.5451
	0.0878	1	0.5361	0.5154	0.5567
	0.2552	1	0.4912	0.4742	0.5082
	0.7227	1	0.3687	0.3243	0.4155
	0.3137	1	0.4755	0.4568	0.4943
	0.21	1	0.5033	0.4866	0.5201
	0.5043	1	0.4248	0.3949	0.4554
	0.1369	1	0.523	0.5045	0.5414
	0.0233	1	0.5533	0.5287	0.5777
	0.0373	1	0.5496	0.5259	0.5731
	0.0006	1	0.5593	0.5332	0.5851
	0.0926	1	0.5349	0.5144	0.5552
	0.7027	1	0.3737	0.3305	0.419
	0.5191	1	0.4209	0.39	0.4526
	0	1	0.5595	0.5334	0.5853
	0.3032	1	0.4783	0.46	0.4967
	0.1209	1	0.5273	0.5082	0.5463
	0.4003	1	0.4524	0.4292	0.4757
	0.1642	1	0.5156	0.4981	0.5332
	0.0032	1	0.5587	0.5327	0.5843
	0.0218	1	0.5537	0.529	0.5782
	0.2842	1	0.4834	0.4658	0.5011
	0.0063	1	0.5578	0.5321	0.5832
	0.049	1	0.5465	0.5235	0.5692
	0.002	1	0.559	0.533	0.5847
	0.1802	1	0.5114	0.4942	0.5285
	0.0012	1	0.5592	0.5331	0.5849
	0.1927	1	0.508	0.491	0.5249
	0.0371	1	0.5496	0.5259	0.5731
	0	1	0.5595	0.5334	0.5853
	0.1976	1	0.5067	0.4898	0.5236
	0.1256	1	0.526	0.5071	0.5448
	0.191	1	0.5084	0.4915	0.5254
	0	1	0.5595	0.5334	0.5853
	0.273	1	0.4864	0.469	0.5038
	0.3062	1	0.4775	0.4591	0.496
	0.1234	1	0.5266	0.5076	0.5455
	0.2569	1	0.4907	0.4737	0.5078
	0	1	0.5595	0.5334	0.5853
	0.6221	1	0.3942	0.3562	0.4335
	0.0018	1	0.559	0.533	0.5847
	0.0288	1	0.5519	0.5276	0.5759
	0.0048	1	0.5582	0.5324	0.5838
	0.549	1	0.4131	0.3801	0.4469
	0.2128	1	0.5026	0.4858	0.5193
	0.0957	1	0.534	0.5137	0.5542
	0.3139	1	0.4754	0.4567	0.4942
	0	1	0.5595	0.5334	0.5853
	0.1585	1	0.5172	0.4995	0.5348
	0.2223	1	0.5001	0.4833	0.5168
	0.1104	1	0.5301	0.5105	0.5496
	0.0044	1	0.5583	0.5325	0.5839
	0.0027	1	0.5588	0.5328	0.5844
	0.1858	1	0.5098	0.4928	0.5269
	0.1814	1	0.511	0.4939	0.5282
	0.3307	1	0.4709	0.4515	0.4905
	0.1488	1	0.5198	0.5018	0.5378
	0.0381	1	0.5494	0.5258	0.5728
	0.1772	1	0.5122	0.4949	0.5294
	0.1401	1	0.5221	0.5038	0.5404
	0.0043	1	0.5584	0.5325	0.5839
	0.0005	1	0.5594	0.5333	0.5852
	0.2272	1	0.4987	0.482	0.5155
	0.193	1	0.5079	0.491	0.5249
	0.2121	1	0.5028	0.486	0.5195
	0.1555	1	0.518	0.5002	0.5358
	0.1976	1	0.5067	0.4898	0.5236
	0.2467	1	0.4935	0.4766	0.5104
	0.251	1	0.4923	0.4754	0.5093
	0.1854	1	0.51	0.4929	0.527
	0.4749	1	0.4326	0.4046	0.461
	0.5672	1	0.4084	0.3741	0.4436
	0.2003	1	0.506	0.4891	0.5228
	0.4998	1	0.426	0.3964	0.4562
	0.0009	1	0.5593	0.5332	0.585
	0.2247	1	0.4994	0.4826	0.5161
	0.1556	1	0.518	0.5002	0.5357
	0.001	1	0.5592	0.5332	0.585
	0.1964	1	0.507	0.4901	0.5239
	0.0286	1	0.5519	0.5277	0.5759
	0.2111	1	0.503	0.4863	0.5198
	0.0047	1	0.5583	0.5324	0.5838
	0.2645	1	0.4887	0.4715	0.5059
	0.0033	1	0.5586	0.5327	0.5842
	0.0003	1	0.5594	0.5333	0.5852
	0.2128	1	0.5026	0.4858	0.5193
	0.0003	1	0.5594	0.5333	0.5852
	0.4954	1	0.4272	0.3978	0.4571
	0.1413	1	0.5218	0.5035	0.54
	0	1	0.5595	0.5334	0.5853
	0	1	0.5595	0.5334	0.5853
	0.3474	1	0.4665	0.4463	0.4868
	0.1913	1	0.5084	0.4914	0.5253
	0.3375	1	0.4691	0.4494	0.489
	0.3978	1	0.453	0.43	0.4762
	0.1748	1	0.5128	0.4955	0.5301
	0.213	1	0.5026	0.4858	0.5193
	0.4895	1	0.4287	0.3998	0.4582
	0.6112	1	0.397	0.3598	0.4355
	0.1461	1	0.5205	0.5024	0.5386
	0.2463	1	0.4936	0.4767	0.5105
	0.5992	1	0.4001	0.3637	0.4377
	0.2047	1	0.5048	0.4879	0.5216
	0.167	1	0.5149	0.4974	0.5323
	0.2307	1	0.4978	0.481	0.5145
	0.2081	1	0.5039	0.4871	0.5207
	0.2964	1	0.4801	0.4621	0.4983
	0.0319	1	0.551	0.527	0.5748
	0.0999	1	0.5329	0.5128	0.5529
	0.2166	1	0.5016	0.4848	0.5183
	0	1	0.5595	0.5334	0.5853
	0.5882	1	0.403	0.3673	0.4397
	0.2389	1	0.4956	0.4788	0.5124
	0.5213	1	0.4204	0.3893	0.4521
	0.2397	1	0.4954	0.4785	0.5122
[truncated: 1,465 more rows]

## Sheet: Figure 7E
Predicted suppresion of PFD effects in lifespan by YDJ1 or CLN3 overexpression
		CD	PFD	PFD	PFD
		ctrl	ctrl	oYDJ1	oCLN3
Median	r.u.	1	0.56	0.68	0.88
1Quartile	r.u.	0.6	0.4	0.44	0.68
3Quartile	r.u.	1.68	0.84	1.08	1.28
N		75	75	75	75
r.u.= values relative to the
mean of CD cells
		0.32	0.24	0.24	0.4
		0.36	0.24	0.28	0.44
		0.36	0.24	0.28	0.44
		0.36	0.28	0.28	0.52
		0.4	0.28	0.28	0.52
		0.44	0.28	0.32	0.52
		0.48	0.28	0.32	0.52
		0.48	0.28	0.32	0.52
		0.52	0.28	0.36	0.52
		0.52	0.32	0.36	0.56
		0.52	0.32	0.36	0.6
		0.52	0.32	0.4	0.6
		0.52	0.32	0.4	0.6
		0.52	0.36	0.4	0.6
		0.56	0.36	0.44	0.6
		0.56	0.36	0.44	0.64
		0.56	0.36	0.44	0.64
		0.56	0.4	0.44	0.64
		0.6	0.4	0.44	0.68
		0.6	0.4	0.44	0.72
		0.6	0.4	0.48	0.72
		0.6	0.4	0.48	0.76
		0.64	0.4	0.52	0.8
		0.64	0.44	0.52	0.8
		0.64	0.44	0.52	0.8
		0.68	0.44	0.52	0.8
		0.68	0.48	0.56	0.8
		0.72	0.48	0.56	0.8
		0.72	0.48	0.56	0.8
		0.76	0.52	0.6	0.8
		0.76	0.52	0.6	0.8
		0.84	0.52	0.6	0.8
		0.88	0.52	0.64	0.8
		0.88	0.52	0.64	0.84
		0.92	0.52	0.64	0.84
		0.92	0.56	0.68	0.88
		1	0.56	0.68	0.88
		1	0.56	0.68	0.88
		1.04	0.56	0.72	0.92
		1.12	0.6	0.72	0.96
		1.16	0.6	0.72	0.96
		1.16	0.6	0.72	0.96
		1.2	0.6	0.72	0.96
		1.28	0.6	0.76	1.04
		1.28	0.64	0.8	1.04
		1.32	0.64	0.8	1.08
		1.36	0.64	0.84	1.08
		1.4	0.64	0.84	1.12
		1.4	0.68	0.88	1.12
		1.4	0.72	0.88	1.12
		1.4	0.72	0.88	1.12
		1.44	0.72	0.88	1.16
		1.44	0.72	0.88	1.16
		1.52	0.8	0.88	1.2
		1.6	0.8	0.96	1.24
		1.6	0.8	1.08	1.28
		1.68	0.84	1.08	1.28
		1.72	0.84	1.12	1.28
		1.72	0.84	1.16	1.28
		1.72	0.88	1.16	1.32
		1.88	0.88	1.2	1.32
		1.92	0.92	1.24	1.36
		1.96	0.96	1.28	1.4
		2.04	1	1.28	1.4
		2.04	1	1.32	1.44
		2.04	1.08	1.4	1.48
		2.08	1.08	1.4	1.52
		2.12	1.08	1.48	1.56
		2.16	1.36	1.64	1.64
		2.2	1.36	1.68	1.72
		2.64	1.4	1.72	1.92
		2.8	1.4	1.88	2.12
		2.96	1.44	1.92	2.24
		3.12	1.44	2.08	2.52
		3.16	1.56	2.88	3.24

## Sheet: Figure 7F
Suppresion of PFD effects in lifespan by YDJ1 and SSA1 overexpression
		CD	PFD	PFD
		ctrl	ctrl	oSSA1 oYDJ1
Median	r.u.	1	0.40239	0.65657
1Quartile	r.u.	0.623129	0.269103	0.439871
3Quartile	r.u.	1.5057	0.632417	0.955324
N		185	158	146
Mann-Whitney U test (vs PFD) p value				2.93017e-11
r.u.= values relative to the
mean of CD cells
		0.248198	0.199792	0.240354
		0.248295	0.201053	0.244787
		0.251496	0.202993	0.245034
		0.262555	0.209298	0.245403
		0.29903	0.212015	0.257473
		0.302522	0.212403	0.262768
		0.328423	0.2125	0.272252
		0.3324	0.213179	0.279641
		0.333661	0.217544	0.288878
		0.345302	0.217835	0.2991
		0.348794	0.219193	0.303534
		0.36189	0.222491	0.312648
		0.361987	0.223752	0.314003
		0.362666	0.225887	0.318436
		0.365188	0.226469	0.322501
		0.373046	0.227051	0.330014
		0.381388	0.227245	0.331738
		0.383814	0.22773	0.33223
		0.385947	0.231319	0.340236
		0.387597	0.235199	0.343931
		0.398364	0.236654	0.385805
		0.403894	0.237139	0.387036
		0.404379	0.237721	0.390854
		0.410199	0.242378	0.394795
		0.41243	0.243833	0.397874
		0.421161	0.246064	0.400953
		0.428145	0.248198	0.401446
		0.431444	0.250235	0.401446
		0.45715	0.251884	0.409328
		0.471119	0.252175	0.412407
		0.491976	0.252369	0.412653
		0.506915	0.25431	0.415363
		0.515257	0.25819	0.416718
		0.516131	0.259063	0.41992
		0.519429	0.261488	0.429033
		0.524085	0.264495	0.431127
		0.539218	0.264592	0.437655
		0.5398	0.265174	0.446522
		0.590826	0.267211	0.449355
		0.594609	0.269054	0.454281
		0.596549	0.269248	0.460932
		0.598198	0.269346	0.461917
		0.602078	0.270995	0.461917
		0.605377	0.271286	0.463518
		0.605474	0.272935	0.468445
		0.622256	0.27536	0.468814
		0.623129	0.275651	0.469799
		0.627203	0.275748	0.484209
		0.650776	0.276524	0.486303
		0.653298	0.282053	0.492338
		0.662999	0.291269	0.494185
		0.668528	0.292336	0.500343
		0.673184	0.294567	0.515245
		0.675415	0.298351	0.520295
		0.686668	0.30194	0.520418
		0.687735	0.30291	0.528423
		0.70054	0.317364	0.529408
		0.710435	0.320371	0.536798
		0.710629	0.32202	0.547513
		0.712472	0.323281	0.553794
		0.716546	0.323378	0.554779
		0.718584	0.339287	0.566972
		0.724501	0.344332	0.574485
		0.725083	0.344429	0.578056
		0.726538	0.34763	0.580027
		0.728381	0.348988	0.591481
		0.730612	0.350152	0.592096
		0.73362	0.357913	0.612418
		0.748559	0.373143	0.613033
		0.761558	0.373434	0.620423
		0.76602	0.375083	0.638035
		0.77087	0.376344	0.650843
		0.792018	0.383134	0.653799
		0.796674	0.38459	0.659342
		0.828977	0.386627	0.660696
		0.832275	0.387597	0.662543
		0.840327	0.389925	0.666854
		0.85449	0.39429	0.667347
		0.868653	0.399334	0.675352
		0.911239	0.405446	0.675599
		0.923462	0.406125	0.68619
		0.927342	0.406513	0.69826
		0.929282	0.414953	0.7006
		0.934326	0.421355	0.717842
		0.938983	0.427078	0.735207
		0.946646	0.427661	0.736685
		0.953146	0.438719	0.748016
		0.95431	0.440174	0.750849
		0.957026	0.447838	0.759347
		0.974972	0.447935	0.770062
		0.979919	0.448808	0.780161
		0.99806	0.451524	0.790383
		1	0.462874	0.804054
		1.01397	0.465687	0.805778
		1.01513	0.477037	0.815631
		1.01659	0.480044	0.838046
		1.01824	0.490327	0.84913
		1.0193	0.498378	0.857751
		1.02939	0.50158	0.866003
		1.06354	0.504684	0.895684
		1.0746	0.506818	0.90061
		1.0746	0.508952	0.903689
		1.07673	0.529226	0.905167
		1.09128	0.545136	0.909601
		1.09196	0.553866	0.91502
		1.10089	0.561724	0.928568
		1.10283	0.562015	0.936203
		1.10399	0.563373	0.953076
		1.11641	0.564052	0.955047
		1.13028	0.565604	0.955416
		1.15114	0.57482	0.966747
		1.15754	0.581513	0.974013
		1.16317	0.594512	0.987068
		1.16433	0.599944	0.988177
		1.17898	0.606056	1.01195
		1.18916	0.610421	1.01884
		1.18965	0.617212	1.03325
		1.19411	0.622159	1.05025
		1.20148	0.635837	1.05136
		1.20953	0.636419	1.08055
		1.23097	0.657275	1.10013
		1.23155	0.660671	1.10505
		1.2399	0.664066	1.10641
		1.27016	0.664939	1.13018
		1.30441	0.67105	1.14397
		1.32245	0.677259	1.16183
		1.32555	0.686668	1.19385
		1.32759	0.696078	1.19705
		1.34234	0.699279	1.21122
		1.38036	0.714315	1.24767
		1.38192	0.721203	1.26393
		1.40665	0.727314	1.37662
		1.41044	0.729739	1.42527
		1.41335	0.735172	1.44781
		1.4278	0.764759	1.52454
		1.45428	0.766796	1.55791
		1.4633	0.770676	1.56542
		1.46738	0.790077	1.57823
		1.5057	0.791824	1.61186
		1.50618	0.796383	1.61777
		1.51045	0.825388	1.65065
		1.51355	0.834312	1.66407
		1.52898	0.835574	1.74314
		1.56739	0.835768	1.85386
		1.60328	0.840133	2.06742
		1.61163	0.886405	2.35746
		1.61648	0.906388
		1.62521	0.90862
		1.63025	0.929185
		1.63995	0.970801
		1.69864	1.09516
		1.78915	1.16588
		1.79963	1.20585
		1.79992	1.32992
		1.83814	1.34796
		1.84745	1.53305
		1.84832	1.65635
		1.84881	1.73289
		1.8557
		1.86598
		1.8684
		1.89198
		1.90507
		1.91623
		1.92767
		1.94135
		1.95086
		1.98588
		2.03584
		2.04408
		2.05922
		2.07513
		2.09802
		2.09986
		2.14138
		2.15564
		2.2477
		2.26332
		2.33792
		2.4357
		2.77231
		2.81703
		2.95682
		2.977
		3.074

## Sheet: Figure 7G
Suppresion of PFD effects in lifespan by chaperone gene-copy duplication
		CD	PFD	PFD
		ctrl	ctrl	CHPs (minichromosome)
Median	r.u.	1	0.546596	0.825594
1Quartile	r.u.	0.526769	0.363958	0.491602
3Quartile	r.u.	1.47801	0.820877	1.45187
N		200	188	193
Mann-Whitney U test (vs PFD) p value				1.00558e-09
r.u.= values relative to the
mean of CD cells		0.240463	0.239476	0.300007
		0.245026	0.240709	0.305507
		0.24885	0.244039	0.307035
		0.260814	0.248973	0.312077
		0.261431	0.24959	0.312536
		0.269571	0.252427	0.312688
		0.293129	0.25255	0.3188
		0.298803	0.25625	0.319716
		0.302627	0.25958	0.321703
		0.303984	0.265871	0.32812
		0.310151	0.266611	0.329648
		0.313481	0.267474	0.332551
		0.313974	0.268831	0.332551
		0.315948	0.269695	0.334231
		0.316564	0.272161	0.335454
		0.318168	0.277958	0.34126
		0.327788	0.279438	0.344163
		0.330749	0.283879	0.345385
		0.349127	0.288566	0.34783
		0.350853	0.289429	0.348135
		0.35258	0.291033	0.357149
		0.35887	0.292266	0.364789
		0.364298	0.29535	0.377623
		0.379222	0.29683	0.383734
		0.383662	0.29905	0.386026
		0.392173	0.302503	0.387096
		0.39612	0.30349	0.395346
		0.397353	0.306697	0.400388
		0.40167	0.310151	0.41093
		0.410674	0.312741	0.412917
		0.413634	0.313358	0.415972
		0.413758	0.314591	0.416736
		0.418815	0.315331	0.429876
		0.426585	0.319648	0.430487
		0.427942	0.324088	0.437515
		0.430779	0.327788	0.437668
		0.447676	0.331365	0.439043
		0.447676	0.339259	0.443168
		0.4515	0.340986	0.44378
		0.458284	0.3437	0.444696
		0.470125	0.345796	0.451419
		0.481842	0.348263	0.456919
		0.484556	0.351593	0.458294
		0.488256	0.354307	0.461961
		0.488256	0.357637	0.462572
		0.488873	0.360967	0.468684
		0.50651	0.361831	0.471129
		0.512307	0.364668	0.487477
		0.524272	0.365038	0.491602
		0.524272	0.365901	0.497713
		0.527602	0.366271	0.504894
		0.530809	0.368244	0.512381
		0.54376	0.368368	0.516048
		0.55116	0.368491	0.518645
		0.557821	0.370958	0.525215
		0.558067	0.375645	0.528423
		0.559301	0.379962	0.538202
		0.564358	0.385389	0.539271
		0.568675	0.386129	0.548286
		0.593713	0.386252	0.560509
		0.60506	0.386746	0.572273
		0.619738	0.388226	0.578079
		0.625658	0.390816	0.585566
		0.631949	0.391309	0.603747
		0.635032	0.401547	0.606192
		0.636512	0.402287	0.607872
		0.636512	0.405124	0.619332
		0.65489	0.411907	0.62147
		0.662784	0.412277	0.621623
		0.666608	0.413881	0.621929
		0.682395	0.417211	0.622998
		0.689549	0.417704	0.624832
		0.70398	0.419431	0.626512
		0.715944	0.422145	0.633541
		0.719028	0.424735	0.636749
		0.719028	0.432506	0.638735
		0.719275	0.434972	0.655389
		0.721125	0.435219	0.659056
		0.726675	0.446813	0.673571
		0.737652	0.462971	0.674029
		0.744313	0.471728	0.676168
		0.759977	0.472838	0.686863
		0.780699	0.491586	0.717268
		0.800927	0.508977	0.718338
		0.804627	0.510087	0.719101
		0.80512	0.526985	0.721087
		0.836943	0.528712	0.72231
		0.84977	0.530932	0.730866
		0.852977	0.535742	0.735144
		0.856061	0.535989	0.739269
		0.887019	0.537716	0.741561
		0.925255	0.538579	0.747061
		0.928955	0.539813	0.755617
		0.929942	0.543636	0.763868
		0.933026	0.549556	0.784036
		0.952143	0.555847	0.791217
		0.953253	0.558684	0.825594
		0.984212	0.561151	0.834303
		0.987049	0.567071	0.837206
		0.999013	0.567318	0.851873
		1.00099	0.569908	0.860276
		1.00456	0.571265	0.873721
		1.01603	0.574225	0.875402
		1.01739	0.575705	0.882125
		1.01739	0.579652	0.896181
		1.0333	0.581749	0.896487
		1.03935	0.589519	0.898473
		1.04379	0.591123	0.919252
		1.09029	0.594083	0.920322
		1.09078	0.602594	0.940031
		1.09448	0.607034	0.953476
		1.09818	0.608267	0.95531
		1.13666	0.613694	0.956532
		1.14505	0.616408	0.975019
		1.14554	0.620478	0.976242
		1.14949	0.627138	0.983728
		1.15196	0.631949	0.984034
		1.15701	0.632195	0.999465
		1.17404	0.634539	1.01444
		1.17737	0.638362	1.0262
		1.18489	0.64897	1.07021
		1.18773	0.650327	1.12597
		1.19229	0.65452	1.13682
		1.2008	0.660564	1.14889
		1.21227	0.678695	1.15791
		1.21597	0.692263	1.16111
		1.21881	0.69843	1.16814
		1.22522	0.700774	1.17196
		1.23719	0.701143	1.17609
		1.25445	0.702007	1.19198
		1.25704	0.710147	1.19228
		1.28726	0.713477	1.19274
		1.29405	0.740366	1.20664
		1.30465	0.752947	1.21826
		1.30626	0.756154	1.23033
		1.30626	0.758127	1.25599
		1.31144	0.758991	1.26929
		1.31353	0.765281	1.28365
		1.33648	0.774408	1.30871
		1.34067	0.802037	1.32307
		1.35041	0.818318	1.36004
		1.3678	0.828555	1.37547
		1.3741	0.840396	1.42971
		1.38014	0.869628	1.4346
		1.39334	0.883319	1.45187
		1.39469	0.886279	1.45309
		1.4317	0.886526	1.46608
		1.43429	0.888006	1.4699
		1.4386	0.891953	1.50198
		1.47635	0.900834	1.51161
		1.48301	0.90626	1.51482
		1.52975	0.918225	1.5165
		1.53432	0.937219	1.52658
		1.55565	0.966204	1.53147
		1.55726	0.972495	1.53926
		1.59525	0.991119	1.54064
		1.604	0.999753	1.54232
		1.61054	1.03503	1.56386
		1.63176	1.0375	1.60817
		1.67567	1.04379	1.63796
		1.69774	1.05291	1.64759
		1.73364	1.06993	1.64896
		1.76151	1.07289	1.7087
		1.85562	1.149	1.70916
		1.85562	1.16639	1.73193
		1.88276	1.20993	1.75989
		1.89324	1.24002	1.78143
		1.90101	1.28591	1.81122
		1.91026	1.29553	1.81932
		1.94023	1.32513	1.87539
		1.9443	1.35226	1.88991
		1.95392	1.37915	1.90427
		2.01917	1.39038	1.90977
		2.02534	1.40542	1.92077
		2.05778	1.40925	1.9388
		2.07245	1.42281	1.94995
		2.08417	1.48843	1.97195
		2.09268	1.53481	1.99487
		2.24316	1.56638	2.02772
		2.3163	1.58402	2.04208
		2.35108	1.62892	2.09296
		2.35108	1.66592	2.1252
		2.35861	1.72784	2.14369
		2.38907	1.81356	2.17776
		2.40264	1.82454	2.18647
		2.40609	1.89016	2.29128
		2.40918	1.93949	2.342
		2.43446	2.11217	2.35071
		2.43668		2.52336
		2.53548		2.70059
		2.67905		2.76079
		2.72728		3.01671
		2.78697		3.06377
		2.83767
		2.84593
		2.88355
		3.09237
		3.21706
		3.3446
		3.61311

## Sheet: Figure 7H
Suppresion of PFD effects in lifespan by CLN3 overexpression
		CD	PFD	PFD
		ctrl	ctrl	oCLN3
Median	r.u.	1	0.526243	0.889371
1Quartile	r.u.	0.448076	0.273882	0.451183
3Quartile	r.u.	1.78674	0.82004	1.79316
N		200	200	200
Mann-Whitney U test (vs PFD) p value				3.43557e-09
r.u.= values relative to the
mean of CD cells
		0.129667	0.096322	0.104394
		0.132611	0.097494	0.108952
		0.132784	0.097494	0.120279
		0.134169	0.098145	0.120409
		0.137633	0.0989261	0.121841
		0.137979	0.0999677	0.130044
		0.138325	0.10153	0.130955
		0.149061	0.104134	0.131216
		0.153217	0.105566	0.133039
		0.153564	0.107389	0.145668
		0.161183	0.10778	0.148662
		0.163607	0.108431	0.156475
		0.166551	0.111816	0.16012
		0.169322	0.11429	0.162985
		0.173651	0.115071	0.163505
		0.17798	0.119498	0.165719
		0.179019	0.122622	0.1665
		0.179365	0.131346	0.175875
		0.179539	0.134471	0.177567
		0.18127	0.134731	0.183035
		0.185773	0.141371	0.186681
		0.186119	0.142673	0.204128
		0.18889	0.148793	0.208294
		0.189236	0.148923	0.210377
		0.189929	0.154391	0.210898
		0.197721	0.154912	0.21871
		0.203782	0.164287	0.220403
		0.204128	0.177567	0.221705
		0.210189	0.185249	0.22483
		0.217289	0.190066	0.23186
		0.21954	0.198529	0.237719
		0.221965	0.2053	0.23785
		0.222311	0.206602	0.242928
		0.224908	0.208424	0.245141
		0.274607	0.210377	0.245401
		0.294521	0.212591	0.263369
		0.301794	0.213372	0.263629
		0.305084	0.215065	0.271181
		0.305604	0.215976	0.271311
		0.324998	0.219231	0.325995
		0.332271	0.221445	0.330422
		0.351493	0.230819	0.334068
		0.358246	0.236417	0.34227
		0.361536	0.245662	0.378075
		0.368809	0.246443	0.380809
		0.371753	0.246834	0.393178
		0.37868	0.247745	0.414792
		0.379372	0.255036	0.420911
		0.395996	0.262588	0.421171
		0.421452	0.265973	0.422864
		0.456951	0.276519	0.460622
		0.496779	0.277561	0.465179
		0.522408	0.281206	0.479241
		0.533837	0.285763	0.480803
		0.555483	0.287586	0.503848
		0.582323	0.292273	0.511791
		0.601718	0.298393	0.513353
		0.603969	0.306205	0.515827
		0.607779	0.308158	0.523118
		0.611242	0.318183	0.532362
		0.64778	0.348129	0.536789
		0.676179	0.352686	0.562699
		0.68605	0.354118	0.564782
		0.691071	0.358024	0.573375
		0.693149	0.383674	0.582229
		0.695747	0.383934	0.591473
		0.701981	0.387059	0.594077
		0.71618	0.389272	0.603321
		0.727436	0.401121	0.60866
		0.730554	0.405547	0.613347
		0.732458	0.410755	0.614128
		0.747697	0.412708	0.62194
		0.756182	0.413359	0.632486
		0.759645	0.418177	0.650454
		0.762936	0.420781	0.665687
		0.766745	0.421301	0.68027
		0.772806	0.421822	0.681702
		0.777828	0.423385	0.682613
		0.778694	0.42664	0.683134
		0.779559	0.429504	0.689384
		0.781637	0.430936	0.696154
		0.784581	0.436405	0.703445
		0.835665	0.449816	0.723366
		0.843285	0.451638	0.724668
		0.857831	0.468434	0.726491
		0.857831	0.471819	0.727402
		0.862333	0.473252	0.731829
		0.889347	0.473512	0.733521
		0.894196	0.475595	0.741724
		0.896274	0.47911	0.759041
		0.921036	0.483537	0.769196
		0.933158	0.487704	0.777269
		0.935755	0.497469	0.808387
		0.935929	0.497859	0.848228
		0.937834	0.49825	0.852264
		0.940777	0.499552	0.853436
		0.948569	0.51127	0.8563
		0.96935	0.51166	0.871794
		0.970388	0.515567	0.873226
		0.982164	0.520905	0.882731
		1.01784	0.531581	0.896011
		1.01905	0.531581	0.920229
		1.03896	0.531581	0.923223
		1.06338	0.535096	0.925957
		1.06407	0.537831	0.932858
		1.06407	0.539784	0.981553
		1.06788	0.560616	0.98637
		1.07741	0.564001	0.993141
		1.07879	0.56973	1.00564
		1.07948	0.58952	1.02973
		1.08329	0.59577	1.0572
		1.09334	0.599285	1.06879
		1.09611	0.600847	1.11787
		1.09905	0.60241	1.12282
		1.11896	0.622461	1.13883
		1.13559	0.627539	1.146
		1.17871	0.629231	1.16409
		1.18771	0.637173	1.24013
		1.20589	0.637955	1.24833
		1.2175	0.645897	1.30536
		1.23741	0.648371	1.30822
		1.24815	0.659958	1.3146
		1.25767	0.666989	1.31955
		1.26165	0.691857	1.33283
		1.33508	0.694071	1.35288
		1.35066	0.698237	1.37293
		1.35464	0.698628	1.39598
		1.3659	0.700971	1.42918
		1.37871	0.71334	1.47918
		1.42859	0.714382	1.49597
		1.47465	0.724668	1.50222
		1.4814	0.725449	1.50691
		1.48833	0.735344	1.50782
		1.48954	0.736386	1.53477
		1.50426	0.738339	1.54831
		1.51378	0.742375	1.56068
		1.51378	0.747583	1.57631
		1.53768	0.754223	1.57722
		1.5434	0.757348	1.57761
		1.59483	0.760343	1.58985
		1.63673	0.769196	1.59193
		1.63673	0.782607	1.64648
		1.68764	0.79081	1.65898
		1.68972	0.792893	1.66849
		1.706	0.796929	1.67461
		1.71015	0.802788	1.70143
		1.75223	0.812423	1.71783
		1.76314	0.815027	1.75846
		1.76834	0.818803	1.76822
		1.77786	0.819454	1.79166
		1.81336	0.821797	1.79765
		1.81405	0.828047	1.85572
		1.84903	0.833255	1.85806
		1.91311	0.850571	1.91339
		1.94324	0.851483	1.9186
		1.96384	0.856691	1.91938
		2.01354	0.857212	1.92733
		2.02514	0.86294	1.96066
		2.05077	0.863591	2.01404
		2.05666	0.864893	2.04047
		2.06913	0.943795	2.14242
		2.08229	1.00902	2.22509
		2.09233	1.01319	2.25803
		2.09995	1.01892	2.29827
		2.13424	1.02452	2.37886
		2.23312	1.03754	2.43498
		2.23606	1.05121	2.57676
		2.24818	1.05368	2.57702
		2.25459	1.0835	2.61478
		2.27883	1.11449	2.65384
		2.28784	1.14495	2.65384
		2.31139	1.17399	2.65944
		2.33234	1.18245	2.6735
		2.33736	1.20888	2.69603
		2.43278	1.21969	2.79576
		2.49442	1.23349	2.80279
		2.51243	1.23609	2.83417
		2.51434	1.27047	3.16136
		2.54672	1.28518	3.26435
		2.63001	1.31369	3.27503
		2.63348	1.33804	3.39559
		2.64975	1.45118	3.43843
		2.6875	1.53399	3.4715
		2.8366	1.55912	3.59337
		2.83781	1.56511	3.74883
		2.90829	1.56954	3.78432
		2.9495	1.59805	4.02863
		2.95799	1.62617	4.22679
		3.06899	1.6293	4.25517
		3.10986	1.65794	4.33828
		3.35696	1.66211	4.44201
		3.5187	1.75286	4.61544
		3.61446	1.76796	4.62729
		3.88547	1.79582	5.21567
		4.39077	1.96639	5.26175
		4.50644	2.04073	5.54793
		4.51874	2.1139	5.80586
		4.93797	2.34123	5.96874
		5.3624	2.3967	5.96991
		5.81973	2.49982	6.33955

## Sheet: Figure 7-figure supplement 1A
Hsp104-mCherry levels and prion-forming domain overexpression
	Hsp104	PFD	CD
	r.u.	Frequency	Frequency
	0	0	0
	0.152381	0	0.00840336
	0.304762	0.0113636	0.00280112
	0.457143	0	0.00280112
	0.609524	0.0340909	0.0112045
	0.761905	0.0227273	0.0980392
	0.914286	0.0454545	0.27451
	1.06667	0.147727	0.252101
	1.21905	0.227273	0.184874
	1.37143	0.113636	0.10084
	1.52381	0.102273	0.0336134
	1.67619	0.113636	0.0168067
	1.82857	0.0795455	0.00560224
	1.98095	0.0568182	0
	2.13333	0.0113636	0.00560224
	2.28571	0	0.00280112
	2.4381	0	0
	2.59048	0.0113636	0
	2.74286	0	0
	2.89524	0.0113636	0
	3.04762	0	0
	3.2	0	0
	3.35238	0.0113636	0
	3.50476	0	0
	3.65714	0	0
	3.80952	0	0
	3.9619	0	0
	4.11429	0	0
	4.26667	0	0
	4.41905	0	0
	4.57143	0	0
	4.72381	0	0
	4.87619	0	0
	5.02857	0	0
	5.18095	0	0
	5.33333	0	0

## Sheet: Figure 7-figure supplement 1B
Budding volume during lifespan and prion-forming domain overexpression
		PFD
Generation #		1	6	11	16	17
Mean	fl	54.4957	61.8429	69.0058	101.166	103.027
N		7	24	45	51	53
CL(0.05)	fl	17.0451	10.5485	11.4588	13.546	13.9689
		CD
Generation #		1	10	15	20	25	30	31
Mean	fl	45.69	58.18	62.5955	69.6498	85.3812	117.481	117.595
N			17	31	41	49	49	49
CL(0.05)	fl	12.7591	15.0007	13.2995	10.9997	11.2596	12.9049	13.0903
